# Supplementary material for: RNA structures within Venezuelan equine encephalitis virus E1 alter macrophage replication fitness and contribute to viral emergence
Source: PLoS Pathog. 2024 Sep 27;20(9):e1012179. doi: 10.1371/journal.ppat.1012179 (PMC11463830; doi:10.1371/journal.ppat.1012179)
Supplement: S1 Table — (XLSX) [file ppat.1012179.s001.xlsx]

## Sheet: Sheet1
Table S1: Primer sequences for generation of RIG-I and MDA5 CRISPR cell lines
Gene	Primer	Sequence
Ddx58	Ddx58.g19.F	5’- CACCGAAGAACAACAAGGGCCCAA-3’
	Ddx58.g19.R	5’- AAACTTGGGCCCTTGTTGTTCTTC-3’
	Ddx58.g28.F	5’- CACCGATATCATTTGGATCAACTG-3’
	Ddx58.g28.R	5’- AAACCAGTTGATCCAAATGATATC-3’,
	Ddx58.g36.F	5’- CACCGTGGATTGTTGATAAAGGTG-3’
	Ddx58.g36.R	5’- AAACCACCTTTATCAACAATCCAC-3’
Ifih1	Ifih1.g24.F	5’-CACCGTGTGGGTTTGACATAGCGCG-3’
	Ifih1.g24.R	5’-AAACCGCGCTATGTCAAACCCACAC-3’
	Ifih1.g69.F	5’-CACCGTTGGCGCAGAACATCCAGGA-3’
	Ifih1.g69.R	5-‘AAACTCCTGGATGTTCTGCGCCAAC-3’
	Ifih1.g81.F	5’-CACCGCGTAGACGACATATTACCAG-3’
	Ifih1.g81.R	5’-AAACCTGGTAATATGTCGTCTACGC-3’
