# Supplementary material for: RNA structures within Venezuelan equine encephalitis virus E1 alter macrophage replication fitness and contribute to viral emergence
Source: PLoS Pathog. 2024 Sep 27;20(9):e1012179. doi: 10.1371/journal.ppat.1012179 (PMC11463830; doi:10.1371/journal.ppat.1012179)
Supplement: S2 Table — (XLSX) [file ppat.1012179.s002.xlsx]

## Sheet: Sheet1
Table S2: KC344519 E1 gene block
CGACCACGATGCCGAGCCAAGCGGGAATCTCGTATAACACCATAGTCAACAGAGCAGGCTACGCGCCACTCCCTATCAGCATAACACCAACAAAGATCAAGCTGATACCCACAGTGAACTTGGAGTACGTCACCTGCCATTACAAAACAGGAATGGATTCACCAGCCATCAAATGCTGCGGATCTCAGGAATGCACTCCAACTTACAGGCCCGATGAACAGTGCAAAGTCTTCACAGGGGTTTACCCGTTCATGTGGGGAGGTGCATATTGCTTTTGCGACACTGAGAACACCCAAGTCAGCAAGGCCTACGTAATGAAATCTGACGACTGCCTTGCGGATCACGCTGAAGCATACAAAGCGCACACAGCCTCAGTGCAGGCATTCCTCAACATCACAG…
