# Supplementary material for: RNA structures within Venezuelan equine encephalitis virus E1 alter macrophage replication fitness and contribute to viral emergence
Source: PLoS Pathog. 2024 Sep 27;20(9):e1012179. doi: 10.1371/journal.ppat.1012179 (PMC11463830; doi:10.1371/journal.ppat.1012179)
Supplement: S3 Table — (XLSX) [file ppat.1012179.s003.xlsx]

## Sheet: Sheet1
Table S3 DsiRNA sequences
Gene	duplex name	DsiRNA sequence
Ehmt2	mm.Ri.Ehmt2.13.1	AUCAAUGCAGUAAACCUCGCCAUCCUU
	mm.Ri.Ehmt2.13.2	GGUAAGAAUCAUCCUCUCUCACAUCAG
	mm.Ri.Ehmt2.13.3	UACCAAACCCAACAUUUAUUGAGAACA
Zc3h4	mm.Ri.Zc3h4.13.1	ACAAUUUAUGACUCAAAGAAAGUACUA
	mm.Ri.Zc3h4.13.2	UAUAAUUUACACGGAAAGUCACCAUGC
	mm.Ri.Zc3h4.13.3	UGUCCUUGGACCUGCGGUACUGGUUCA
Thrap3	mm.Ri.Thrap3.13.1	UUUAGUAAAGCGUUCAUGCAAUGUCAU
	mm.Ri.Thrap3.13.2	GUCGUCAUGCAAGUAAUACUUCUUGCU
	mm.Ri.Thrap3.13.3	AAUUCAGAAGUUUCUUAGAAAACCGUC
Syncrip	mm.Ri.Syncrip.13.1	CUGAAGUAGUAUCCAUGGGCUCUUCAG
	mm.Ri.Syncrip.13.2	AGUAGUAAUCAUCAUACAUUUGAUUCU
	mm.Ri.Syncrip.13.3	GAAUGAAAGCAUAAUCUUUUAGCUUCU
Bclaf1	mm.Ri.Bclaf1.13.1	UGACCUUGGACUAUUAUCAUAAGCUGA
	mm.Ri.Bclaf1.13.2	UAUGUAAGCUAUCCAAUCAGGUACUAG
	mm.Ri.Bclaf1.13.3	ACUCUUUAUCACUAAAGUAAUCUAGAA
Fbl	mm.Ri.Fbl.13.1	CAGAUAAAGACACCUUCAUGACGAUGC
	mm.Ri.Fbl.13.2	CAGGAAUAAUGUUAGUCCUCUUCUUGG
	mm.Ri.Fbl.13.3	UCUGCUGACGCAGUGGAGUCAAUGCAG
Chtop	mm.Ri.Chtop.13.1	AACAUUUCCAAUUUACUACCUUCACUA
	mm.Ri.Chtop.13.2	UUUAGUUUUCGACAUGUAUGCAUCCAA
	mm.Ri.Chtop.13.3	CUGCUUAAGUUUUAAUGCUGCCUGGAC
Ubap2l	mm.Ri.Ubap2l.13.1	CCUGUUGUACUGCCACCUUUAGCUUCC
	mm.Ri.Ubap2l.13.2	AAGUGGAAGGUGAUUCAGAUUUCACUG
	mm.Ri.Ubap2l.13.3	CUGUGAUAUCAAUCAAUUGUUUCACCU
Dhx38	mm.Ri.Dhx38.13.1	AUCUUCAUGCAAGUACUGGGUCAGCUG
	mm.Ri.Dhx38.13.2	ACAGGUGUACCUGCAAGGACUGCUUCA
	mm.Ri.Dhx38.13.3	ACAGAUGAACACGCAGGUGAAAGCCUU
Hnrnpr	mm.Ri.Hnrnpr.13.1	GUCAUUGUACUCUAUAUAGGUUUAACC
	mm.Ri.Hnrnpr.13.2	AACCUAGGUAAGGUUUCUUAUUUUGAU
	mm.Ri.Hnrnpr.13.3	AAUUCUUGGUUGUCAUUAUUGUAACCA
Ubtf	mm.Ri.Ubtf.13.1	UACCGUACUCGGAAUUUCGAAAAGAGA
	mm.Ri.Ubtf.13.2	CUCCAUUCCUUCAAGGCAUGUAACUGU
	mm.Ri.Ubtf.13.3	UUUGUAAGGGUUUUUAACAUGUUCCUG
Ddx58	mm.Ri.Ddx58.13.1	CACCUAACAACUAUUUCCAAAGUUUUC
	mm.Ri.Ddx58.13.2	GAUCUUCAAUGAACAUUAAGUAGUCAA
	mm.Ri.Ddx58.13.3	AAGCUCUAAGGUCAGUAUUUUUAACUU
Ifih1	mm.Ri.Ifih1.13.1	ACCUACUCCGUAGAAUAGCUAUUCGUC
	mm.Ri.Ifih1.13.2	AGGCUCUCUUCUACUACAUAUUUCGAU
	mm.Ri.Ifih1.13.3	GUUGUAGUACUCUGCUAUAAACUUCGU
Mavs	mm.Ri.Mavs.13.1	ACGUAUGUAACUACGAUUAUAUAAGAU
	mm.Ri.Mavs.13.2	UCUAACCAGGGUCAUUUUUGGUACAGA
	mm.Ri.Mavs.13.3	UGGACAAAGUCAUGAUGUGAGUGGUUA
