# Supplementary material for: RNA structures within Venezuelan equine encephalitis virus E1 alter macrophage replication fitness and contribute to viral emergence
Source: PLoS Pathog. 2024 Sep 27;20(9):e1012179. doi: 10.1371/journal.ppat.1012179 (PMC11463830; doi:10.1371/journal.ppat.1012179)
Supplement: S4 Table — (XLSX) [file ppat.1012179.s004.xlsx]

## Sheet: Sheet1
Table S4 Single point mutant primers
Mutant	Position	Fw primer	Rv primer
Mut7	10495	CTGCAGGTCCACTTTCCACAGC	GCTGTGGAAAGTGGACCTGCAG
Mut8	10522	GACACCCTTTGACCGCAAAATCGTG	CACGATTTTGCGGTCAAAGGGTGTC
Mut9	10606	GCATTTGGAGACATACAATCCAG	CTGGATTGTATGTCTCCAAATGC
Mut10	10747	GAAAGATAAAGCTCCGTCATTGAAATTTACC	GGTAAATTTCAATGACGGAGCTTTATCTTTC
Mut11	10759	CATCATTGAAATTCACCGCCCCTTTC	GAAAGGGGCGGTGAATTTCAATGATG
Mut12	10810	GCGCCGAAAATTGTGCTGTAG	CTACAGCACAATTTTCGGCGC
