# Supplementary material for: RNA structures within Venezuelan equine encephalitis virus E1 alter macrophage replication fitness and contribute to viral emergence
Source: PLoS Pathog. 2024 Sep 27;20(9):e1012179. doi: 10.1371/journal.ppat.1012179 (PMC11463830; doi:10.1371/journal.ppat.1012179)
Supplement: S1 Data — Spectral counts for all targets identified in LC-MS screen (See also Figs 4 and S4). (XLSX) [file ppat.1012179.s017.xlsx]

## Sheet: exp1
Samples
IgG TC83
dsRNA J2 TC83
IgG TC83/E1-Idsyn
dsRNA J2 TC83/E1-Idsyn
	PROTLEN	ISFWD	DEFLINE	NUMXML	ALL_ID	MAXPW	ALL_PW	ALL_LOCALPW	MAXINIPROB	WT_MAXINIPROB	MAXINIPROBUNIQ	ALL_NUMPEPSTOT	ALL_NUMPEPSUNIQ	ALL_NUMSPECSTOT	ALL_NUMSPECSUNIQ	X20211221_SAMPLE1_IGG_TC83_01_ID	X20211221_SAMPLE1_IGG_TC83_01_PW	X20211221_SAMPLE1_IGG_TC83_01_NUMPEPSTOT	X20211221_SAMPLE1_IGG_TC83_01_NUMPEPSUNIQ	X20211221_SAMPLE1_IGG_TC83_01_NUMSPECSTOT	X20211221_SAMPLE1_IGG_TC83_01_TOTNSAF	X20211221_SAMPLE1_IGG_TC83_01_NUMSPECSUNIQ	X20211221_SAMPLE1_IGG_TC83_01_UNIQNSAF	X20211221_SAMPLE1_IGG_TC83_01_NUMSPECSADJ	X20211221_SAMPLE1_IGG_TC83_01_ADJNSAF	X20211221_SAMPLE2_DSRNA_TC83_02_ID	X20211221_SAMPLE2_DSRNA_TC83_02_PW	X20211221_SAMPLE2_DSRNA_TC83_02_NUMPEPSTOT	X20211221_SAMPLE2_DSRNA_TC83_02_NUMPEPSUNIQ	X20211221_SAMPLE2_DSRNA_TC83_02_NUMSPECSTOT	X20211221_SAMPLE2_DSRNA_TC83_02_TOTNSAF	X20211221_SAMPLE2_DSRNA_TC83_02_NUMSPECSUNIQ	X20211221_SAMPLE2_DSRNA_TC83_02_UNIQNSAF	X20211221_SAMPLE2_DSRNA_TC83_02_NUMSPECSADJ	X20211221_SAMPLE2_DSRNA_TC83_02_ADJNSAF	X20211221_SAMPLE3_IGG_E1_03_ID	X20211221_SAMPLE3_IGG_E1_03_PW	X20211221_SAMPLE3_IGG_E1_03_NUMPEPSTOT	X20211221_SAMPLE3_IGG_E1_03_NUMPEPSUNIQ	X20211221_SAMPLE3_IGG_E1_03_NUMSPECSTOT	X20211221_SAMPLE3_IGG_E1_03_TOTNSAF	X20211221_SAMPLE3_IGG_E1_03_NUMSPECSUNIQ	X20211221_SAMPLE3_IGG_E1_03_UNIQNSAF	X20211221_SAMPLE3_IGG_E1_03_NUMSPECSADJ	X20211221_SAMPLE3_IGG_E1_03_ADJNSAF	X20211221_SAMPLE4_DSRNA_E1_04_ID	X20211221_SAMPLE4_DSRNA_E1_04_PW	X20211221_SAMPLE4_DSRNA_E1_04_NUMPEPSTOT	X20211221_SAMPLE4_DSRNA_E1_04_NUMPEPSUNIQ
A0A0B4J1G0	249	1	Low affinity immunoglobulin gamma Fc region receptor IV OS=Mus musculus OX=10090 GN=Fcgr4 PE=1 SV=1	4	1-a	1	1	1	0.999	1	0.999	16	16	57	57	1-a	1	13	13	16	206.15	16	252.902	16	236.682	1-a	1	13	13	15	141.46	15	168.049	15	157.574	1-a	1	13	13	16	244.54	16	301.378	16	282.576	1-a	1	10	10
D3YXK1	519	1	Atherin OS=Mus musculus OX=10090 GN=Samd1 PE=1 SV=1	4	10-a	1	1	1	0.996	1	0.996	4	4	6	6	1221-a	0.9207	1	1	1	6.1815	1	7.5834	1	7.097	1333-a	0.9998	2	2	2	9.0491	2	10.75	2	10.0799	3-a	1	2	2	2	14.6653	2	18.074	2	16.9464	1786-a	0.7067	1	1
P51863	351	1	V-type proton ATPase subunit d 1 OS=Mus musculus OX=10090 GN=Atp6v0d1 PE=1 SV=2	4	100-a	1	1	1	0.999	1	0.999	21	21	47	47	1197-a	0.9346	1	1	1	9.1402	1	11.2131	1	10.4939	91-a	1	18	18	24	160.563	24	190.743	24	178.853	1189-a	0.6325	1	1	1	10.8423	1	13.3624	1	12.5287	91-a	1	18	18
Q80V03	582	1	Uncharacterized aarF domain-containing protein kinase 5 OS=Mus musculus OX=10090 GN=Adck5 PE=2 SV=2	4	1000-a	1	1	1	0.9975	1	0.9975	5	5	12	12	671-a	1	4	4	5	27.562	5	33.8126	5	31.644	879-a	1	3	3	3	12.1043	3	14.3794	3	13.4831	990-a	0.9347	1	1	1	6.5389	1	8.0588	1	7.556	864-a	1	3	3
Q80V86	995	1	Integrator complex subunit 8 OS=Mus musculus OX=10090 GN=Ints8 PE=1 SV=1	4	1001-a	1	1	1	0.997	1	0.997	13	13	26	26	162-a	1	6	6	6	19.346	6	23.7334	6	22.2112	880-a	1	10	10	10	23.6003	10	28.0363	10	26.2887	136-a	1	5	5	5	19.1239	5	23.5688	5	22.0984	206-a	1	5	5
Q80VA0	657	1	N-acetylgalactosaminyltransferase 7 OS=Mus musculus OX=10090 GN=Galnt7 PE=1 SV=2	4	1002-a	1	1	1	0.999	1	0.999	21	21	49	49	672-a	1	13	13	13	63.4806	13	77.877	13	72.8824	881-a	1	14	14	15	53.6126	15	63.6898	15	59.7197	555-a	1	9	9	9	52.1322	9	64.2492	9	60.2409	865-a	1	12	12
A0A0G2JE08	296	1	Isoform of Q80VL1, Tudor and KH domain-containing protein OS=Mus musculus OX=10090 GN=Tdrkh PE=1 SV=1	3	1003-a	1	1	1	0.9951	1	0.9951	3	3	6	6	null	0	0	0	0	0	0	0	0	0	1369-a	0.9996	2	2	3	23.7996	3	28.2731	3	26.5107	1095-a	0.8318	1	1	1	12.8569	1	15.8453	1	14.8567	207-a	1	2	2
Q80VQ0	468	1	Aldehyde dehydrogenase family 3 member B1 OS=Mus musculus OX=10090 GN=Aldh3b1 PE=1 SV=1	4	1004-a	1	1	1	0.9972	1	0.9972	6	6	12	12	673-a	1	3	3	3	20.5655	3	25.2294	3	23.6113	882-a	1	4	3	4	20.0704	3	17.8821	4	22.3566	1023-a	0.9125	1	1	1	8.1317	1	10.0218	1	9.3966	208-a	1	4	4
Q80WJ7	579	1	Protein LYRIC OS=Mus musculus OX=10090 GN=Mtdh PE=1 SV=1	4	1005-a	1	1	1	0.999	1	0.999	8	8	22	22	674-a	1	5	5	5	27.7048	5	33.9878	5	31.808	883-a	1	5	5	5	20.2783	5	24.0899	5	22.5883	556-a	1	3	3	3	19.7184	3	24.3015	3	22.7854	866-a	1	8	8
Q80X50	1107	1	Ubiquitin-associated protein 2-like OS=Mus musculus OX=10090 GN=Ubap2l PE=1 SV=1	4	1006-a	1	1	1	0.999	1	0.999	20	20	36	36	675-a	1	6	6	6	17.3887	6	21.3322	6	19.964	884-a	1	7	7	7	14.8488	7	17.6398	7	16.5403	557-a	1	5	5	6	20.6269	6	25.4211	6	23.8352	867-a	1	17	17
Q80X82	1288	1	Symplekin OS=Mus musculus OX=10090 GN=Sympk PE=1 SV=2	4	1007-a	1	1	1	0.999	1	0.999	14	14	31	31	676-a	1	8	8	8	19.9268	8	24.4459	8	22.878	885-a	1	10	10	10	18.2316	10	21.6585	10	20.3084	558-a	1	5	5	5	14.7735	5	18.2073	5	17.0714	868-a	1	8	8
A0A0N4SVL0	1762	1	Isoform of Q80XI3, Eukaryotic translation initiation factor 4 gamma 3 OS=Mus musculus OX=10090 GN=Eif4g3 PE=1 SV=1	4	1008-a	1	1	1	0.999	0.5	0.9959	8	6	17	12	677-a	1	4	4	4	7.2831	4	8.9348	4	8.3618	886-a	1	7	5	7	9.329	5	7.916	7	10.3916	1293-a	0.3724	1	1	1	2.1598	1	2.6619	1	2.4958	869-a	1	5	4
Q80XN0	343	1	D-beta-hydroxybutyrate dehydrogenase, mitochondrial OS=Mus musculus OX=10090 GN=Bdh1 PE=1 SV=2	4	1009-a	1	1	1	0.999	1	0.999	8	8	16	16	678-a	1	3	3	3	28.0602	3	34.4238	3	32.216	887-a	1	5	5	5	34.2308	5	40.6649	5	38.1301	559-a	1	2	2	2	22.1904	2	27.3481	2	25.6419	211-a	1	5	5
H3BIX7	926	1	Isoform of Q80XR2, Calcium-transporting ATPase OS=Mus musculus OX=10090 GN=Atp2c1 PE=1 SV=1	4	1010-a	1	1	1	0.999	1	0.999	5	5	9	9	1331-a	0.818	1	1	1	3.4646	1	4.2503	1	3.9777	888-a	1	5	5	5	12.6794	5	15.0627	5	14.1238	1833-a	0	1	1	1	4.1098	1	5.065	1	4.749	212-a	1	2	2
Q810S1	345	1	Calcium uniporter regulatory subunit MCUb, mitochondrial OS=Mus musculus OX=10090 GN=Mcub PE=1 SV=1	4	1011-a	1	1	1	0.999	1	0.999	5	5	7	7	981-a	0.9998	2	2	2	18.5983	2	22.8161	2	21.3528	889-a	1	2	2	2	13.6129	2	16.1717	2	15.1636	881-a	0.9946	2	2	2	22.0618	2	27.1895	2	25.4933	1574-a	0.9367	1	1
Q8BFQ4	313	1	WD repeat-containing protein 82 OS=Mus musculus OX=10090 GN=Wdr82 PE=1 SV=1	1	1013-a	1	1	1	0.999	1	0.999	4	4	4	4	null	0	0	0	0	0	0	0	0	0	null	0	0	0	0	0	0	0	0	0	null	0	0	0	0	0	0	0	0	0	870-a	1	4	4
Q8BFR5	452	1	Elongation factor Tu, mitochondrial OS=Mus musculus OX=10090 GN=Tufm PE=1 SV=1	4	1014-a	1	1	1	0.999	1	0.999	51	51	192	192	679-a	1	36	36	46	326.5	46	400.545	46	374.856	891-a	1	46	46	57	296.127	57	351.787	57	329.859	560-a	1	32	32	36	303.105	36	373.555	36	350.25	871-a	1	46	46
Q8BFZ9	340	1	Erlin-2 OS=Mus musculus OX=10090 GN=Erlin2 PE=1 SV=1	4	1015-a	1	1	1	0.999	1	0.999	12	12	38	38	680-a	1	8	5	10	94.3592	6	69.455	10	108.334	1021-b	1	10	6	11	75.9722	6	49.2285	7	53.8532	561-a	1	8	8	9	100.738	9	124.152	9	116.407	872-a	1	8	4
Q91X78	348	1	Erlin-1 OS=Mus musculus OX=10090 GN=Erlin1 PE=1 SV=2	4	1015-b	1	1	1	0.999	1	0.999	12	12	30	30	680-b	0.9885	4	1	5	46.095	1	11.3097	1	10.5844	1021-a	1	12	8	14	94.4691	9	72.1451	13	97.7138	561-c	0	3	0	4	43.7431	0	0	0	0	872-b	1	7	3
A2AL12	318	1	Isoform of Q8BG05, Heterogeneous nuclear ribonucleoprotein A3 OS=Mus musculus OX=10090 GN=Hnrnpa3 PE=1 SV=1	4	1016-a	1	1	1	0.9967	1	0.9967	8	8	16	16	1070-a	0.9944	2	2	2	20.1774	2	24.7534	2	23.1658	892-a	1	5	5	5	36.9219	5	43.8618	5	41.1277	562-a	1	3	3	3	35.9024	3	44.2471	3	41.4867	873-a	1	6	6
Q8BG17	217	1	Nucleolar protein 12 OS=Mus musculus OX=10090 GN=Nol12 PE=1 SV=1	4	1017-a	1	1	1	0.999	1	0.999	6	6	19	19	681-a	1	4	4	5	73.922	5	90.6863	5	84.8701	893-a	1	4	4	4	43.2854	4	51.4214	4	48.2161	138-a	1	3	3	4	70.1503	4	86.4552	4	81.0615	874-a	1	6	6
Q8BG32	422	1	26S proteasome non-ATPase regulatory subunit 11 OS=Mus musculus OX=10090 GN=Psmd11 PE=1 SV=3	3	1018-a	1	1	1	0.9975	1	0.9975	3	3	5	5	null	0	0	0	0	0	0	0	0	0	894-a	1	3	3	3	16.6936	3	19.8314	3	18.5952	1841-a	0	0	0	0	0	0	0	0	0	1317-a	0.9999	2	2
Q8BG79	887	1	CWF19-like protein 2 OS=Mus musculus OX=10090 GN=Cwf19l2 PE=1 SV=1	2	1019-a	1	1	1	0.9975	1	0.9975	7	7	9	9	null	0	0	0	0	0	0	0	0	0	895-a	1	6	6	6	15.8843	6	18.87	6	17.6937	null	0	0	0	0	0	0	0	0	0	875-a	1	3	3
P53986	493	1	Monocarboxylate transporter 1 OS=Mus musculus OX=10090 GN=Slc16a1 PE=1 SV=1	4	102-a	1	1	1	0.999	1	0.999	11	11	29	29	75-a	1	5	5	5	32.5377	5	39.9167	5	37.3566	95-a	1	11	11	12	57.1578	12	67.9013	12	63.6688	61-a	1	4	4	5	38.5969	5	47.5679	5	44.6003	92-a	1	7	7
Q8BGA5	380	1	KRR1 small subunit processome component homolog OS=Mus musculus OX=10090 GN=Krr1 PE=2 SV=1	2	1020-a	1	1	1	0.9966	1	0.9966	4	4	5	5	null	0	0	0	0	0	0	0	0	0	225-a	1	2	2	2	12.3591	2	14.6822	2	13.767	null	0	0	0	0	0	0	0	0	0	876-a	1	3	3
Q8BGA9	433	1	Mitochondrial inner membrane protein OXA1L OS=Mus musculus OX=10090 GN=Oxa1l PE=1 SV=1	4	1021-a	1	1	1	0.999	1	0.999	12	12	35	35	682-a	1	8	8	9	66.6834	9	81.8062	9	76.5595	896-a	1	9	9	10	54.2317	10	64.4252	10	60.4093	563-a	1	7	7	7	61.5233	7	75.823	7	71.0927	877-a	1	8	8
Q8BGD6	560	1	Sodium-coupled neutral amino acid transporter 9 OS=Mus musculus OX=10090 GN=Slc38a9 PE=1 SV=1	2	1022-a	1	1	1	0.999	1	0.999	4	4	4	4	null	0	0	0	0	0	0	0	0	0	897-a	1	3	3	3	12.5798	3	14.9444	3	14.0128	null	0	0	0	0	0	0	0	0	0	1485-a	0.9764	1	1
Q8BGS7	416	1	Choline/ethanolaminephosphotransferase 1 OS=Mus musculus OX=10090 GN=Cept1 PE=1 SV=1	4	1023-a	1	1	1	0.9961	1	0.9961	5	5	13	13	683-a	1	4	4	4	30.8482	4	37.8441	4	35.417	898-a	1	3	3	3	16.9344	3	20.1174	3	18.8634	564-a	1	3	3	3	27.4446	3	33.8235	3	31.7134	878-a	1	3	3
A0A0R4J0G0	667	1	Isoform of Q8BH04, Phosphoenolpyruvate carboxykinase (GTP) OS=Mus musculus OX=10090 GN=Pck2 PE=1 SV=1	4	1024-a	1	1	1	0.9901	1	0.9901	3	3	8	8	963-a	0.9999	2	2	2	9.6198	2	11.8015	2	11.0446	1349-a	0.9998	2	2	2	7.0412	2	8.3647	2	7.8433	1849-a	0	1	1	1	5.7056	1	7.0318	1	6.5931	879-a	1	3	3
Q8BH59	677	1	Calcium-binding mitochondrial carrier protein Aralar1 OS=Mus musculus OX=10090 GN=Slc25a12 PE=1 SV=1	4	1025-a	1	1	1	0.999	1	0.999	26	21	103	75	684-a	1	20	15	25	118.472	18	104.644	20	108.814	899-a	1	22	17	31	107.526	23	94.7726	29	112.047	565-a	1	13	9	17	95.5629	11	76.207	13	84.4441	880-a	1	22	17
Q8BHC4	231	1	Dephospho-CoA kinase domain-containing protein OS=Mus musculus OX=10090 GN=Dcakd PE=1 SV=1	4	1026-a	1	1	1	0.999	1	0.999	16	16	43	43	685-a	1	13	13	14	194.437	14	238.532	14	223.234	900-a	1	7	7	8	81.324	8	96.6099	8	90.5879	566-a	1	8	8	8	131.798	8	162.431	8	152.297	881-a	1	12	12
Q8BIQ5	580	1	Cleavage stimulation factor subunit 2 OS=Mus musculus OX=10090 GN=Cstf2 PE=1 SV=2	3	1027-a	1	1	1	0.9958	1	0.9958	4	4	8	8	1408-a	0.691	1	1	1	5.5314	1	6.7858	1	6.3506	901-a	1	3	3	3	12.146	3	14.429	3	13.5296	null	0	0	0	0	0	0	0	0	0	882-a	1	4	4
A0A0R4J0I4	969	1	Isoform of Q8BIW9, Chromosome transmission fidelity protein 18 homolog OS=Mus musculus OX=10090 GN=Chtf18 PE=1 SV=1	4	1028-a	1	1	1	0.9971	1	0.9971	11	11	17	17	686-a	1	4	4	4	13.2434	4	16.2468	4	15.2048	902-a	1	7	7	7	16.9635	7	20.152	7	18.8958	1186-a	0.6431	1	1	1	3.9274	1	4.8402	1	4.5383	883-a	1	5	5
Q8BJ71	819	1	Nuclear pore complex protein Nup93 OS=Mus musculus OX=10090 GN=Nup93 PE=1 SV=1	4	1029-a	1	1	1	0.999	1	0.999	13	13	31	31	687-a	1	6	6	6	23.5034	6	28.8336	6	26.9844	903-a	1	8	8	9	25.8047	9	30.6551	9	28.7442	567-a	1	6	6	6	27.8802	6	34.3604	6	32.2168	884-a	1	9	9
P54276	1358	1	DNA mismatch repair protein Msh6 OS=Mus musculus OX=10090 GN=Msh6 PE=1 SV=3	4	103-a	1	1	1	0.999	1	0.999	23	23	48	48	78-a	1	13	13	15	35.4368	15	43.4733	15	40.6852	97-a	1	13	13	14	24.2086	14	28.7589	14	26.9662	62-a	1	5	5	5	14.012	5	17.2688	5	16.1914	93-a	1	13	13
Q8BK08	190	1	Transmembrane protein 11, mitochondrial OS=Mus musculus OX=10090 GN=Tmem11 PE=1 SV=1	4	1030-a	1	1	1	0.9972	1	0.9972	3	3	7	7	1186-a	0.9397	1	1	1	16.8853	1	20.7147	1	19.3861	904-a	1	2	2	2	24.7182	2	29.3643	2	27.5339	843-a	0.9993	2	2	2	40.0595	2	49.3705	2	46.2904	885-a	1	2	2
Q8BK64	338	1	Activator of 90 kDa heat shock protein ATPase homolog 1 OS=Mus musculus OX=10090 GN=Ahsa1 PE=1 SV=2	4	1031-a	1	1	1	0.999	1	0.999	6	6	15	15	688-a	1	3	3	3	28.4753	3	34.933	3	32.6926	905-a	1	4	4	4	27.7897	4	33.0132	4	30.9553	568-a	1	2	2	2	22.5187	2	27.7526	2	26.0212	886-a	1	6	6
Q8BK67	520	1	Protein RCC2 OS=Mus musculus OX=10090 GN=Rcc2 PE=1 SV=1	4	1032-a	1	1	1	0.9937	1	0.9937	8	8	15	15	689-a	1	4	4	4	24.6786	4	30.2753	4	28.3336	906-a	1	4	4	4	18.0633	4	21.4586	4	20.121	850-a	0.999	2	2	2	14.6371	2	18.0392	2	16.9138	887-a	1	5	5
Q8BK72	415	1	28S ribosomal protein S27, mitochondrial OS=Mus musculus OX=10090 GN=Mrps27 PE=1 SV=2	2	1033-a	1	1	1	0.9972	1	0.9972	4	4	6	6	null	0	0	0	0	0	0	0	0	0	907-a	1	3	3	3	16.9752	3	20.1659	3	18.9089	null	0	0	0	0	0	0	0	0	0	888-a	1	3	3
A0A3Q4L393	235	1	Isoform of Q8BL97, Serine/arginine-rich-splicing factor 7 OS=Mus musculus OX=10090 GN=Srsf7 PE=1 SV=1	3	1034-a	1	1	1	0.999	1	0.999	8	8	14	14	2120-a	0	1	1	1	13.652	1	16.748	1	15.6739	240-a	1	4	4	4	39.9699	4	47.4828	4	44.523	null	0	0	0	0	0	0	0	0	0	889-a	1	8	8
Q8BLF1	408	1	Neutral cholesterol ester hydrolase 1 OS=Mus musculus OX=10090 GN=Nceh1 PE=1 SV=1	4	1035-a	1	1	1	0.9973	1	0.9973	5	5	14	14	1276-a	0.8824	1	1	2	15.7265	2	19.2931	2	18.0557	908-a	1	4	4	5	28.7773	5	34.1864	5	32.0554	897-a	0.9875	2	2	2	18.6552	2	22.9911	2	21.5568	890-a	1	3	3
D3Z6S1	642	1	Isoform of Q8BM55, Transmembrane protein 214 OS=Mus musculus OX=10090 GN=Tmem214 PE=1 SV=3	4	1036-a	1	1	1	0.9966	1	0.9966	5	5	9	9	1279-a	0.8813	1	1	1	4.9972	1	6.1305	1	5.7373	909-a	1	4	4	4	14.6307	4	17.3808	4	16.2973	569-a	1	2	2	2	11.8556	2	14.6112	2	13.6997	235-a	1	2	2
Q8BMD8	475	1	Calcium-binding mitochondrial carrier protein SCaMC-1 OS=Mus musculus OX=10090 GN=Slc25a24 PE=1 SV=1	4	1037-a	1	1	1	0.999	1	0.999	17	17	55	55	690-a	1	15	15	17	114.82	17	140.86	17	131.826	910-a	1	12	12	12	59.3237	12	70.4744	12	66.0815	570-a	1	11	11	11	88.1309	11	108.615	11	101.839	891-a	1	14	14
Q8BMJ2	1178	1	Leucine--tRNA ligase, cytoplasmic OS=Mus musculus OX=10090 GN=Lars1 PE=1 SV=2	4	1039-a	1	1	1	0.999	1	0.999	31	31	69	69	692-a	1	14	14	14	38.1282	14	46.775	14	43.7751	911-a	1	23	23	24	47.8417	24	56.8342	24	53.2915	572-a	1	12	12	12	38.7673	12	47.7779	12	44.7972	892-a	1	19	19
A0A0R4J027	488	1	Isoform of P54987, Cis-aconitate decarboxylase OS=Mus musculus OX=10090 GN=Acod1 PE=1 SV=1	4	104-a	1	1	1	0.999	1	0.999	12	12	33	33	79-a	1	8	8	8	52.5937	8	64.5211	8	60.383	99-a	1	10	10	11	52.9315	11	62.8806	11	58.961	63-a	1	5	5	5	38.9924	5	48.0553	5	45.0573	95-a	1	8	8
Q8BN21	503	1	Serine/threonine-protein kinase VRK2 OS=Mus musculus OX=10090 GN=Vrk2 PE=1 SV=2	4	1040-a	1	1	1	0.999	1	0.999	9	9	25	25	693-a	1	7	7	7	44.6471	7	54.7724	7	51.2595	912-a	1	8	8	9	42.0161	9	49.9135	9	46.8022	573-a	1	4	4	4	30.2636	4	37.2978	4	34.9709	893-a	1	5	5
Q8BN82	495	1	Sialin OS=Mus musculus OX=10090 GN=Slc17a5 PE=1 SV=2	3	1041-a	1	1	1	0.999	1	0.999	4	4	7	7	1483-a	0.5295	1	1	1	6.4812	1	7.9511	1	7.4411	913-a	1	3	3	3	14.2317	3	16.9067	3	15.8529	null	0	0	0	0	0	0	0	0	0	894-a	1	3	3
Q8BNI4	239	1	Derlin-2 OS=Mus musculus OX=10090 GN=Derl2 PE=1 SV=2	4	1042-a	1	1	1	0.999	1	0.999	3	3	14	14	694-a	1	2	2	4	53.6939	4	65.8709	4	61.6463	914-a	1	3	3	4	39.3009	4	46.6881	4	43.7778	801-a	0.9999	2	2	3	47.7697	3	58.8727	3	55.1999	895-a	1	2	2
Q8BP40	418	1	Lysophosphatidic acid phosphatase type 6 OS=Mus musculus OX=10090 GN=Acp6 PE=1 SV=1	4	1043-a	1	1	1	0.9973	1	0.9973	6	6	10	10	695-a	1	4	4	4	30.7006	4	37.663	4	35.2475	245-a	1	4	4	4	22.4711	4	26.6949	4	25.0309	1091-a	0.8361	1	1	1	9.1044	1	11.2206	1	10.5205	1527-a	0.953	1	1
F8WGT2	519	1	Isoform of Q8BRG8, Transmembrane protein 209 OS=Mus musculus OX=10090 GN=Tmem209 PE=1 SV=1	4	1044-a	1	1	1	0.9972	1	0.9972	10	10	31	31	696-a	1	4	4	4	24.7261	4	30.3336	4	28.3882	915-a	1	8	8	10	45.2453	10	53.7498	10	50.3993	154-a	1	8	8	8	58.6613	8	72.2959	8	67.7856	243-a	1	8	8
A2AL85	725	1	Isoform of Q8BSY0, Aspartyl/asparaginyl beta-hydroxylase OS=Mus musculus OX=10090 GN=Asph PE=1 SV=1	4	1045-a	1	1	1	0.999	1	0.999	31	31	92	92	697-a	1	21	20	22	97.3527	21	114.002	22	111.771	916-a	1	24	24	29	93.9293	29	111.585	29	104.629	574-a	1	16	16	17	89.236	17	109.977	17	103.116	896-a	1	21	21
Q8BTI8	2703	1	Serine/arginine repetitive matrix protein 2 OS=Mus musculus OX=10090 GN=Srrm2 PE=1 SV=3	4	1046-a	1	1	1	0.999	1	0.999	29	29	50	50	698-a	1	2	2	2	2.3738	2	2.9122	2	2.7254	917-a	1	16	11	17	14.7688	12	12.3845	17	16.4511	802-a	0.9999	2	2	2	2.8159	2	3.4704	2	3.2539	897-a	1	28	28
A0A087WRX8	171	1	Isoform of Q8BTI8, Serine/arginine repetitive matrix protein 2 (Fragment) OS=Mus musculus OX=10090 GN=Srrm2 PE=1 SV=1	4	1046-b	1	1	1	0.999	1	0.999	8	8	16	16	698-a	1	2	2	2	37.523	2	46.0326	2	43.0803	917-b	0.9998	6	1	6	82.3941	1	16.3135	1	15.2966	802-a	0.9999	2	2	2	44.5106	2	54.8561	2	51.4338	897-d	0	6	0
A0A1D5RLG0	309	1	Isoform of Q8BTX9, Inactive hydroxysteroid dehydrogenase-like protein 1 OS=Mus musculus OX=10090 GN=Hsdl1 PE=1 SV=1	4	1047-a	1	1	1	0.999	1	0.999	9	9	21	21	699-a	1	7	7	8	83.0605	8	101.897	8	95.3622	248-a	1	4	4	5	37.9973	5	45.1394	5	42.3256	575-a	1	4	4	4	49.2641	4	60.7145	4	56.9267	898-a	1	4	4
Q8BU30	1262	1	Isoleucine--tRNA ligase, cytoplasmic OS=Mus musculus OX=10090 GN=Iars1 PE=1 SV=2	4	1048-a	1	1	1	0.999	1	0.999	14	14	29	29	700-a	1	8	8	8	20.3373	8	24.9495	8	23.3494	918-a	1	10	10	10	18.6072	10	22.1047	10	20.7268	155-a	1	5	5	5	15.0779	5	18.5824	5	17.4231	899-a	1	5	5
Q8BU31	183	1	Ras-related protein Rap-2c OS=Mus musculus OX=10090 GN=Rap2c PE=1 SV=1	4	1049-a	1	1	1	0.9974	1	0.9974	4	4	7	7	1273-a	0.8836	1	1	1	17.5312	1	21.507	1	20.1277	919-a	1	3	3	3	38.4956	3	45.7313	3	42.8807	1022-a	0.9125	1	1	1	20.7959	1	25.6295	1	24.0305	900-a	1	2	2
F8WHP8	76	1	Isoform of P56135, ATP synthase membrane subunit f OS=Mus musculus OX=10090 GN=Atp5j2 PE=1 SV=1	4	105-a	1	1	1	0.999	1	0.999	4	4	10	10	80-a	1	2	2	2	84.4267	2	103.573	2	96.9306	101-a	1	4	4	4	123.591	4	146.822	4	137.67	64-a	1	2	2	2	100.149	2	123.426	2	115.726	96-a	1	2	2
Q8BUI3	648	1	Leucine-rich repeat and WD repeat-containing protein 1 OS=Mus musculus OX=10090 GN=LRWD1 PE=2 SV=1	3	1050-a	1	1	1	0.999	1	0.999	4	4	9	9	701-a	1	2	2	2	9.9019	2	12.1475	2	11.3684	920-a	1	4	4	4	14.4953	4	17.2198	4	16.1464	null	0	0	0	0	0	0	0	0	0	901-a	1	3	3
Q8BV66	422	1	Interferon-induced protein 44 OS=Mus musculus OX=10090 GN=Ifi44 PE=2 SV=1	4	1051-a	1	1	1	0.999	1	0.999	13	13	41	41	702-a	1	6	6	7	53.2168	7	65.2855	7	61.0985	251-a	1	8	8	11	61.2098	11	72.715	11	68.1824	576-a	1	9	9	11	99.1995	11	122.256	11	114.629	902-a	1	11	11
A0A0A6YX18	465	1	Isoform of Q8BVE3, V-type proton ATPase subunit H OS=Mus musculus OX=10090 GN=Atp6v1h PE=1 SV=1	4	1052-a	1	1	1	0.999	1	0.999	15	15	30	30	703-a	1	3	3	4	27.5975	4	33.8562	4	31.6849	921-a	1	12	12	13	65.6495	13	77.9892	13	73.1278	803-a	0.9999	2	2	2	16.3684	2	20.1729	2	18.9144	903-a	1	10	10
Q8BVW3	440	1	Tripartite motif-containing protein 14 OS=Mus musculus OX=10090 GN=Trim14 PE=1 SV=2	2	1053-a	1	1	1	0.9972	1	0.9972	5	5	6	6	null	0	0	0	0	0	0	0	0	0	922-a	1	3	3	3	16.0107	3	19.0201	3	17.8345	null	0	0	0	0	0	0	0	0	0	904-a	1	3	3
Q8BVY0	452	1	Ribosomal L1 domain-containing protein 1 OS=Mus musculus OX=10090 GN=Rsl1d1 PE=1 SV=1	3	1054-a	1	1	1	0.999	1	0.999	14	14	25	25	1542-a	0.4078	1	1	1	7.0978	1	8.7075	1	8.149	923-a	1	9	9	9	46.7568	9	55.5454	9	52.083	null	0	0	0	0	0	0	0	0	0	905-a	1	13	13
Q8BWT1	397	1	3-ketoacyl-CoA thiolase, mitochondrial OS=Mus musculus OX=10090 GN=Acaa2 PE=1 SV=3	4	1055-a	1	1	1	0.999	1	0.999	21	21	56	56	704-a	1	10	10	13	105.055	13	128.88	13	120.614	924-a	1	10	10	11	65.0644	11	77.294	11	72.476	577-a	1	10	10	12	115.032	12	141.769	12	132.925	906-a	1	17	17
E9Q066	718	1	Isoform of Q8BWW4, La-related protein 4 OS=Mus musculus OX=10090 GN=Larp4 PE=1 SV=1	4	1056-a	1	1	1	0.9973	1	0.9973	12	12	23	23	705-a	1	4	4	4	17.8731	4	21.9264	4	20.5201	925-a	1	8	8	8	26.1641	8	31.082	8	29.1446	578-a	1	2	2	2	10.6007	2	13.0646	2	12.2495	907-a	1	9	9
Q8BWY7	342	1	Zinc transporter ZIP11 OS=Mus musculus OX=10090 GN=Slc39a11 PE=1 SV=1	4	1057-a	1	1	1	0.9969	1	0.9969	3	3	10	10	964-a	0.9999	2	2	3	28.1422	3	34.5244	3	32.3102	926-a	1	3	3	3	20.5985	3	24.4703	3	22.945	1165-a	0.6866	1	1	2	22.2553	2	27.428	2	25.7169	908-a	1	2	2
Q8BX10	288	1	Serine/threonine-protein phosphatase PGAM5, mitochondrial OS=Mus musculus OX=10090 GN=Pgam5 PE=1 SV=1	4	1058-a	1	1	1	0.999	1	0.999	15	15	51	51	706-b	0.9999	11	1	12	133.675	1	13.6659	11	140.684	927-a	1	13	1	15	122.304	2	19.3723	14	127.153	579-a	1	10	1	12	158.569	2	32.5708	11	167.963	909-b	1	11	1
Q8BX10-2	287	1	Isoform of Q8BX10, Isoform 2 of Serine/threonine-protein phosphatase PGAM5, mitochondrial OS=Mus musculus OX=10090 GN=Pgam5 PE=1 SV=1	4	1058-b	1	1	1	0.999	1	0.999	15	15	49	49	706-a	1	11	1	12	134.141	1	13.7135	11	141.174	927-b	1	13	1	14	114.548	1	9.7199	2	18.228	579-b	1	10	1	11	145.861	1	16.3421	2	30.6452	909-a	1	11	1
Q8BX70	3748	1	Vacuolar protein sorting-associated protein 13C OS=Mus musculus OX=10090 GN=Vps13c PE=1 SV=2	4	1059-a	1	1	1	0.9937	1	0.9937	6	6	8	8	965-a	0.9999	3	3	3	2.5679	3	3.1503	3	2.9483	255-a	1	3	3	3	1.8796	3	2.2329	3	2.0937	945-a	0.9592	1	1	1	1.0154	1	1.2514	1	1.1733	1668-a	0.8702	1	1
P56382	52	1	ATP synthase subunit epsilon, mitochondrial OS=Mus musculus OX=10090 GN=Atp5f1e PE=1 SV=2	4	106-a	1	1	1	0.9937	1	0.9937	3	3	9	9	1036-a	0.9988	2	2	2	123.393	2	151.376	2	141.668	102-a	1	3	3	3	135.475	3	160.939	3	150.907	66-a	1	2	2	2	146.371	2	180.392	2	169.138	1354-a	0.9995	2	2
Q8BXL7	201	1	ADP-ribosylation factor-related protein 1 OS=Mus musculus OX=10090 GN=Arfrp1 PE=1 SV=2	2	1060-a	1	1	1	0.9955	1	0.9955	3	3	4	4	null	0	0	0	0	0	0	0	0	0	1625-a	0.9344	1	1	1	11.6827	1	13.8787	1	13.0136	null	0	0	0	0	0	0	0	0	0	910-a	1	3	3
Q8BXV2	253	1	BRI3-binding protein OS=Mus musculus OX=10090 GN=Bri3bp PE=1 SV=1	4	1061-a	1	1	1	0.999	1	0.999	9	9	27	27	707-a	1	6	6	6	76.0841	6	93.3388	6	87.3525	928-a	1	8	8	8	74.2524	8	88.2091	8	82.7107	580-a	1	4	4	4	60.1684	4	74.1533	4	69.5271	911-a	1	8	8
Q8BXZ1	456	1	Protein disulfide-isomerase TMX3 OS=Mus musculus OX=10090 GN=Tmx3 PE=1 SV=2	4	1062-a	1	1	1	0.999	1	0.999	6	6	16	16	708-a	1	3	3	3	21.1067	3	25.8933	3	24.2327	929-a	1	4	4	4	20.5985	4	24.4703	4	22.945	581-a	1	3	3	3	25.0372	3	30.8565	3	28.9315	912-a	1	6	6
Q8BY35	655	1	FYVE, RhoGEF and PH domain-containing protein 2 OS=Mus musculus OX=10090 GN=Fgd2 PE=1 SV=1	3	1063-a	1	1	1	0.999	1	0.999	4	4	8	8	1046-a	0.9982	2	2	2	9.7961	2	12.0177	2	11.2469	930-a	1	4	4	4	14.3403	4	17.0358	4	15.9739	null	0	0	0	0	0	0	0	0	0	1357-a	0.9995	2	2
Q8BYC6	898	1	Serine/threonine-protein kinase TAO3 OS=Mus musculus OX=10090 GN=Taok3 PE=1 SV=2	3	1064-a	1	1	1	0.999	1	0.999	6	6	6	6	982-a	0.9998	2	2	2	7.1452	2	8.7657	2	8.2035	2180-a	0.2289	1	1	1	2.615	1	3.1065	1	2.9128	582-a	1	3	3	3	12.7138	3	15.6688	3	14.6913	null	0	0	0
Q8C050	863	1	Ribosomal protein S6 kinase alpha-5 OS=Mus musculus OX=10090 GN=Rps6ka5 PE=1 SV=2	4	1065-a	1	1	1	0.9966	1	0.9966	4	4	8	8	1156-a	0.9515	1	1	1	3.7175	1	4.5606	1	4.2681	931-a	1	3	3	3	8.163	3	9.6974	3	9.0929	159-a	1	2	2	2	8.8196	2	10.8695	2	10.1914	251-a	1	2	2
Q8C0C7	508	1	Phenylalanine--tRNA ligase alpha subunit OS=Mus musculus OX=10090 GN=Farsa PE=1 SV=1	4	1066-a	1	1	1	0.9979	1	0.9979	10	10	28	28	709-a	1	9	9	9	56.8384	9	69.7285	9	65.2565	932-a	1	6	6	6	27.735	6	32.9482	6	30.8944	583-a	1	5	5	6	44.9487	6	55.396	6	51.94	913-a	1	7	7
H3BL08	392	1	Isoform of Q8C172, Ceramide synthase 6 OS=Mus musculus OX=10090 GN=Cers6 PE=1 SV=1	4	1067-a	1	1	1	0.9982	1	0.9982	8	8	17	17	187-a	1	4	4	4	32.7369	4	40.1611	4	37.5854	259-a	1	4	4	4	23.9615	4	28.4654	4	26.6911	584-a	1	4	3	4	38.8332	3	35.8943	4	44.8733	254-a	1	5	5
Q8C2Q3	669	1	RNA-binding protein 14 OS=Mus musculus OX=10090 GN=Rbm14 PE=1 SV=1	4	1068-a	1	1	1	0.999	1	0.999	26	26	77	77	710-a	1	16	16	19	91.1152	19	111.779	19	104.61	933-a	1	18	18	18	63.1811	18	75.0568	18	70.3782	585-a	1	16	16	17	96.7057	17	119.183	17	111.747	914-a	1	22	22
Q8C3J5	1828	1	Dedicator of cytokinesis protein 2 OS=Mus musculus OX=10090 GN=Dock2 PE=1 SV=3	4	1069-a	1	1	1	0.999	1	0.999	24	24	47	47	711-a	1	13	13	13	22.8155	13	27.9897	13	26.1946	934-a	1	16	16	16	20.5535	16	24.4167	16	22.8947	586-a	1	6	6	6	12.4912	6	15.3945	6	14.4341	915-a	1	11	11
P56480	529	1	ATP synthase subunit beta, mitochondrial OS=Mus musculus OX=10090 GN=Atp5f1b PE=1 SV=2	4	107-a	1	1	1	0.999	1	0.999	45	45	228	228	81-a	1	33	33	54	327.492	54	401.763	54	375.996	103-a	1	40	40	57	253.023	57	300.582	57	281.846	68-a	1	35	35	55	395.673	55	487.638	55	457.216	97-a	1	42	42
Q8C3Y4	2207	1	Kinetochore-associated protein 1 OS=Mus musculus OX=10090 GN=Kntc1 PE=1 SV=2	4	1070-a	1	1	1	0.999	1	0.999	41	41	99	99	712-a	1	21	21	21	30.5267	21	37.4497	21	35.0479	935-a	1	29	29	30	31.9198	30	37.9195	30	35.5558	587-a	1	18	18	19	32.7628	19	40.3777	19	37.8587	916-a	1	28	28
Q8C4J7	801	1	Transducin beta-like protein 3 OS=Mus musculus OX=10090 GN=Tbl3 PE=2 SV=1	4	1071-a	1	1	1	0.9968	1	0.9968	7	7	9	9	1083-a	0.9901	2	2	2	8.0105	2	9.8272	2	9.1969	936-a	1	3	3	3	8.7949	3	10.448	3	9.7967	1174-a	0.6704	1	1	1	4.7511	1	5.8554	1	5.4901	917-a	1	3	3
Q8C570	368	1	mRNA export factor OS=Mus musculus OX=10090 GN=Rae1 PE=1 SV=1	3	1072-a	1	1	1	0.999	1	0.999	5	5	8	8	1101-a	0.9857	1	1	1	8.718	1	10.6951	1	10.0091	937-a	1	3	3	3	19.1432	3	22.7414	3	21.3238	null	0	0	0	0	0	0	0	0	0	918-a	1	4	4
B1AYU7	903	1	Isoform of Q8C5N3, Pre-mRNA-splicing factor CWC22 homolog OS=Mus musculus OX=10090 GN=Cwc22 PE=1 SV=1	4	1073-a	1	1	1	0.9971	1	0.9971	15	15	29	29	713-a	1	6	6	6	21.317	6	26.1514	6	24.4742	938-a	1	10	10	10	26.0048	10	30.8927	10	28.967	1123-a	0.784	1	1	1	4.2145	1	5.194	1	4.87	919-a	1	11	2
A2AK44	830	1	Predicted gene 13695 OS=Mus musculus OX=10090 GN=Gm13695 PE=4 SV=1	3	1073-b	1	1	0.9997	0.9971	1	0.9971	14	14	25	25	713-b	0	5	0	5	19.3266	0	0	0	0	938-b	0	9	0	9	25.4628	0	0	0	0	null	0	0	0	0	0	0	0	0	0	919-b	0.9979	10	1
Q8C6B9	143	1	Active regulator of SIRT1 OS=Mus musculus OX=10090 GN=Rps19bp1 PE=1 SV=1	4	1074-a	1	1	1	0.999	1	0.999	8	8	29	29	714-a	1	6	6	7	157.045	7	192.661	7	180.304	939-a	1	6	6	7	114.948	7	136.554	7	128.042	588-a	1	6	6	8	212.904	8	262.389	8	246.019	258-a	1	6	6
Q8C7X2	997	1	ER membrane protein complex subunit 1 OS=Mus musculus OX=10090 GN=Emc1 PE=1 SV=1	4	1075-a	1	1	1	0.999	1	0.999	10	10	21	21	715-a	1	4	4	4	12.8715	4	15.7905	4	14.7778	940-a	1	5	5	6	14.1318	6	16.788	6	15.7416	589-a	1	5	5	5	19.0855	5	23.5215	5	22.0541	920-a	1	5	5
A2ATP5	550	1	Isoform of Q8C854, Myelin expression factor 2 OS=Mus musculus OX=10090 GN=Myef2 PE=1 SV=1	4	1076-a	1	1	1	0.999	1	0.999	12	12	27	27	716-a	1	3	3	3	17.4993	3	21.4679	3	20.0911	941-a	1	9	9	11	46.9646	11	55.7922	11	52.3145	856-a	0.9987	2	2	2	13.8387	2	17.0553	2	15.9912	921-a	1	11	11
Q8CAQ8-3	709	1	Isoform of Q8CAQ8, Isoform 3 of MICOS complex subunit Mic60 OS=Mus musculus OX=10090 GN=Immt PE=1 SV=1	4	1077-a	1	1	1	0.999	1	0.999	47	47	158	158	717-a	1	39	39	45	203.624	45	249.803	45	233.782	942-a	1	38	38	39	129.169	39	153.448	39	143.883	590-a	1	32	32	34	182.5	34	224.918	34	210.886	922-a	1	37	37
Q8CB96	322	1	Ras association domain-containing protein 4 OS=Mus musculus OX=10090 GN=Rassf4 PE=1 SV=1	4	1078-a	1	1	1	0.999	1	0.999	7	7	19	19	719-a	1	3	3	4	39.8536	4	48.8917	4	45.7561	943-a	1	6	6	6	43.7559	6	51.9804	6	48.7402	591-a	1	4	4	5	59.094	5	72.8291	5	68.2855	923-a	1	4	4
Q8CBA2	884	1	Schlafen family member 5 OS=Mus musculus OX=10090 GN=Slfn5 PE=1 SV=2	4	1079-a	1	1	1	0.999	1	0.999	23	23	54	54	720-a	1	11	11	11	39.9212	11	48.9747	11	45.8337	944-a	1	11	11	13	34.5328	13	41.0237	13	38.4665	592-a	1	10	10	10	43.0504	10	53.0565	10	49.7465	924-a	1	19	19
P57746	247	1	V-type proton ATPase subunit D OS=Mus musculus OX=10090 GN=Atp6v1d PE=1 SV=1	2	108-a	1	1	1	0.9967	1	0.9967	8	8	13	13	null	0	0	0	0	0	0	0	0	0	104-a	1	7	7	10	95.0701	10	112.94	10	105.9	null	0	0	0	0	0	0	0	0	0	98-a	1	3	3
Q8CBE3	496	1	WD repeat-containing protein 37 OS=Mus musculus OX=10090 GN=Wdr37 PE=1 SV=1	4	1080-a	1	1	1	0.996	1	0.996	10	10	25	25	721-a	1	7	7	8	51.7454	8	63.4804	8	59.4091	945-a	1	6	6	6	28.406	6	33.7453	6	31.6418	593-a	1	6	6	6	46.0361	6	56.7362	6	53.1966	925-a	1	5	5
Q8CC88	1905	1	von Willebrand factor A domain-containing protein 8 OS=Mus musculus OX=10090 GN=Vwa8 PE=1 SV=2	4	1081-a	1	1	1	0.999	1	0.999	23	23	46	46	190-a	1	12	12	12	20.2092	12	24.7923	12	23.2023	263-a	1	12	12	12	14.792	12	17.5724	12	16.477	163-a	1	4	4	4	7.9909	4	9.8482	4	9.2338	926-a	1	18	18
Q8CCJ3	793	1	E3 UFM1-protein ligase 1 OS=Mus musculus OX=10090 GN=Ufl1 PE=1 SV=2	4	1082-a	1	1	1	0.9958	1	0.9958	7	7	16	16	722-a	1	4	4	4	16.1827	4	19.8526	4	18.5794	946-a	1	6	6	6	17.7672	6	21.1068	6	19.7911	813-a	0.9998	2	2	2	9.5981	2	11.829	2	11.091	927-a	1	4	4
Q8CCM6	244	1	Mitochondrial import inner membrane translocase subunit Tim21 OS=Mus musculus OX=10090 GN=Timm21 PE=1 SV=2	4	1083-a	1	1	1	0.9969	1	0.9969	5	5	9	9	947-a	0.9999	2	2	2	26.2968	2	32.2605	2	30.1915	947-a	1	3	3	3	28.8717	3	34.2985	3	32.1605	958-a	0.9492	2	2	2	31.1939	2	38.4442	2	36.0458	1372-a	0.9993	2	2
Q8CE90	535	1	Dual specificity mitogen-activated protein kinase kinase 7 OS=Mus musculus OX=10090 GN=Map2k7 PE=1 SV=1	3	1084-a	1	1	1	0.9974	1	0.9974	4	4	5	5	192-a	1	2	2	2	11.9933	2	14.7132	2	13.7696	1324-a	0.9999	2	2	2	8.7784	2	10.4285	2	9.7784	null	0	0	0	0	0	0	0	0	0	1686-a	0.8609	1	1
A0A0R4J1N8	299	1	Isoform of Q8CEE7, Retinol dehydrogenase 13 OS=Mus musculus OX=10090 GN=Rdh13 PE=1 SV=1	4	1085-a	1	1	1	0.999	1	0.999	8	8	14	14	723-a	1	3	3	3	32.1894	3	39.4895	3	36.9568	948-a	1	5	5	5	39.2681	5	46.649	5	43.7412	804-a	0.9999	2	2	2	25.4559	2	31.3725	2	29.4153	928-a	1	4	4
Q8CFA1	622	1	Interleukin-1 receptor-associated kinase-like 2 OS=Mus musculus OX=10090 GN=Irak2 PE=2 SV=2	3	1086-a	1	1	1	0.998	1	0.998	3	3	5	5	724-a	1	2	2	2	10.3158	2	12.6553	2	11.8436	1511-a	0.9625	1	1	1	3.7753	1	4.4849	1	4.2053	null	0	0	0	0	0	0	0	0	0	929-a	1	2	2
A0A494BAQ4	230	1	Isoform of Q8CFJ7, Solute carrier family 25 member 45 OS=Mus musculus OX=10090 GN=Slc25a45 PE=1 SV=1	4	1087-a	1	1	1	0.9923	1	0.9923	5	5	8	8	997-a	0.9997	2	2	2	27.8975	2	34.2242	2	32.0293	949-a	1	3	3	3	30.6291	3	36.3862	3	34.1181	846-a	0.9992	2	2	2	33.0926	2	40.7843	2	38.2399	1704-a	0.8304	1	1
Q8CG47	1286	1	Structural maintenance of chromosomes protein 4 OS=Mus musculus OX=10090 GN=Smc4 PE=1 SV=1	4	1088-a	1	1	1	0.999	1	0.999	32	32	81	81	725-a	1	17	17	18	44.905	18	55.0888	18	51.5556	950-a	1	28	28	28	51.1279	28	60.7381	28	56.952	594-a	1	15	15	15	44.3894	15	54.7068	15	51.2938	930-a	1	20	20
Q8CG48	1191	1	Structural maintenance of chromosomes protein 2 OS=Mus musculus OX=10090 GN=Smc2 PE=1 SV=2	4	1089-a	1	1	1	0.999	1	0.999	31	31	77	77	726-a	1	18	18	20	53.8743	20	66.0921	20	61.8533	951-a	1	22	22	23	45.3479	23	53.8716	23	50.5136	595-a	1	11	11	13	41.5395	13	51.1944	13	48.0005	931-a	1	21	21
P57784	255	1	U2 small nuclear ribonucleoprotein A_ OS=Mus musculus OX=10090 GN=Snrpa1 PE=1 SV=2	2	109-a	1	1	1	0.999	1	0.999	2	2	4	4	null	0	0	0	0	0	0	0	0	0	1296-a	0.9999	2	2	2	18.4175	2	21.8793	2	20.5155	null	0	0	0	0	0	0	0	0	0	99-a	1	2	2
Q8CGC7	1512	1	Bifunctional glutamate/proline--tRNA ligase OS=Mus musculus OX=10090 GN=Eprs1 PE=1 SV=4	4	1090-a	1	1	1	0.999	1	0.999	22	22	48	48	727-a	1	13	13	14	29.7057	14	36.4425	14	34.1052	952-a	1	12	12	12	18.6368	12	22.1398	12	20.7597	166-a	1	6	6	6	15.1018	6	18.6119	6	17.4507	932-a	1	15	15
A0A589P973	2098	1	Isoform of Q8CH77, Neuron navigator 1 OS=Mus musculus OX=10090 GN=Nav1 PE=1 SV=1	4	1091-a	1	1	1	0.999	1	0.999	4	4	7	7	1378-a	0.7437	1	1	1	1.5292	1	1.876	1	1.7557	953-a	1	2	2	2	2.2385	2	2.6593	2	2.4935	790-a	0.9999	2	2	2	3.6279	2	4.4711	2	4.1922	1373-a	0.9993	2	2
Q8CI11	538	1	Guanine nucleotide-binding protein-like 3 OS=Mus musculus OX=10090 GN=Gnl3 PE=1 SV=2	4	1092-a	1	1	1	0.999	1	0.999	35	35	97	97	728-a	1	16	16	16	95.4115	16	117.049	16	109.542	954-a	1	25	25	27	117.848	27	139.999	27	131.272	596-a	1	15	15	17	120.253	17	148.203	17	138.957	933-a	1	32	32
Q8CIE6	1224	1	Coatomer subunit alpha OS=Mus musculus OX=10090 GN=Copa PE=1 SV=2	4	1093-a	1	1	1	0.999	1	0.999	33	33	98	98	729-a	1	22	22	25	65.5272	25	80.3878	25	75.2321	955-a	1	24	24	26	49.8807	26	59.2565	26	55.5628	597-a	1	19	19	20	62.1839	20	76.6372	20	71.856	934-a	1	25	25
Q8CII2	336	1	Cell division cycle protein 123 homolog OS=Mus musculus OX=10090 GN=Cdc123 PE=1 SV=2	4	1094-a	1	1	1	0.999	1	0.999	6	6	15	15	730-a	1	4	4	4	38.193	4	46.8546	4	43.8496	956-a	1	4	4	4	27.9551	4	33.2097	4	31.1396	598-a	1	3	3	3	33.9791	3	41.8767	3	39.2642	935-a	1	4	4
Q8CIM8	964	1	Integrator complex subunit 4 OS=Mus musculus OX=10090 GN=Ints4 PE=1 SV=1	4	1095-a	1	1	1	0.999	1	0.999	16	16	32	32	731-a	1	7	7	7	23.2962	7	28.5794	7	26.7464	957-a	1	11	11	11	26.7952	11	31.8317	11	29.8475	599-a	1	5	5	5	19.7389	5	24.3267	5	22.8091	936-a	1	9	9
D3Z6D2	511	1	Isoform of Q8CJ67, Double-stranded RNA-binding protein Staufen homolog 2 OS=Mus musculus OX=10090 GN=Stau2 PE=1 SV=1	2	1096-a	1	1	1	0.999	1	0.999	9	9	11	11	null	0	0	0	0	0	0	0	0	0	958-a	1	8	8	8	36.7629	8	43.673	8	40.9507	null	0	0	0	0	0	0	0	0	0	937-a	1	3	3
Q8CJF7	2243	1	Protein ELYS OS=Mus musculus OX=10090 GN=Ahctf1 PE=1 SV=1	4	1097-a	1	1	1	0.999	1	0.999	27	27	62	62	732-a	1	13	13	14	20.0245	14	24.5658	14	22.9902	959-a	1	17	17	17	17.7976	17	21.1428	17	19.8249	600-a	1	9	9	9	15.2701	9	18.8193	9	17.6452	938-a	1	21	21
Q8CJG0	860	1	Protein argonaute-2 OS=Mus musculus OX=10090 GN=Ago2 PE=1 SV=3	2	1098-a	1	1	1	0.9968	1	0.9968	6	6	7	7	null	0	0	0	0	0	0	0	0	0	1305-a	0.9999	2	2	2	5.461	2	6.4875	2	6.0831	null	0	0	0	0	0	0	0	0	0	939-a	1	5	5
Q8JZN5	625	1	Complex I assembly factor ACAD9, mitochondrial OS=Mus musculus OX=10090 GN=Acad9 PE=1 SV=2	4	1099-a	1	1	1	0.9935	1	0.9935	4	4	9	9	1017-a	0.9994	2	2	2	10.2663	2	12.5945	2	11.7868	960-a	1	4	4	4	15.0287	4	17.8535	4	16.7406	823-a	0.9997	2	2	2	12.1781	2	15.0086	2	14.0723	1712-a	0.8177	1	1
E9PVA8	2671	1	eIF-2-alpha kinase activator GCN1 OS=Mus musculus OX=10090 GN=Gcn1 PE=1 SV=1	4	11-a	1	1	1	0.999	1	0.999	132	132	428	428	6-a	1	93	93	106	127.32	106	156.194	106	146.176	7-a	1	98	98	109	95.8282	109	113.84	109	106.744	4-a	1	85	85	92	131.082	92	161.549	92	151.471	7-a	1	106	106
P58252	858	1	Elongation factor 2 OS=Mus musculus OX=10090 GN=Eef2 PE=1 SV=2	4	110-a	1	1	1	0.999	1	0.999	29	28	75	69	500-a	1	19	18	20	74.7835	18	82.5689	20	85.8593	105-a	1	17	16	17	46.5267	16	52.0207	16	48.7781	412-a	1	20	19	23	102.016	22	120.261	23	117.884	100-a	1	14	13
Q8JZQ9	803	1	Eukaryotic translation initiation factor 3 subunit B OS=Mus musculus OX=10090 GN=Eif3b PE=1 SV=1	4	1100-a	1	1	1	0.999	1	0.999	7	7	13	13	733-a	1	4	4	4	15.9811	4	19.6054	4	18.348	961-a	1	3	3	3	8.773	3	10.422	3	9.7723	892-a	0.9909	1	1	1	4.7393	1	5.8408	1	5.4764	940-a	1	5	5
Q8JZR0	683	1	Long-chain-fatty-acid--CoA ligase 5 OS=Mus musculus OX=10090 GN=Acsl5 PE=1 SV=1	4	1101-a	1	1	1	0.999	1	0.999	22	22	54	54	472-b	1	13	11	13	61.0641	11	63.3875	11	59.3221	962-a	1	12	12	14	48.1336	14	57.1809	14	53.6166	386-b	1	11	10	12	66.8636	11	75.5375	11	70.825	620-b	1	14	12
D3Z041	699	1	Isoform of P41216, Long-chain-fatty-acid--CoA ligase 1 OS=Mus musculus OX=10090 GN=Acsl1 PE=1 SV=1	4	1101-b	1	1	1	0.999	1	0.999	22	22	58	58	472-a	1	14	12	15	68.8458	13	73.1977	15	79.0422	633-a	1	13	13	14	47.0318	14	55.8721	14	52.3893	386-a	1	13	12	13	70.7775	12	80.5184	13	81.7863	620-a	1	16	14
Q8JZU2	311	1	Tricarboxylate transport protein, mitochondrial OS=Mus musculus OX=10090 GN=Slc25a1 PE=1 SV=1	4	1102-a	1	1	1	0.999	1	0.999	14	14	45	45	734-a	1	11	11	13	134.105	13	164.518	13	153.967	963-a	1	11	11	12	90.607	12	107.638	12	100.928	601-a	1	9	9	10	122.368	10	150.81	10	141.402	941-a	1	10	10
Q8JZX4	405	1	Splicing factor 45 OS=Mus musculus OX=10090 GN=Rbm17 PE=1 SV=1	2	1103-a	1	1	1	0.9914	1	0.9914	4	4	5	5	null	0	0	0	0	0	0	0	0	0	964-a	1	4	4	4	23.1924	4	27.5517	4	25.8343	null	0	0	0	0	0	0	0	0	0	1738-a	0.7717	1	1
Q3TSA8	286	1	Isoform of Q8K021, Secretory carrier-associated membrane protein OS=Mus musculus OX=10090 GN=Scamp1 PE=1 SV=1	2	1104-a	1	1	1	0.999	1	0.999	3	3	3	3	null	0	0	0	0	0	0	0	0	0	272-a	1	2	2	2	16.4212	2	19.5078	2	18.2918	null	0	0	0	0	0	0	0	0	0	1948-a	0.4198	1	1
Q8K1A5	291	1	Transmembrane protein 41B OS=Mus musculus OX=10090 GN=Tmem41b PE=1 SV=1	4	1105-a	1	1	1	0.999	1	0.999	5	5	16	16	735-a	1	4	4	5	55.1239	5	67.6252	5	63.288	965-a	1	3	3	3	24.2086	3	28.7589	3	26.9662	602-a	1	3	3	3	39.2335	3	48.3525	3	45.336	942-a	1	4	4
H3BJ02	259	1	Isoform of Q8K1E0, Syntaxin 5A OS=Mus musculus OX=10090 GN=Stx5a PE=1 SV=1	2	1106-a	0.9998	1	1	0.9962	1	0.9962	3	3	3	3	973-a	0.9998	2	2	2	24.7738	2	30.3922	2	28.443	null	0	0	0	0	0	0	0	0	0	null	0	0	0	0	0	0	0	0	0	1833-a	0.6244	1	1
Q8K1X4	1134	1	Nck-associated protein 1-like OS=Mus musculus OX=10090 GN=Nckap1l PE=1 SV=1	4	1108-a	1	1	1	0.999	1	0.999	8	8	10	10	736-a	1	4	4	4	11.3164	4	13.8828	4	12.9925	966-a	1	4	4	4	8.283	4	9.8399	4	9.2265	1538-a	0	1	1	1	3.356	1	4.136	1	3.8779	2077-a	0.2658	1	1
Q8K211	196	1	High affinity copper uptake protein 1 OS=Mus musculus OX=10090 GN=Slc31a1 PE=2 SV=1	2	1109-a	1	1	1	0.999	1	0.999	2	2	3	3	null	0	0	0	0	0	0	0	0	0	967-a	1	2	2	2	23.9615	2	28.4654	2	26.6911	null	0	0	0	0	0	0	0	0	0	1466-a	0.9821	1	1
P58681	1050	1	Toll-like receptor 7 OS=Mus musculus OX=10090 GN=Tlr7 PE=1 SV=1	4	111-a	1	1	1	0.999	1	0.999	14	14	25	25	1244-a	0.9048	1	1	1	3.0554	1	3.7484	1	3.508	106-a	1	13	13	14	31.3098	14	37.1948	14	34.8763	1565-a	0	1	1	1	3.6244	1	4.4669	1	4.1882	101-a	1	9	9
Q8K224	1024	1	RNA cytidine acetyltransferase OS=Mus musculus OX=10090 GN=Nat10 PE=1 SV=1	4	1110-a	1	1	1	0.999	1	0.999	28	28	72	72	737-a	1	15	15	16	50.1283	16	61.4966	16	57.5526	968-a	1	22	22	23	52.7435	23	62.6573	23	58.7516	603-a	1	14	14	14	52.0304	14	64.1237	14	60.1233	943-a	1	17	17
Q8K268	709	1	ATP-binding cassette sub-family F member 3 OS=Mus musculus OX=10090 GN=Abcf3 PE=1 SV=1	4	1111-a	1	1	1	0.9976	1	0.9976	5	5	12	12	738-a	1	4	4	4	18.0999	4	22.2047	4	20.7806	969-a	1	4	4	4	13.2481	4	15.7383	4	14.7573	1067-a	0.871	1	1	1	5.3676	1	6.6152	1	6.2025	944-a	1	3	3
Q8K2B3	664	1	Succinate dehydrogenase [ubiquinone] flavoprotein subunit, mitochondrial OS=Mus musculus OX=10090 GN=Sdha PE=1 SV=1	3	1112-a	0.9295	1	1	0.9948	1	0.9948	3	3	3	3	1209-a	0.9295	1	1	1	4.8316	1	5.9274	1	5.5472	1809-a	0.7903	1	1	1	3.5365	1	4.2012	1	3.9393	null	0	0	0	0	0	0	0	0	0	1989-a	0.364	1	1
Q8K2C8	456	1	Glycerol-3-phosphate acyltransferase 4 OS=Mus musculus OX=10090 GN=Gpat4 PE=1 SV=1	4	1113-a	1	1	1	0.999	1	0.999	5	5	11	11	739-a	1	2	2	2	14.0711	2	17.2622	2	16.1551	970-a	1	4	4	4	20.5985	4	24.4703	4	22.945	604-a	1	2	2	2	16.6915	2	20.571	2	19.2877	945-a	1	3	3
Q8K2D3	508	1	Enhancer of mRNA-decapping protein 3 OS=Mus musculus OX=10090 GN=Edc3 PE=1 SV=1	3	1114-a	1	1	1	0.997	1	0.997	7	7	10	10	null	0	0	0	0	0	0	0	0	0	279-a	1	3	3	3	13.8675	3	16.4741	3	15.4472	1106-a	0.8112	1	1	1	7.4914	1	9.2327	1	8.6567	946-a	1	6	6
Q8K2F0	726	1	Bromodomain-containing protein 3 OS=Mus musculus OX=10090 GN=Brd3 PE=1 SV=2	2	1115-a	1	1	1	0.9964	1	0.9964	3	3	3	3	null	0	0	0	0	0	0	0	0	0	971-a	1	2	2	2	6.469	2	7.6849	2	7.2059	null	0	0	0	0	0	0	0	0	0	849-c	0.0014	1	0
Q8K2F8	462	1	Protein LSM14 homolog A OS=Mus musculus OX=10090 GN=Lsm14a PE=1 SV=1	1	1116-a	1	1	1	0.999	1	0.999	7	7	7	7	null	0	0	0	0	0	0	0	0	0	null	0	0	0	0	0	0	0	0	0	null	0	0	0	0	0	0	0	0	0	947-a	1	7	7
Q8K2P7	485	1	Sodium-coupled neutral amino acid transporter 1 OS=Mus musculus OX=10090 GN=Slc38a1 PE=1 SV=1	3	1117-a	1	1	1	0.9972	1	0.9972	4	4	8	8	983-a	0.9998	2	2	2	13.2297	2	16.23	2	15.1891	972-a	1	4	4	4	19.3669	4	23.0071	4	21.573	null	0	0	0	0	0	0	0	0	0	948-a	1	2	2
A0A0R4J0H7	1392	1	Isoform of Q8K2Z4, Condensin complex subunit 1 OS=Mus musculus OX=10090 GN=Ncapd2 PE=1 SV=1	4	1118-a	1	1	1	0.999	1	0.999	29	29	61	61	740-a	1	17	17	19	43.7903	19	53.7212	19	50.2758	973-a	1	14	14	14	23.6173	14	28.0564	14	26.3076	605-a	1	10	10	10	27.3395	10	33.6939	10	31.5919	949-a	1	17	17
Q8K310	846	1	Matrin-3 OS=Mus musculus OX=10090 GN=Matr3 PE=1 SV=1	3	1119-a	1	1	1	0.999	1	0.999	17	17	28	28	1634-a	0.2515	1	1	1	3.7922	1	4.6522	1	4.3539	974-a	1	9	9	9	24.9812	9	29.6767	9	27.8269	null	0	0	0	0	0	0	0	0	0	950-a	1	15	15
P59235	380	1	Nucleoporin Nup43 OS=Mus musculus OX=10090 GN=Nup43 PE=1 SV=2	3	112-a	1	1	1	0.999	1	0.999	3	3	5	5	82-a	1	2	2	2	16.8853	2	20.7147	2	19.3861	107-a	1	2	2	2	12.3591	2	14.6822	2	13.767	null	0	0	0	0	0	0	0	0	0	1513-a	0.9547	1	1
Q8K363	660	1	ATP-dependent RNA helicase DDX18 OS=Mus musculus OX=10090 GN=Ddx18 PE=1 SV=1	2	1120-a	1	1	1	0.9934	1	0.9934	7	7	9	9	null	0	0	0	0	0	0	0	0	0	975-a	1	4	4	4	14.2317	4	16.9067	4	15.8529	null	0	0	0	0	0	0	0	0	0	951-a	1	4	4
Q8K3A9	666	1	7SK snRNA methylphosphate capping enzyme OS=Mus musculus OX=10090 GN=Mepce PE=1 SV=2	3	1121-a	1	1	1	0.9944	1	0.9944	10	10	13	13	1054-a	0.9975	2	2	2	9.6343	2	11.8192	2	11.0612	976-a	1	4	4	4	14.1035	4	16.7544	4	15.7101	null	0	0	0	0	0	0	0	0	0	274-a	1	7	7
Q8K3J1	212	1	NADH dehydrogenase [ubiquinone] iron-sulfur protein 8, mitochondrial OS=Mus musculus OX=10090 GN=Ndufs8 PE=1 SV=1	2	1122-a	1	1	1	0.999	1	0.999	3	3	5	5	null	0	0	0	0	0	0	0	0	0	977-a	1	3	3	3	33.2297	3	39.4756	3	37.015	null	0	0	0	0	0	0	0	0	0	952-a	1	2	2
Q8K4Q8	742	1	Collectin-12 OS=Mus musculus OX=10090 GN=Colec12 PE=1 SV=1	4	1123-a	1	1	1	0.999	1	0.999	9	9	21	21	201-a	1	5	5	5	21.6187	5	26.5215	5	24.8205	978-a	1	8	8	8	25.3179	8	30.0767	8	28.2019	873-a	0.9966	2	2	2	10.2578	2	12.642	2	11.8533	278-a	1	6	6
Q8K4X7	378	1	1-acyl-sn-glycerol-3-phosphate acyltransferase delta OS=Mus musculus OX=10090 GN=Agpat4 PE=1 SV=1	3	1124-a	1	1	1	0.999	1	0.999	4	4	5	5	741-a	1	2	2	2	16.9747	2	20.8243	2	19.4887	284-a	1	2	2	2	12.4245	2	14.7599	2	13.8398	null	0	0	0	0	0	0	0	0	0	1580-a	0.9351	1	1
Q8K5B2	145	1	Multiple coagulation factor deficiency protein 2 homolog OS=Mus musculus OX=10090 GN=Mcfd2 PE=1 SV=1	4	1125-a	1	1	1	0.999	1	0.999	3	3	8	8	202-a	1	2	2	2	44.2512	2	54.2867	2	50.805	285-a	1	2	2	2	32.3894	2	38.4774	2	36.079	1969-a	0	1	1	1	26.2459	1	32.3462	1	30.3282	953-a	1	3	3
F6S1R2	317	1	Isoform of Q8N9S3, Activator of 90 kDa heat shock protein ATPase homolog 2 (Fragment) OS=Mus musculus OX=10090 GN=Ahsa2 PE=1 SV=1	4	1126-a	1	1	1	0.9974	1	0.9974	3	3	7	7	1400-a	0.7068	1	1	1	10.1205	1	12.4157	1	11.6194	979-a	1	2	2	2	14.8153	2	17.6001	2	16.503	606-a	1	3	3	3	36.0157	3	44.3867	3	41.6176	1542-a	0.9497	1	1
G5E924	615	1	Isoform of Q8R081, Heterogeneous nuclear ribonucleoprotein L (Fragment) OS=Mus musculus OX=10090 GN=Hnrnpl PE=1 SV=1	4	1127-a	1	1	1	0.999	1	0.999	13	13	21	21	1307-a	0.8448	1	1	1	5.2166	1	6.3997	1	5.9892	980-a	1	6	6	6	22.9096	6	27.2157	6	25.5193	986-a	0.936	1	1	1	6.1881	1	7.6263	1	7.1506	954-a	1	13	13
D3YTR6	476	1	Isoform of Q8R0G7, Protein spinster homolog 1 OS=Mus musculus OX=10090 GN=Spns1 PE=1 SV=1	3	1128-a	1	1	1	0.999	1	0.999	6	6	12	12	1392-a	0.72	1	1	1	6.7399	1	8.2685	1	7.7382	981-a	1	5	5	5	24.6663	5	29.3026	5	27.4761	null	0	0	0	0	0	0	0	0	0	955-a	1	6	6
A0A1D5RM83	1051	1	Isoform of Q8R0S2, IQ motif and SEC7 domain-containing protein 1 OS=Mus musculus OX=10090 GN=Iqsec1 PE=1 SV=1	4	1129-a	1	1	1	0.999	1	0.999	15	15	37	37	742-a	1	8	8	9	27.4728	9	33.7032	9	31.5417	982-a	1	9	9	10	22.3428	10	26.5425	10	24.888	607-a	1	5	5	5	18.1049	5	22.313	5	20.921	956-a	1	11	11
P60229	445	1	Eukaryotic translation initiation factor 3 subunit E OS=Mus musculus OX=10090 GN=Eif3e PE=1 SV=1	3	113-a	1	1	1	0.9963	1	0.9963	4	4	7	7	null	0	0	0	0	0	0	0	0	0	1297-a	0.9999	2	2	2	10.5539	2	12.5376	2	11.7561	1300-a	0.3571	1	1	1	8.552	1	10.5398	1	9.8822	102-a	1	4	4
Q8R0X7	568	1	Sphingosine-1-phosphate lyase 1 OS=Mus musculus OX=10090 GN=Sgpl1 PE=1 SV=1	4	1130-a	1	1	1	0.999	1	0.999	50	50	195	195	743-a	1	41	41	49	276.765	49	339.531	49	317.755	983-a	1	41	41	50	206.71	50	245.565	50	230.257	608-a	1	32	32	40	268.004	40	330.295	40	309.689	957-a	1	44	44
Q8R151	1909	1	NFX1-type zinc finger-containing protein 1 OS=Mus musculus OX=10090 GN=Znfx1 PE=1 SV=3	4	1131-a	1	1	1	0.999	1	0.999	9	9	14	14	744-a	1	4	4	4	6.7223	4	8.2468	4	7.7179	984-a	1	5	5	5	6.1504	5	7.3065	5	6.851	1134-a	0.7587	1	1	1	1.9935	1	2.4569	1	2.3036	958-a	1	4	4
Q8R1B4	911	1	Eukaryotic translation initiation factor 3 subunit C OS=Mus musculus OX=10090 GN=Eif3c PE=1 SV=1	3	1132-a	1	1	1	0.9972	1	0.9972	3	3	7	7	null	0	0	0	0	0	0	0	0	0	985-a	1	3	3	3	7.7329	3	9.1864	3	8.6138	814-a	0.9998	2	2	2	8.3549	2	10.2968	2	9.6544	1361-a	0.9995	2	2
D3YW66	432	1	Isoform of Q8R1S0, Ubiquinone biosynthesis monooxygenase COQ6, mitochondrial OS=Mus musculus OX=10090 GN=Coq6 PE=1 SV=1	4	1133-a	0.9997	1	1	0.994	1	0.994	3	3	5	5	998-a	0.9997	2	2	2	14.8528	2	18.2212	2	17.0526	1673-a	0.9143	1	1	1	5.4357	1	6.4574	1	6.0549	1180-a	0.6589	1	1	1	8.8094	1	10.8569	1	10.1796	1855-a	0.5906	1	1
Q8R1V4	227	1	Transmembrane emp24 domain-containing protein 4 OS=Mus musculus OX=10090 GN=Tmed4 PE=1 SV=1	4	1134-a	1	1	1	0.9934	1	0.9934	6	6	11	11	205-a	1	4	4	4	56.5324	4	69.353	4	64.9051	986-a	1	3	3	3	31.0339	3	36.8671	3	34.569	1079-a	0.8503	1	1	1	16.765	1	20.6616	1	19.3726	281-a	1	3	3
Q8R2N0	240	1	Thyroid transcription factor 1-associated protein 26 OS=Mus musculus OX=10090 GN=Ccdc59 PE=2 SV=2	4	1135-a	1	1	1	0.999	1	0.999	7	7	18	18	745-a	1	6	6	6	80.2053	6	98.3946	6	92.0841	987-a	1	4	4	4	39.1372	4	46.4935	4	43.5954	609-a	1	3	3	3	47.5707	3	58.6274	3	54.9699	959-a	1	5	5
A0A0G2JF16	142	1	Isoform of Q8R344, Coiled-coil domain-containing protein 12 (Fragment) OS=Mus musculus OX=10090 GN=Ccdc12 PE=1 SV=1	2	1136-a	1	1	1	0.9976	1	0.9976	3	3	6	6	null	0	0	0	0	0	0	0	0	0	1327-a	0.9999	2	2	2	33.0737	2	39.2903	2	36.8412	null	0	0	0	0	0	0	0	0	0	960-a	1	3	3
Q8R3J4	412	1	Transcription termination factor 3, mitochondrial OS=Mus musculus OX=10090 GN=Mterf3 PE=2 SV=1	2	1137-a	1	1	1	0.9971	1	0.9971	4	4	7	7	null	0	0	0	0	0	0	0	0	0	989-a	1	3	3	3	17.0988	3	20.3127	3	19.0465	null	0	0	0	0	0	0	0	0	0	961-a	1	4	4
Q8R3N1	860	1	Nucleolar protein 14 OS=Mus musculus OX=10090 GN=Nop14 PE=1 SV=2	4	1138-a	1	1	1	0.999	1	0.999	36	36	114	114	746-a	1	27	27	30	111.914	30	137.295	30	128.489	990-a	1	25	25	27	73.7236	27	87.5808	27	82.1216	610-a	1	24	24	26	115.055	26	141.797	26	132.95	962-a	1	30	30
Q8R480	656	1	Nuclear pore complex protein Nup85 OS=Mus musculus OX=10090 GN=Nup85 PE=1 SV=1	4	1139-a	1	1	1	0.999	1	0.999	11	11	24	24	747-a	1	4	4	4	19.5623	4	23.9987	4	22.4595	991-a	1	10	10	10	35.7962	10	42.5246	10	39.8738	611-a	1	4	4	4	23.2052	4	28.5987	4	26.8146	963-a	1	6	6
P60867	119	1	40S ribosomal protein S20 OS=Mus musculus OX=10090 GN=Rps20 PE=1 SV=1	4	114-a	1	1	1	0.999	1	0.999	8	8	29	29	84-a	1	5	5	5	134.799	5	165.369	5	154.763	109-a	1	7	7	10	197.33	10	234.421	10	219.809	71-a	1	6	6	6	191.882	6	236.48	6	221.727	103-a	1	8	8
Q8R4B8	1033	1	NACHT, LRR and PYD domains-containing protein 3 OS=Mus musculus OX=10090 GN=Nlrp3 PE=1 SV=1	4	1140-a	1	1	1	0.999	1	0.999	10	10	25	25	748-a	1	5	5	6	18.6343	6	22.8603	6	21.3942	992-a	1	7	7	8	18.1857	8	21.604	8	20.2573	612-a	1	5	5	5	18.4204	5	22.7018	5	21.2855	964-a	1	6	6
Q8R4R6	325	1	Nucleoporin NUP35 OS=Mus musculus OX=10090 GN=Nup35 PE=1 SV=2	4	1141-a	1	1	1	0.9973	1	0.9973	4	4	11	11	749-a	1	3	3	3	29.6143	3	36.3303	3	34.0003	993-a	1	3	3	3	21.676	3	25.7503	3	24.1451	805-a	0.9999	2	2	2	23.4194	2	28.8627	2	27.0621	965-a	1	3	3
Q8R5A6	516	1	TBC1 domain family member 22A OS=Mus musculus OX=10090 GN=Tbc1d22a PE=1 SV=3	4	1142-a	1	1	1	0.999	1	0.999	3	3	6	6	1193-a	0.9371	1	1	1	6.2175	1	7.6275	1	7.1383	994-a	1	2	2	2	9.1017	2	10.8125	2	10.1385	1012-a	0.9215	1	1	1	7.3753	1	9.0895	1	8.5225	289-a	1	2	2
Q8VBT0	278	1	Thioredoxin-related transmembrane protein 1 OS=Mus musculus OX=10090 GN=Tmx1 PE=1 SV=1	4	1143-a	1	1	1	0.999	1	0.999	8	8	18	18	951-a	0.9999	2	2	3	34.621	3	42.4725	3	39.7485	996-a	1	6	6	6	50.6813	6	60.2075	6	56.4545	613-a	1	5	5	5	68.447	5	84.356	5	79.0933	966-a	1	4	4
Q8VBW5	907	1	HMG box transcription factor BBX OS=Mus musculus OX=10090 GN=Bbx PE=1 SV=2	4	1144-a	1	1	1	0.999	1	0.999	6	6	14	14	211-a	1	4	4	4	14.1487	4	17.3574	4	16.2442	297-a	1	3	3	3	7.767	3	9.2269	3	8.6518	792-a	0.9999	2	2	2	8.3917	2	10.3422	2	9.697	967-a	1	5	5
Q8VC04	261	1	Transmembrane protein 106A OS=Mus musculus OX=10090 GN=Tmem106a PE=1 SV=1	2	1145-a	1	1	1	0.9981	1	0.9981	3	3	6	6	null	0	0	0	0	0	0	0	0	0	997-a	1	3	3	3	26.9912	3	32.0645	3	30.0658	null	0	0	0	0	0	0	0	0	0	968-a	1	3	3
Q8VCB1	673	1	Nucleoporin NDC1 OS=Mus musculus OX=10090 GN=Ndc1 PE=1 SV=1	4	1146-a	1	1	1	0.999	1	0.999	16	16	55	55	750-a	1	10	10	14	66.7385	14	81.8737	14	76.6227	998-a	1	12	12	13	45.3596	13	53.8855	13	50.5266	614-a	1	9	9	10	56.5476	10	69.6908	10	65.3431	969-a	1	16	16
D3YU17	562	1	Isoform of Q8VCM8, Nicalin OS=Mus musculus OX=10090 GN=Ncln PE=1 SV=1	4	1147-a	1	1	1	0.999	1	0.999	25	25	78	78	751-a	1	15	15	16	91.337	16	112.051	16	104.865	999-a	1	23	23	23	96.102	23	114.166	23	107.049	615-a	1	15	15	16	108.346	16	133.529	16	125.198	970-a	1	22	22
E9PYK0	619	1	Isoform of Q8VCW4, Protein unc-93 homolog B1 OS=Mus musculus OX=10090 GN=Unc93b1 PE=1 SV=1	4	1148-a	1	1	1	0.999	1	0.999	6	6	16	16	752-a	1	2	2	2	10.3658	2	12.7166	2	11.901	1000-a	1	5	5	6	22.7615	6	27.0399	6	25.3544	616-a	1	3	3	3	18.4442	3	22.7312	3	21.313	971-a	1	5	5
Q8VCX5	477	1	Calcium uptake protein 1, mitochondrial OS=Mus musculus OX=10090 GN=Micu1 PE=1 SV=1	4	1149-a	1	1	1	0.999	1	0.999	8	8	18	18	753-a	1	4	4	4	26.9033	4	33.0045	4	30.8878	302-a	1	5	5	6	29.5375	6	35.0895	6	32.9022	806-a	0.9999	2	2	2	15.9566	2	19.6654	2	18.4385	294-a	1	4	4
P61161	394	1	Actin-related protein 2 OS=Mus musculus OX=10090 GN=Actr2 PE=1 SV=1	4	115-a	1	1	1	0.999	1	0.999	11	11	39	39	85-a	1	10	10	10	81.4267	10	99.893	10	93.4864	110-a	1	9	9	10	59.5998	10	70.8023	10	66.3889	72-a	1	8	8	9	86.9312	9	107.136	9	100.453	104-a	1	8	8
Q8VDM4	908	1	26S proteasome non-ATPase regulatory subunit 2 OS=Mus musculus OX=10090 GN=Psmd2 PE=1 SV=1	4	1150-a	1	1	1	0.999	1	0.999	16	16	48	48	215-a	1	11	11	11	38.866	11	47.6802	11	44.6223	1001-a	1	14	14	16	41.3785	16	49.1562	16	46.0921	617-a	1	8	8	8	33.53	8	41.3233	8	38.7453	972-a	1	11	11
Q8VDM6	859	1	Heterogeneous nuclear ribonucleoprotein U-like protein 1 OS=Mus musculus OX=10090 GN=Hnrnpul1 PE=1 SV=1	2	1151-a	1	1	1	0.9971	1	0.9971	7	7	10	10	null	0	0	0	0	0	0	0	0	0	1002-a	1	6	6	6	16.4021	6	19.4851	6	18.2705	null	0	0	0	0	0	0	0	0	0	973-a	1	4	4
Q8VDN2	1023	1	Sodium/potassium-transporting ATPase subunit alpha-1 OS=Mus musculus OX=10090 GN=Atp1a1 PE=1 SV=1	4	1152-a	1	1	1	0.999	1	0.999	39	39	133	133	754-a	1	32	32	34	106.627	34	130.808	34	122.419	1003-a	1	32	32	38	87.2266	38	103.622	38	97.1628	618-a	1	24	24	26	96.7224	26	119.203	26	111.767	974-a	1	30	30
A0A0U1RP13	185	1	Isoform of Q8VDP6, CDP-diacylglycerol--inositol 3-phosphatidyltransferase OS=Mus musculus OX=10090 GN=Cdipt PE=1 SV=1	4	1153-a	1	1	1	0.999	1	0.999	3	3	6	6	1142-a	0.9568	1	1	1	17.3417	1	21.2745	1	19.9101	1004-a	1	2	2	2	25.3863	2	30.158	2	28.2781	915-a	0.9851	1	1	1	20.5711	1	25.3524	1	23.7707	975-a	1	2	2
Q8VE96	372	1	Solute carrier family 35 member F6 OS=Mus musculus OX=10090 GN=Slc35f6 PE=1 SV=1	2	1154-a	1	1	1	0.999	1	0.999	5	5	10	10	null	0	0	0	0	0	0	0	0	0	1005-a	1	5	5	6	37.8747	6	44.9937	6	42.1891	null	0	0	0	0	0	0	0	0	0	297-a	1	4	4
Q8VEH6	393	1	COBW domain-containing protein 1 OS=Mus musculus OX=10090 GN=Cbwd1 PE=1 SV=1	4	1155-a	1	1	1	0.999	1	0.999	8	8	14	14	755-a	1	3	3	3	24.4902	3	30.0442	3	28.1173	1006-a	1	6	6	6	35.8509	6	42.5895	6	39.9347	868-a	0.9973	2	2	2	19.3672	2	23.8687	2	22.3796	976-a	1	3	3
Q8VEJ9	437	1	Vacuolar protein sorting-associated protein 4A OS=Mus musculus OX=10090 GN=Vps4a PE=1 SV=1	4	1156-a	1	1	1	0.999	1	0.999	8	8	20	20	217-a	1	5	5	5	36.7072	5	45.0319	5	42.1438	307-a	1	5	5	5	26.8676	5	31.9178	5	29.9282	619-a	1	4	3	4	34.8344	3	32.1981	4	40.2525	977-a	1	6	5
P46467	444	1	Vacuolar protein sorting-associated protein 4B OS=Mus musculus OX=10090 GN=Vps4b PE=1 SV=2	4	1156-b	1	1	1	0.999	1	0.999	4	4	11	11	65-a	1	3	3	3	21.6771	3	26.5931	3	24.8876	1335-a	0.9998	2	2	2	10.5776	2	12.5658	2	11.7825	619-b	0.9998	2	1	2	17.1426	1	10.5635	1	9.9045	977-b	1	4	3
Q8VEK3	800	1	Heterogeneous nuclear ribonucleoprotein U OS=Mus musculus OX=10090 GN=Hnrnpu PE=1 SV=1	4	1157-a	1	1	1	0.999	1	0.999	56	56	141	141	218-a	1	16	16	18	72.1848	18	88.5552	18	82.8757	308-a	1	25	25	26	76.3175	26	90.6624	26	85.011	178-a	1	20	20	23	109.412	23	134.843	23	126.431	978-a	1	54	54
Q8VH51	530	1	RNA-binding protein 39 OS=Mus musculus OX=10090 GN=Rbm39 PE=1 SV=2	4	1158-a	1	1	1	0.999	1	0.999	19	19	69	69	756-a	1	11	11	12	72.6388	12	89.1121	12	83.3969	1007-a	1	15	15	20	88.6125	20	105.268	20	98.7066	620-a	1	12	12	16	114.888	16	141.591	16	132.757	979-a	1	16	16
A1L3S7	578	1	Isoform of Q8VHR5, Gatad2b protein OS=Mus musculus OX=10090 GN=Gatad2b PE=1 SV=1	1	1159-a	1	1	1	0.999	1	0.999	5	5	5	5	null	0	0	0	0	0	0	0	0	0	null	0	0	0	0	0	0	0	0	0	null	0	0	0	0	0	0	0	0	0	980-a	1	5	5
P61222	599	1	ATP-binding cassette sub-family E member 1 OS=Mus musculus OX=10090 GN=Abce1 PE=1 SV=1	4	116-a	1	1	1	0.999	1	0.999	15	15	34	34	86-a	1	12	12	12	64.2714	12	78.8471	12	73.7903	111-a	1	10	10	10	39.2025	10	46.5712	10	43.6682	73-a	1	4	4	4	25.4134	4	31.3202	4	29.3662	105-a	1	8	8
Q8VI93	1138	1	2_-5_-oligoadenylate synthase 3 OS=Mus musculus OX=10090 GN=Oas3 PE=1 SV=1	4	1160-a	1	1	1	0.999	1	0.999	16	16	34	34	757-a	1	6	6	6	16.915	6	20.7511	6	19.4202	1008-a	1	9	9	9	18.5713	9	22.062	9	20.6867	621-a	1	6	6	6	20.065	6	24.7286	6	23.1859	981-a	1	12	12
Q8VI94	511	1	2_-5_-oligoadenylate synthase-like protein 1 OS=Mus musculus OX=10090 GN=Oasl1 PE=2 SV=1	2	1161-a	1	1	1	0.999	1	0.999	14	14	26	26	null	0	0	0	0	0	0	0	0	0	1009-a	1	11	11	12	55.1444	12	65.5095	12	61.426	null	0	0	0	0	0	0	0	0	0	982-a	1	14	14
Q91V01	487	1	Lysophospholipid acyltransferase 5 OS=Mus musculus OX=10090 GN=Lpcat3 PE=1 SV=1	4	1162-a	1	1	1	0.9972	1	0.9972	7	7	16	16	1021-a	0.9993	2	2	2	13.1754	2	16.1634	2	15.1268	1010-a	1	4	4	4	19.2873	4	22.9126	4	21.4844	622-a	1	3	3	3	23.4435	3	28.8924	3	27.0899	983-a	1	5	5
Q3U4F0	281	1	Isoform of Q91V61, Sideroflexin-3 OS=Mus musculus OX=10090 GN=Sfxn3 PE=1 SV=1	4	1163-a	1	1	1	0.999	1	0.999	14	13	49	40	758-a	1	7	6	10	114.171	7	98.0445	8	104.865	1011-a	1	12	11	13	108.637	11	109.202	12	111.704	623-a	1	10	9	13	176.062	11	183.602	12	187.797	984-a	1	12	11
Q91VC9	346	1	Growth hormone-inducible transmembrane protein OS=Mus musculus OX=10090 GN=Ghitm PE=1 SV=1	4	1164-a	1	1	1	0.9974	1	0.9974	2	2	7	7	760-a	1	2	2	2	18.5446	2	22.7502	2	21.2911	1012-a	1	2	2	2	13.5736	2	16.1249	2	15.1198	977-a	0.9414	1	1	1	10.999	1	13.5555	1	12.7098	986-a	1	2	2
Q91VD9	727	1	NADH-ubiquinone oxidoreductase 75 kDa subunit, mitochondrial OS=Mus musculus OX=10090 GN=Ndufs1 PE=1 SV=2	4	1165-a	1	1	1	0.999	1	0.999	26	26	77	77	761-a	1	18	18	18	79.4331	18	97.4472	18	91.1975	1013-a	1	21	21	21	67.8306	21	80.5803	21	75.5574	624-a	1	16	16	16	83.7558	16	103.223	16	96.7832	987-a	1	22	22
Q91VE6	317	1	MKI67 FHA domain-interacting nucleolar phosphoprotein OS=Mus musculus OX=10090 GN=Nifk PE=1 SV=1	4	1166-a	1	1	1	0.999	1	0.999	8	8	20	20	762-a	1	3	3	3	30.3616	3	37.2472	3	34.8583	1014-a	1	5	5	6	44.446	6	52.8002	6	49.509	625-a	1	2	2	3	36.0157	3	44.3867	3	41.6176	988-a	1	7	7
A0A1B0GSG5	492	1	Isoform of Q91VI7, Ribonuclease inhibitor OS=Mus musculus OX=10090 GN=Rnh1 PE=1 SV=1	4	1167-a	1	1	1	0.999	1	0.999	48	48	168	168	763-a	1	39	39	47	306.476	47	375.979	47	351.866	1015-a	1	36	36	47	224.323	47	266.487	47	249.876	626-a	1	26	26	30	232.052	30	285.987	30	268.146	989-a	1	40	40
A0A3B2WD34	307	1	Isoform of Q91VJ4, Serine/threonine-protein kinase 38 (Fragment) OS=Mus musculus OX=10090 GN=Stk38 PE=1 SV=1	4	1168-a	1	1	1	0.9975	1	0.9975	6	5	12	10	1326-a	0.823	1	1	1	10.4502	1	12.8201	1	11.9979	871-b	1	5	4	7	53.5427	5	45.4334	6	51.1217	1140-a	0.7358	1	1	1	12.3963	1	15.2775	1	14.3244	990-a	1	3	3
Q8C2Q8	274	1	Isoform of Q91VR2, ATP synthase subunit gamma OS=Mus musculus OX=10090 GN=Atp5c1 PE=1 SV=1	4	1169-a	1	1	1	0.999	1	0.999	15	15	53	53	764-a	1	11	11	12	140.506	12	172.37	12	161.315	1016-a	1	14	14	17	145.693	17	173.078	17	162.29	627-a	1	11	11	11	152.782	11	188.292	11	176.546	991-a	1	11	11
P61804	113	1	Dolichyl-diphosphooligosaccharide--protein glycosyltransferase subunit DAD1 OS=Mus musculus OX=10090 GN=Dad1 PE=1 SV=3	4	117-a	1	1	1	0.999	1	0.999	3	3	9	9	87-a	1	3	3	3	85.1738	3	104.49	3	97.7884	113-a	1	2	2	2	41.5616	2	49.3737	2	46.296	74-a	1	2	2	2	67.3567	2	83.0123	2	77.8334	106-a	1	2	2
Q8JZN2	767	1	Isoform of Q91W50, Cold shock domain-containing protein E1 OS=Mus musculus OX=10090 GN=Csde1 PE=1 SV=1	4	1170-a	1	1	1	0.999	1	0.999	10	10	24	24	765-a	1	4	4	4	16.7312	4	20.5256	4	19.2092	1017-a	1	10	10	10	30.6158	10	36.3704	10	34.1033	793-a	0.9999	3	3	3	14.8852	3	18.345	3	17.2005	992-a	1	7	7
Q91W98	574	1	Solute carrier family 15 member 4 OS=Mus musculus OX=10090 GN=Slc15a4 PE=1 SV=1	3	1171-a	0.9999	1	1	0.9968	1	0.9968	4	4	5	5	null	0	0	0	0	0	0	0	0	0	1307-a	0.9999	2	2	2	8.182	2	9.7199	2	9.114	2003-a	0	1	1	1	6.6301	1	8.1711	1	7.6613	1374-a	0.9993	2	2
Q91WD5	463	1	NADH dehydrogenase [ubiquinone] iron-sulfur protein 2, mitochondrial OS=Mus musculus OX=10090 GN=Ndufs2 PE=1 SV=1	4	1172-a	1	1	1	0.999	1	0.999	14	14	39	39	766-a	1	10	10	10	69.2919	10	85.0062	10	79.5543	1018-a	1	10	10	11	55.7895	11	66.2759	11	62.1446	628-a	1	4	4	4	32.8782	4	40.52	4	37.9921	993-a	1	12	12
Q91WG3	331	1	Mitochondrial mRNA pseudouridine synthase Trub2 OS=Mus musculus OX=10090 GN=Trub2 PE=2 SV=1	2	1173-a	1	1	1	0.999	1	0.999	12	12	18	18	null	0	0	0	0	0	0	0	0	0	1020-a	1	8	8	8	56.7548	8	67.4227	8	63.2199	null	0	0	0	0	0	0	0	0	0	994-a	1	10	10
Q91YH5	541	1	Atlastin-3 OS=Mus musculus OX=10090 GN=Atl3 PE=1 SV=1	4	1174-a	1	1	1	0.999	1	0.999	18	18	53	53	767-a	1	13	13	14	83.0221	14	101.85	14	95.3181	1022-a	1	12	12	15	65.1081	15	77.346	15	72.5247	629-a	1	7	7	7	49.2414	7	60.6864	7	56.9004	995-a	1	16	16
Q91YK2	724	1	Ribosomal RNA processing protein 1 homolog B OS=Mus musculus OX=10090 GN=Rrp1b PE=1 SV=2	2	1175-a	1	1	1	0.9977	1	0.9977	8	8	12	12	null	0	0	0	0	0	0	0	0	0	1023-a	1	5	5	5	16.2171	5	19.2653	5	18.0644	null	0	0	0	0	0	0	0	0	0	996-a	1	6	6
Q91YM4	630	1	FAST kinase domain-containing protein 4 OS=Mus musculus OX=10090 GN=Tbrg4 PE=1 SV=1	4	1176-a	1	1	1	0.999	1	0.999	5	5	13	13	768-a	1	3	3	3	15.2772	3	18.7418	3	17.5398	1024-a	1	3	3	3	11.1821	3	13.2839	3	12.4558	630-a	1	3	3	3	18.1222	3	22.3343	3	20.9409	997-a	1	4	4
Q91YN9	210	1	BAG family molecular chaperone regulator 2 OS=Mus musculus OX=10090 GN=Bag2 PE=1 SV=1	4	1177-a	1	1	1	0.9966	1	0.9966	5	5	10	10	226-a	1	3	3	3	45.8316	3	56.2255	3	52.6195	1431-a	0.9952	1	1	1	11.1821	1	13.2839	1	12.4558	631-a	1	2	2	2	36.2443	2	44.6685	2	41.8818	998-a	1	4	4
E9QLQ7	204	1	Isoform of Q91YQ1, Ras-related protein Rab OS=Mus musculus OX=10090 GN=Rab29 PE=1 SV=1	4	1178-a	1	1	1	0.9968	1	0.9968	3	3	9	9	769-a	1	2	2	2	31.4531	2	38.5861	2	36.1114	1025-a	1	2	2	2	23.0219	2	27.3491	2	25.6444	632-a	1	2	2	2	37.3103	2	45.9823	2	43.1136	999-a	1	3	3
Q91YQ5	608	1	Dolichyl-diphosphooligosaccharide--protein glycosyltransferase subunit 1 OS=Mus musculus OX=10090 GN=Rpn1 PE=1 SV=1	4	1179-a	1	1	1	0.999	1	0.999	27	27	89	89	770-a	1	17	17	20	105.533	20	129.467	20	121.163	1026-a	1	23	23	25	96.5556	25	114.704	25	107.555	633-a	1	18	18	20	125.186	20	154.283	20	144.657	1000-a	1	23	23
P62082	194	1	40S ribosomal protein S7 OS=Mus musculus OX=10090 GN=Rps7 PE=2 SV=1	4	118-a	1	1	1	0.999	1	0.999	17	17	38	38	88-a	1	3	3	3	49.6115	3	60.8627	3	56.9592	114-a	1	15	15	17	205.773	17	244.451	17	229.213	75-a	1	3	3	4	78.4671	4	96.705	4	90.6719	107-a	1	13	13
Q91YR7	941	1	Pre-mRNA-processing factor 6 OS=Mus musculus OX=10090 GN=Prpf6 PE=1 SV=1	4	1180-a	1	1	1	0.999	1	0.999	29	29	69	69	771-a	1	13	13	13	44.3218	13	54.3732	13	50.886	1027-a	1	22	22	24	59.8911	24	71.1485	24	66.7135	634-a	1	8	8	8	32.3541	8	39.8741	8	37.3865	1001-a	1	23	23
D3YUM1	455	1	Isoform of Q91YT0, NADH dehydrogenase [ubiquinone] flavoprotein 1, mitochondrial OS=Mus musculus OX=10090 GN=Ndufv1 PE=1 SV=1	4	1181-a	1	1	1	0.999	1	0.999	18	18	46	46	772-a	1	10	10	11	77.5612	11	95.1509	11	89.0484	1028-a	1	12	12	13	67.0923	13	79.7032	13	74.735	635-a	1	9	9	9	75.2767	9	92.7731	9	86.9853	1002-a	1	13	13
Q91YT7	579	1	YTH domain-containing family protein 2 OS=Mus musculus OX=10090 GN=Ythdf2 PE=1 SV=1	4	1182-a	1	1	1	0.999	1	0.999	10	10	28	28	773-a	1	7	7	7	38.7867	7	47.5829	7	44.5312	1029-a	1	8	8	9	36.501	9	43.3618	9	40.6589	636-a	1	6	6	6	39.4368	6	48.603	6	45.5709	1003-a	1	6	6
Q91YT8	804	1	CSC1-like protein 1 OS=Mus musculus OX=10090 GN=Tmem63a PE=1 SV=1	2	1183-a	1	1	1	0.9972	1	0.9972	7	7	11	11	null	0	0	0	0	0	0	0	0	0	1030-a	1	6	6	6	17.5241	6	20.818	6	19.5203	null	0	0	0	0	0	0	0	0	0	1004-a	1	5	5
Q91YU8	470	1	Suppressor of SWI4 1 homolog OS=Mus musculus OX=10090 GN=Ppan PE=1 SV=2	3	1184-a	1	1	1	0.9952	1	0.9952	4	4	5	5	1320-a	0.8312	1	1	1	6.826	1	8.374	1	7.8369	317-a	1	2	2	2	9.9925	2	11.8707	2	11.1307	null	0	0	0	0	0	0	0	0	0	1319-a	0.9999	2	2
Q91Z49	317	1	UAP56-interacting factor OS=Mus musculus OX=10090 GN=Fyttd1 PE=1 SV=1	4	1185-a	1	1	1	0.999	1	0.999	11	11	33	33	774-a	1	7	7	9	91.0849	9	111.742	9	104.575	1031-a	1	6	6	7	51.8537	7	61.6003	7	57.7605	637-a	1	6	6	7	84.0365	7	103.569	7	97.1076	1005-a	1	9	9
Q91ZN5	431	1	Adenosine 3_-phospho 5_-phosphosulfate transporter 1 OS=Mus musculus OX=10090 GN=Slc35b2 PE=1 SV=1	3	1186-a	0.9998	1	1	0.9925	1	0.9925	3	3	5	5	1280-a	0.8813	1	1	1	7.4436	1	9.1318	1	8.5461	1343-a	0.9998	2	2	2	10.8967	2	12.9448	2	12.1379	null	0	0	0	0	0	0	0	0	0	1385-a	0.9991	2	2
A0A0R4J0I9	4545	1	Isoform of Q91ZX7, Prolow-density lipoprotein receptor-related protein 1 OS=Mus musculus OX=10090 GN=Lrp1 PE=1 SV=1	4	1187-a	1	1	1	0.999	1	0.999	30	30	64	64	775-a	1	10	10	12	8.4705	12	10.3915	12	9.7251	1032-a	1	21	21	22	11.3666	22	13.5031	22	12.6614	183-a	1	12	12	12	10.0479	12	12.3834	12	11.6108	1006-a	1	18	18
Q920A7	789	1	AFG3-like protein 1 OS=Mus musculus OX=10090 GN=Afg3l1 PE=1 SV=2	4	1188-a	1	1	1	0.999	1	0.999	20	18	63	55	776-a	1	12	11	14	56.9265	13	64.8482	14	65.3575	1033-a	1	15	13	19	56.548	16	56.5701	18	59.6743	638-a	1	9	7	13	62.7041	11	65.3893	13	72.4571	1007-a	1	16	14
Q920L1	447	1	Acyl-CoA (8-3)-desaturase OS=Mus musculus OX=10090 GN=Fads1 PE=1 SV=1	4	1189-a	1	1	1	0.999	1	0.999	19	18	62	58	777-a	1	14	13	15	107.658	14	123.268	14	115.363	1034-a	1	14	13	15	78.7997	14	87.3704	14	81.9243	639-a	1	13	12	15	127.707	14	146.897	14	137.732	1008-a	1	14	13
P62192	440	1	26S proteasome regulatory subunit 4 OS=Mus musculus OX=10090 GN=Psmc1 PE=1 SV=1	4	119-a	1	1	1	0.999	1	0.999	18	16	52	44	89-a	1	13	11	13	94.7881	11	98.3946	12	100.455	115-a	1	14	12	18	96.064	16	101.44	17	101.062	427-a	1	8	7	8	69.1937	7	74.6167	7	69.9616	108-a	1	12	10
G3X8X7	839	1	Isoform of Q920Q4, Vacuolar protein sorting-associated protein 16 homolog OS=Mus musculus OX=10090 GN=Vps16 PE=1 SV=1	4	1190-a	1	1	1	0.999	1	0.999	6	6	18	18	778-a	1	6	6	6	22.9431	6	28.1463	6	26.3411	1035-a	1	3	3	3	8.3965	3	9.9748	3	9.353	640-a	1	4	4	4	18.1438	4	22.3609	4	20.9659	1009-a	1	5	5
Q921F2	414	1	TAR DNA-binding protein 43 OS=Mus musculus OX=10090 GN=Tardbp PE=1 SV=1	4	1191-a	1	1	1	0.999	1	0.999	14	14	44	44	779-a	1	7	7	9	69.7438	9	85.5606	9	80.0731	1036-a	1	11	11	14	79.4088	14	94.3347	14	88.4545	641-a	1	4	4	5	45.962	5	56.6449	5	53.111	1010-a	1	14	14
A0A1B0GR08	900	1	Isoform of Q921G8, Gamma-tubulin complex component (Fragment) OS=Mus musculus OX=10090 GN=Tubgcp2 PE=1 SV=1	2	1192-a	1	1	1	0.9917	1	0.9917	4	4	5	5	1424-a	0.6606	1	1	1	3.5647	1	4.3731	1	4.0926	1037-a	1	4	4	4	10.4366	4	12.3983	4	11.6254	null	0	0	0	0	0	0	0	0	0	null	0	0	0
Q921M3	1217	1	Splicing factor 3B subunit 3 OS=Mus musculus OX=10090 GN=Sf3b3 PE=1 SV=1	2	1193-a	1	1	1	0.999	1	0.999	30	30	51	51	null	0	0	0	0	0	0	0	0	0	1038-a	1	20	20	22	42.4495	22	50.4285	22	47.2851	null	0	0	0	0	0	0	0	0	0	1011-a	1	28	28
Q921N6	760	1	Probable ATP-dependent RNA helicase DDX27 OS=Mus musculus OX=10090 GN=Ddx27 PE=1 SV=3	4	1194-a	1	1	1	0.999	1	0.999	17	17	34	34	780-a	1	6	6	6	25.328	6	31.072	6	29.0792	1039-a	1	9	9	9	27.808	9	33.0349	9	30.9757	642-a	1	6	6	6	30.0446	6	37.0278	6	34.7178	1012-a	1	13	13
Q921T2	595	1	Torsin-1A-interacting protein 1 OS=Mus musculus OX=10090 GN=Tor1aip1 PE=1 SV=3	4	1195-a	1	1	1	0.999	1	0.999	10	10	19	19	781-a	1	4	4	4	21.5678	4	26.4591	4	24.7621	1040-a	1	5	5	6	23.6796	6	28.1305	6	26.3771	185-a	1	3	3	3	19.1882	3	23.648	3	22.1727	1013-a	1	6	6
Q922B2	501	1	Aspartate--tRNA ligase, cytoplasmic OS=Mus musculus OX=10090 GN=Dars1 PE=1 SV=2	4	1196-a	1	1	1	0.9964	1	0.9964	12	12	26	26	231-a	1	6	6	6	38.4217	6	47.1352	6	44.1121	1041-a	1	10	10	10	46.8709	10	55.6809	10	52.2101	878-a	0.9953	2	2	2	15.1922	2	18.7233	2	17.5552	1014-a	1	8	8
A2AQD5	1230	1	Isoform of Q922B9, Protein ITPRID2 OS=Mus musculus OX=10090 GN=Itprid2 PE=1 SV=1	3	1197-a	1	1	1	0.999	1	0.999	7	7	12	12	999-a	0.9997	3	3	3	7.8249	3	9.5995	3	8.9838	323-a	1	4	4	4	7.6365	4	9.0719	4	8.5064	null	0	0	0	0	0	0	0	0	0	315-a	1	5	5
G5E8R4	873	1	Isoform of Q922D4, Serine/threonine-protein phosphatase 6 regulatory subunit 3 OS=Mus musculus OX=10090 GN=Ppp6r3 PE=1 SV=1	4	1198-a	1	1	1	0.9965	1	0.9965	4	4	9	9	1548-a	0.3966	1	1	1	3.6749	1	4.5083	1	4.2192	1042-a	1	4	4	4	10.7594	4	12.7817	4	11.985	1241-a	0.4767	1	1	1	4.3593	1	5.3725	1	5.0373	1015-a	1	3	3
A0A1W2P733	755	1	Isoform of Q922D8, C-1-tetrahydrofolate synthase, cytoplasmic OS=Mus musculus OX=10090 GN=Mthfd1 PE=1 SV=1	3	1199-a	1	1	1	0.9973	1	0.9973	11	10	19	17	232-a	1	3	3	3	12.7479	3	15.6389	3	14.6359	1043-a	1	9	8	10	31.1024	9	33.2537	9	31.1808	null	0	0	0	0	0	0	0	0	0	316-a	1	6	5
A0A171EBL2	5151	1	Isoform of E9Q555, E3 ubiquitin-protein ligase RNF213 OS=Mus musculus OX=10090 GN=Rnf213 PE=1 SV=1	4	12-a	1	1	1	0.999	1	0.999	32	32	66	66	8-a	1	20	20	20	12.4567	20	15.2816	20	14.3016	8-a	1	21	21	21	9.5735	21	11.3729	21	10.664	5-a	1	7	7	7	5.1717	7	6.3738	7	5.9761	8-a	1	18	18
P62242	208	1	40S ribosomal protein S8 OS=Mus musculus OX=10090 GN=Rps8 PE=1 SV=2	4	120-a	1	1	1	0.999	1	0.999	20	20	59	59	90-a	1	7	7	8	123.393	8	151.376	8	141.668	116-a	1	18	18	23	259.66	23	308.467	23	289.239	76-a	1	6	6	7	128.075	7	157.843	7	147.996	109-a	1	18	18
Q922H2	415	1	[Pyruvate dehydrogenase (acetyl-transferring)] kinase isozyme 3, mitochondrial OS=Mus musculus OX=10090 GN=Pdk3 PE=1 SV=1	4	1200-a	1	1	1	0.9974	1	0.9974	12	12	27	27	233-a	1	8	8	8	61.8451	8	75.8706	8	71.0046	1044-a	1	7	7	7	39.6087	7	47.0537	7	44.1207	187-a	1	4	4	4	36.681	4	45.2067	4	42.3864	1016-a	1	8	8
Q922J9	515	1	Fatty acyl-CoA reductase 1 OS=Mus musculus OX=10090 GN=Far1 PE=1 SV=1	4	1201-a	1	1	1	0.999	1	0.999	26	26	97	97	782-a	1	18	18	23	143.279	23	175.773	23	164.5	1045-a	1	19	19	25	113.992	25	135.418	25	126.977	643-a	1	18	18	19	140.403	19	173.036	19	162.241	1017-a	1	23	23
Q922M5	438	1	Cell division cycle-associated 7-like protein OS=Mus musculus OX=10090 GN=Cdca7l PE=1 SV=1	4	1202-a	1	1	1	0.9977	1	0.9977	4	4	10	10	1014-a	0.9995	3	3	3	21.9741	3	26.9574	3	25.2285	324-a	1	3	3	3	16.0838	3	19.1069	3	17.9159	1025-a	0.9125	1	1	1	8.6887	1	10.7082	1	10.0402	1019-a	1	2	2
Q922Q2	567	1	Serine/threonine-protein kinase RIO1 OS=Mus musculus OX=10090 GN=Riok1 PE=1 SV=2	4	1203-a	1	1	1	0.999	1	0.999	6	6	15	15	783-a	1	4	4	4	22.6329	4	27.7657	4	25.9849	1047-a	1	4	4	4	16.566	4	19.6798	4	18.4531	644-a	1	2	2	2	13.4238	2	16.5439	2	15.5118	1020-a	1	5	5
Q922Q4	320	1	Pyrroline-5-carboxylate reductase 2 OS=Mus musculus OX=10090 GN=Pycr2 PE=1 SV=1	4	1204-a	1	1	1	0.999	1	0.999	14	14	41	41	784-a	1	10	10	11	110.282	11	135.293	11	126.616	1048-a	1	10	10	10	73.3822	10	87.1754	10	81.7414	645-a	1	8	8	9	107.034	9	131.912	9	123.682	1021-a	1	10	10
Q922U1	683	1	U4/U6 small nuclear ribonucleoprotein Prp3 OS=Mus musculus OX=10090 GN=Prpf3 PE=1 SV=1	4	1205-a	1	1	1	0.997	1	0.997	10	10	22	22	236-a	1	3	3	3	14.0917	3	17.2875	3	16.1788	1049-a	1	7	7	7	24.0668	7	28.5905	7	26.8083	646-a	1	5	5	5	27.8598	5	34.3352	5	32.1932	1022-a	1	7	7
A0A2I3BQP6	565	1	Isoform of Q923T9, Calcium/calmodulin-dependent protein kinase OS=Mus musculus OX=10090 GN=Camk2g PE=1 SV=1	4	1206-a	1	1	1	0.999	1	0.999	7	7	22	22	785-a	1	5	5	5	28.3913	5	34.83	5	32.5961	1050-a	1	6	2	7	29.0931	2	9.8747	6	27.7776	647-a	1	4	4	4	26.9427	4	33.2049	4	31.1334	1023-a	1	6	2
A0A0G2JGS4	533	1	Isoform of Q6PHZ2, Calcium/calmodulin-dependent protein kinase OS=Mus musculus OX=10090 GN=Camk2d PE=1 SV=1	4	1206-b	1	1	0.9984	0.999	1	0.999	5	5	17	17	785-c	0	3	0	3	18.0575	0	0	0	0	1050-b	0.9988	5	1	6	26.4341	1	5.2338	2	9.8151	647-b	0	3	0	3	21.4202	0	0	0	0	1023-b	0.9959	5	1
Q924C1	1204	1	Exportin-5 OS=Mus musculus OX=10090 GN=Xpo5 PE=1 SV=1	4	1207-a	1	1	1	0.999	1	0.999	29	29	74	74	786-a	1	14	14	14	37.3048	14	45.7649	14	42.8298	1051-a	1	19	19	22	42.9079	22	50.973	22	47.7956	648-a	1	15	15	18	56.8952	18	70.1192	18	65.7447	1024-a	1	19	19
Q924Z4	380	1	Ceramide synthase 2 OS=Mus musculus OX=10090 GN=Cers2 PE=1 SV=1	4	1208-a	1	1	1	0.999	1	0.999	12	12	28	28	787-a	1	4	4	6	50.656	6	62.144	6	58.1584	1052-a	1	9	9	9	55.616	9	66.0698	9	61.9514	649-a	1	6	6	7	70.1042	7	86.3983	7	81.0082	1025-a	1	6	6
Q925I1	591	1	ATPase family AAA domain-containing protein 3 OS=Mus musculus OX=10090 GN=Atad3 PE=1 SV=1	4	1209-a	1	1	1	0.999	1	0.999	44	44	129	129	788-a	1	31	31	35	189.996	35	233.084	35	218.135	1053-a	1	29	29	36	143.04	36	169.926	36	159.333	650-a	1	23	23	23	148.105	23	182.529	23	171.141	1026-a	1	32	32
P62267	143	1	40S ribosomal protein S23 OS=Mus musculus OX=10090 GN=Rps23 PE=1 SV=3	4	121-a	1	1	1	0.999	1	0.999	7	7	40	40	91-a	1	6	6	11	246.786	11	302.753	11	283.336	117-a	1	7	7	11	180.633	11	214.586	11	201.21	77-a	1	6	6	8	212.904	8	262.389	8	246.019	110-a	1	6	6
Q925N2	322	1	Sideroflexin-2 OS=Mus musculus OX=10090 GN=Sfxn2 PE=1 SV=1	4	1210-a	1	1	1	0.999	1	0.999	8	8	22	22	789-a	1	7	7	7	69.7438	7	85.5606	7	80.0731	329-a	1	3	3	5	36.4632	5	43.317	5	40.6168	651-a	1	4	4	4	47.2752	4	58.2633	4	54.6284	1027-a	1	6	6
Q925U4	652	1	ER degradation-enhancing alpha-mannosidase-like protein 1 OS=Mus musculus OX=10090 GN=Edem1 PE=1 SV=1	4	1211-a	1	1	1	0.995	1	0.995	5	5	7	7	953-a	0.9999	2	2	2	9.8411	2	12.073	2	11.2987	1054-a	1	2	2	2	7.2032	2	8.5571	2	8.0237	1002-a	0.9281	1	1	1	5.8369	1	7.1935	1	6.7448	1297-a	0.9999	2	2
D3YZ62	1828	1	Isoform of Q99104, Unconventional myosin-Va OS=Mus musculus OX=10090 GN=Myo5a PE=1 SV=1	4	1212-a	1	1	1	0.999	1	0.999	14	14	24	24	790-a	1	6	6	6	10.5302	6	12.9183	6	12.0898	1055-a	1	6	6	6	7.7075	6	9.1563	6	8.5855	824-a	0.9997	2	2	2	4.1637	2	5.1315	2	4.8114	1028-a	1	8	8
Q99J09	342	1	Methylosome protein 50 OS=Mus musculus OX=10090 GN=Wdr77 PE=1 SV=1	4	1213-a	0.9995	1	1	0.9948	1	0.9948	3	3	6	6	1490-a	0.5096	1	1	1	9.3807	1	11.5081	1	10.7701	1857-a	0.728	1	1	1	6.8662	1	8.1568	1	7.6483	835-a	0.9995	2	2	2	22.2553	2	27.428	2	25.7169	1413-a	0.9975	2	2
Q99J21	580	1	Mucolipin-1 OS=Mus musculus OX=10090 GN=Mcoln1 PE=1 SV=1	2	1214-a	1	1	1	0.998	1	0.998	3	3	6	6	null	0	0	0	0	0	0	0	0	0	1056-a	1	3	3	3	12.146	3	14.429	3	13.5296	null	0	0	0	0	0	0	0	0	0	322-a	1	2	2
Q3UI84	370	1	Isoform of Q99J62, Replication factor C subunit 4 OS=Mus musculus OX=10090 GN=Rfc4 PE=1 SV=1	4	1215-a	1	1	1	0.999	1	0.999	20	20	63	63	791-a	1	13	13	16	138.733	16	170.196	16	159.281	1057-a	1	15	15	20	126.931	20	150.79	20	141.391	193-a	1	8	8	8	82.2844	8	101.41	8	95.083	1029-a	1	15	15
Q99JB2	353	1	Stomatin-like protein 2, mitochondrial OS=Mus musculus OX=10090 GN=Stoml2 PE=1 SV=1	4	1216-a	1	1	1	0.999	1	0.999	16	16	43	43	792-a	1	7	7	8	72.7074	8	89.1963	8	83.4757	1058-a	1	12	12	13	86.4788	13	102.734	13	96.3298	652-a	1	5	5	6	64.6853	6	79.72	6	74.7465	1030-a	1	14	14
Q99JX7	618	1	Nuclear RNA export factor 1 OS=Mus musculus OX=10090 GN=Nxf1 PE=1 SV=3	3	1217-a	1	1	1	0.9947	1	0.9947	3	3	6	6	null	0	0	0	0	0	0	0	0	0	1059-a	1	3	3	3	11.3992	3	13.5418	3	12.6977	1240-a	0.4787	1	1	1	6.158	1	7.5893	1	7.1158	1362-a	0.9995	2	2
Q99JY0	475	1	Trifunctional enzyme subunit beta, mitochondrial OS=Mus musculus OX=10090 GN=Hadhb PE=1 SV=1	4	1218-a	1	1	1	0.999	1	0.999	41	41	132	132	793-a	1	27	27	29	195.87	29	240.29	29	224.879	1060-a	1	25	25	29	143.366	29	170.313	29	159.697	653-a	1	29	29	33	264.393	33	325.845	33	305.517	1031-a	1	34	34
Q99JY9	418	1	Actin-related protein 3 OS=Mus musculus OX=10090 GN=Actr3 PE=1 SV=3	4	1219-a	1	1	1	0.997	1	0.997	4	4	8	8	1148-a	0.9541	1	1	1	7.6752	1	9.4158	1	8.8119	1553-a	0.9554	1	1	1	5.6178	1	6.6737	1	6.2577	654-a	1	4	4	4	36.4177	4	44.8822	4	42.0822	1032-a	1	2	2
P62317	118	1	Small nuclear ribonucleoprotein Sm D2 OS=Mus musculus OX=10090 GN=Snrpd2 PE=1 SV=1	2	122-a	1	1	1	0.9976	1	0.9976	2	2	3	3	null	0	0	0	0	0	0	0	0	0	1525-a	0.9596	1	1	1	19.9003	1	23.6408	1	22.1672	null	0	0	0	0	0	0	0	0	0	111-a	1	2	2
A0A0R4J034	789	1	Isoform of Q99K01, Pyridoxal-dependent decarboxylase domain-containing protein 1 OS=Mus musculus OX=10090 GN=Pdxdc1 PE=1 SV=1	4	1220-a	1	1	1	0.999	1	0.999	7	7	24	24	794-a	1	6	6	7	28.4632	7	34.9182	7	32.6788	1061-a	1	6	6	6	17.8573	6	21.2138	6	19.8914	655-a	1	4	4	4	19.2936	4	23.7779	4	22.2945	1033-a	1	6	6
Q99K48	473	1	Non-POU domain-containing octamer-binding protein OS=Mus musculus OX=10090 GN=Nono PE=1 SV=3	4	1221-a	1	1	1	0.999	1	0.999	13	12	28	25	795-a	1	5	4	5	33.9135	4	33.2836	4	31.149	1062-a	1	9	8	9	44.6809	8	47.1816	9	49.7707	656-a	1	6	5	6	48.2747	5	49.5792	5	46.4861	1034-a	1	7	7
Q99KK9	505	1	Histidine--tRNA ligase, mitochondrial OS=Mus musculus OX=10090 GN=Hars2 PE=1 SV=1	4	1222-a	1	1	1	0.999	1	0.999	20	20	57	57	796-a	1	13	13	13	82.5877	13	101.317	13	94.8193	1063-a	1	16	16	17	79.0494	17	93.9077	17	88.0541	657-a	1	12	12	12	90.4314	12	111.45	12	104.497	1035-a	1	14	14
G3UYN9	176	1	Isoform of Q99KN2, Probable cytosolic iron-sulfur protein assembly protein CIAO1 OS=Mus musculus OX=10090 GN=Ciao1 PE=1 SV=1	3	1223-a	1	1	1	0.9946	1	0.9946	4	4	7	7	null	0	0	0	0	0	0	0	0	0	1064-a	1	3	3	3	40.0267	3	47.5502	3	44.5862	941-a	0.9617	1	1	1	21.623	1	26.6488	1	24.9863	1036-a	1	3	3
Q99KP6	504	1	Pre-mRNA-processing factor 19 OS=Mus musculus OX=10090 GN=Prpf19 PE=1 SV=1	2	1224-a	1	1	1	0.999	1	0.999	17	17	30	30	null	0	0	0	0	0	0	0	0	0	1065-a	1	11	11	12	55.9103	12	66.4193	12	62.2792	null	0	0	0	0	0	0	0	0	0	1037-a	1	16	16
Q99KU0	406	1	Vacuole membrane protein 1 OS=Mus musculus OX=10090 GN=Vmp1 PE=1 SV=2	4	1225-a	1	1	1	0.999	1	0.999	5	5	17	17	242-a	1	2	2	3	23.706	3	29.0822	3	27.217	1066-a	1	4	4	5	28.9191	5	34.3548	5	32.2134	658-a	1	3	3	5	46.8677	5	57.761	5	54.1575	1038-a	1	4	4
Q99KV1	358	1	DnaJ homolog subfamily B member 11 OS=Mus musculus OX=10090 GN=Dnajb11 PE=1 SV=1	4	1226-a	1	1	1	0.999	1	0.999	16	16	49	49	797-a	1	8	8	11	98.5764	11	120.932	11	113.176	1067-a	1	13	13	16	104.949	16	124.675	16	116.904	197-a	1	8	8	10	106.303	10	131.011	10	122.838	330-a	1	9	9
A0A0R4J0F6	1305	1	Isoform of Q99KY4, Cyclin-G-associated kinase OS=Mus musculus OX=10090 GN=Gak PE=1 SV=1	4	1227-a	0.9999	1	1	0.9952	1	0.9952	4	4	7	7	954-a	0.9999	3	3	3	7.3752	3	9.0478	3	8.4675	2929-a	0	1	1	1	1.7994	1	2.1376	1	2.0044	1191-a	0.6299	1	1	1	2.9162	1	3.594	1	3.3698	1386-a	0.9991	2	2
Q99LC3	355	1	NADH dehydrogenase [ubiquinone] 1 alpha subcomplex subunit 10, mitochondrial OS=Mus musculus OX=10090 GN=Ndufa10 PE=1 SV=1	4	1228-a	1	1	1	0.999	1	0.999	7	7	20	20	244-a	1	4	4	4	36.1489	4	44.3469	4	41.5027	1068-a	1	5	5	5	33.0737	5	39.2903	5	36.8412	199-a	1	4	4	4	42.8806	4	52.8473	4	49.5503	1039-a	1	7	7
Q99LC8	305	1	Translation initiation factor eIF-2B subunit alpha OS=Mus musculus OX=10090 GN=Eif2b1 PE=1 SV=1	4	1229-a	1	1	1	0.9973	1	0.9973	2	2	7	7	798-a	1	2	2	2	21.0375	2	25.8084	2	24.1532	1069-a	1	2	2	2	15.3982	2	18.2925	2	17.1523	1157-a	0.6989	1	1	1	12.4776	1	15.3777	1	14.4183	1320-a	0.9999	2	2
P62331	175	1	ADP-ribosylation factor 6 OS=Mus musculus OX=10090 GN=Arf6 PE=1 SV=2	4	123-a	1	1	1	0.999	1	0.999	2	2	7	7	92-a	1	2	2	2	36.6653	2	44.9804	2	42.0956	118-a	1	2	2	2	26.8369	2	31.8813	2	29.894	955-a	0.9496	1	1	1	21.7466	1	26.8011	1	25.1291	112-a	1	2	2
Q99LH1	728	1	Nucleolar GTP-binding protein 2 OS=Mus musculus OX=10090 GN=Gnl2 PE=1 SV=2	4	1230-a	1	1	1	0.999	1	0.999	21	21	55	55	799-a	1	11	11	12	52.8826	12	64.8756	12	60.7148	1070-a	1	14	14	14	45.1583	14	53.6464	14	50.3024	659-a	1	7	7	9	47.0479	9	57.9832	9	54.3658	1040-a	1	19	19
Q99LR1	398	1	Lysophosphatidylserine lipase ABHD12 OS=Mus musculus OX=10090 GN=Abhd12 PE=1 SV=2	4	1231-a	1	1	1	0.999	1	0.999	6	6	17	17	800-a	1	4	4	4	32.2433	4	39.5556	4	37.0187	1071-a	1	4	4	5	29.5004	5	35.0454	5	32.8609	660-a	1	3	3	3	28.6858	3	35.3532	3	33.1477	1041-a	1	5	5
Q99M87-2	453	1	Isoform of Q99M87, Isoform 2 of DnaJ homolog subfamily A member 3, mitochondrial OS=Mus musculus OX=10090 GN=Dnaja3 PE=1 SV=1	4	1232-a	1	1	1	0.999	1	0.999	17	17	50	50	801-a	1	11	2	13	92.0679	4	34.7531	13	105.704	1072-b	1	12	1	13	67.3885	1	6.1581	2	11.5485	661-a	1	9	9	10	84.01	10	103.536	10	97.077	1042-a	1	13	2
Q99M87	480	1	DnaJ homolog subfamily A member 3, mitochondrial OS=Mus musculus OX=10090 GN=Dnaja3 PE=1 SV=1	4	1232-b	1	1	1	0.999	1	0.999	16	16	45	45	801-b	1	10	1	10	66.8378	1	8.1996	1	7.6737	1072-a	1	12	1	14	68.4901	2	11.6234	13	70.8425	661-b	0	7	0	8	63.4276	0	0	0	0	1042-b	1	12	1
Q99ME9	634	1	Nucleolar GTP-binding protein 1 OS=Mus musculus OX=10090 GN=Gtpbp4 PE=1 SV=3	3	1233-a	1	1	1	0.9976	1	0.9976	5	5	5	5	2299-a	0	1	1	1	5.0603	1	6.2079	1	5.8097	1073-a	1	3	3	3	11.1115	3	13.2001	3	12.3772	null	0	0	0	0	0	0	0	0	0	1873-a	0.5581	1	1
Q99MR8	717	1	Methylcrotonoyl-CoA carboxylase subunit alpha, mitochondrial OS=Mus musculus OX=10090 GN=Mccc1 PE=1 SV=2	4	1234-a	1	1	1	0.9968	1	0.9968	6	6	13	13	802-a	1	3	3	3	13.4235	3	16.4677	3	15.4116	1074-a	1	4	4	4	13.1003	4	15.5627	4	14.5926	662-a	1	2	2	2	10.6155	2	13.0828	2	12.2666	1043-a	1	4	4
Q99MU3	1178	1	Double-stranded RNA-specific adenosine deaminase OS=Mus musculus OX=10090 GN=Adar PE=1 SV=2	4	1235-a	1	1	1	0.999	1	0.999	74	74	160	160	1619-a	0.2698	1	1	1	2.7234	1	3.3411	1	3.1268	1075-a	1	67	67	80	159.472	80	189.447	80	177.638	794-a	0.9999	2	2	2	6.4612	2	7.963	2	7.4662	1044-a	1	64	64
Q99N87	432	1	28S ribosomal protein S5, mitochondrial OS=Mus musculus OX=10090 GN=Mrps5 PE=1 SV=1	2	1236-a	1	1	1	0.9969	1	0.9969	4	4	6	6	null	0	0	0	0	0	0	0	0	0	1363-a	0.9997	2	2	2	10.8714	2	12.9149	2	12.1098	null	0	0	0	0	0	0	0	0	0	1045-a	1	4	4
Q99N94	265	1	39S ribosomal protein L9, mitochondrial OS=Mus musculus OX=10090 GN=Mrpl9 PE=1 SV=2	4	1237-a	1	1	1	0.999	1	0.999	8	8	20	20	955-a	0.9999	2	2	2	24.2129	2	29.704	2	27.799	1076-a	1	6	6	6	53.1675	6	63.161	6	59.224	206-a	1	3	3	3	43.0829	3	53.0965	3	49.784	1046-a	1	6	6
D3Z456	304	1	Isoform of Q99N95, 39S ribosomal protein L3, mitochondrial OS=Mus musculus OX=10090 GN=Mrpl3 PE=1 SV=1	4	1238-a	1	1	1	0.9975	1	0.9975	2	2	6	6	1259-a	0.8964	1	1	1	10.5533	1	12.9467	1	12.1163	1077-a	1	2	2	2	15.4489	2	18.3527	2	17.2087	1069-a	0.8687	1	1	1	12.5186	1	15.4283	1	14.4658	1047-a	1	2	2
G5E866	1304	1	Isoform of Q99NB9, Splicing factor 3B subunit 1 OS=Mus musculus OX=10090 GN=Sf3b1 PE=1 SV=1	4	1239-a	1	1	1	0.999	1	0.999	46	46	93	93	956-a	0.9999	2	2	2	4.9206	2	6.0365	2	5.6493	1078-a	1	37	37	41	73.8324	41	87.7102	41	82.2429	795-a	0.9999	2	2	2	5.8369	2	7.1935	2	6.7448	1048-a	1	45	45
P62334	389	1	26S proteasome regulatory subunit 10B OS=Mus musculus OX=10090 GN=Psmc6 PE=1 SV=1	4	124-a	1	1	1	0.999	1	0.999	13	13	41	41	93-a	1	8	8	8	65.9787	8	80.9416	8	75.7504	119-a	1	11	11	13	78.4756	13	93.2261	13	87.415	78-a	1	8	8	8	78.2654	8	96.4564	8	90.4388	113-a	1	10	10
Q99P72	1162	1	Reticulon-4 OS=Mus musculus OX=10090 GN=Rtn4 PE=1 SV=2	4	1240-a	1	1	1	0.999	1	0.999	12	12	43	43	803-a	1	8	8	9	24.8485	9	30.4837	9	28.5286	1079-a	1	6	6	7	14.146	7	16.8049	7	15.7574	663-a	1	9	9	13	42.5762	13	52.4721	13	49.1985	1049-a	1	10	10
A2AVJ7	1464	1	Isoform of Q99PL5, Ribosome-binding protein 1 OS=Mus musculus OX=10090 GN=Rrbp1 PE=1 SV=1	4	1241-a	1	1	1	0.999	1	0.999	22	22	70	70	804-a	1	9	9	11	24.1054	11	29.5722	11	27.6756	1080-a	1	16	16	21	33.6837	21	40.0149	21	37.5206	664-a	1	14	14	16	41.5918	16	51.259	16	48.0611	1050-a	1	19	19
A0A0B4J1E5	250	1	Isoform of Q99PM9, Uridine/cytidine kinase (Fragment) OS=Mus musculus OX=10090 GN=Uck2 PE=1 SV=1	4	1242-a	1	1	1	0.999	1	0.999	9	9	35	35	805-a	1	7	7	9	115.496	9	141.688	9	132.601	1081-a	1	9	9	10	93.9293	10	111.585	10	104.629	665-a	1	6	6	8	121.781	8	150.086	8	140.723	1051-a	1	8	8
A0A0G2JGL8	1186	1	Isoform of Q99PU8, RNA helicase OS=Mus musculus OX=10090 GN=Dhx30 PE=1 SV=1	2	1243-a	1	1	1	0.9978	1	0.9978	18	18	27	27	null	0	0	0	0	0	0	0	0	0	1082-a	1	11	11	11	21.7796	11	25.8733	11	24.2605	null	0	0	0	0	0	0	0	0	0	1052-a	1	16	16
Q99PV0	2335	1	Pre-mRNA-processing-splicing factor 8 OS=Mus musculus OX=10090 GN=Prpf8 PE=1 SV=2	4	1244-a	1	1	1	0.999	1	0.999	53	53	97	97	806-a	1	8	8	8	10.9917	8	13.4845	8	12.6197	1083-a	1	33	33	34	34.1927	34	40.6196	34	38.0876	666-a	1	6	6	6	9.779	6	12.0519	6	11.3	1053-a	1	49	49
Q9BDB7	447	1	Interferon-induced protein 44-like OS=Mus musculus OX=10090 GN=Ifi44l PE=2 SV=2	4	1245-a	1	1	1	0.999	1	0.999	14	14	40	40	807-a	1	9	9	11	78.9493	11	96.8538	11	90.6421	1084-a	1	11	11	11	57.7865	11	68.6482	11	64.3691	207-a	1	8	8	9	76.6239	9	94.4334	9	88.542	1054-a	1	8	8
Q9CPP6	116	1	NADH dehydrogenase [ubiquinone] 1 alpha subcomplex subunit 5 OS=Mus musculus OX=10090 GN=Ndufa5 PE=1 SV=3	2	1246-a	1	1	1	0.9973	1	0.9973	3	3	5	5	null	0	0	0	0	0	0	0	0	0	1085-a	1	3	3	4	80.9735	4	96.1935	4	90.1974	null	0	0	0	0	0	0	0	0	0	1745-a	0.7617	1	1
Q9CPQ1	76	1	Cytochrome c oxidase subunit 6C OS=Mus musculus OX=10090 GN=Cox6c PE=1 SV=3	4	1247-a	1	1	1	0.999	1	0.999	6	6	19	19	252-a	1	5	5	5	211.067	5	258.933	5	242.327	351-a	1	3	3	3	92.6934	3	110.116	3	103.252	667-a	1	5	5	5	250.372	5	308.565	5	289.315	1055-a	1	5	5
Q9CPQ3	142	1	Mitochondrial import receptor subunit TOM22 homolog OS=Mus musculus OX=10090 GN=Tomm22 PE=1 SV=3	4	1248-a	1	1	1	0.999	1	0.999	3	3	9	9	253-a	1	2	2	2	45.1861	2	55.4336	2	51.8784	1086-a	1	2	2	2	33.0737	2	39.2903	2	36.8412	208-a	1	2	2	3	80.4011	3	99.0886	3	92.9068	343-a	1	2	2
Q9CPQ8	103	1	ATP synthase subunit g, mitochondrial OS=Mus musculus OX=10090 GN=Atp5mg PE=1 SV=1	4	1249-a	1	1	1	0.999	1	0.999	5	5	25	25	808-a	1	4	4	6	186.886	6	229.269	6	214.565	1087-a	1	3	3	6	136.79	6	162.502	6	152.372	668-a	1	3	3	6	221.689	6	273.215	6	256.17	1056-a	1	4	4
P62751	156	1	60S ribosomal protein L23a OS=Mus musculus OX=10090 GN=Rpl23a PE=1 SV=1	4	125-a	1	1	1	0.999	1	0.999	17	17	42	42	94-a	1	5	5	5	102.827	5	126.147	5	118.056	120-a	1	16	16	17	255.897	17	303.996	17	285.047	79-a	1	5	5	5	121.976	5	150.327	5	140.948	114-a	1	14	14
Q6ZWZ7	184	1	Isoform of Q9CPR4, 60S ribosomal protein L17 OS=Mus musculus OX=10090 GN=Rpl17 PE=1 SV=1	4	1250-a	1	1	1	0.999	1	0.999	22	22	81	81	809-a	1	16	16	18	313.847	18	385.022	18	360.329	1088-a	1	18	18	23	293.529	23	348.702	23	326.966	669-a	1	15	15	18	372.292	18	458.823	18	430.199	1057-a	1	20	20
Q9CPR5	295	1	39S ribosomal protein L15, mitochondrial OS=Mus musculus OX=10090 GN=Mrpl15 PE=1 SV=1	2	1251-a	1	1	1	0.9965	1	0.9965	9	9	14	14	null	0	0	0	0	0	0	0	0	0	1089-a	1	5	5	5	39.8005	5	47.2816	5	44.3343	null	0	0	0	0	0	0	0	0	0	1058-a	1	9	9
A0A087WQS2	451	1	Isoform of Q9CQC6, Basic leucine zipper and W2 domain-containing protein 1 OS=Mus musculus OX=10090 GN=Bzw1 PE=1 SV=1	4	1252-a	1	1	1	0.999	1	0.999	14	14	46	46	810-a	1	9	9	9	64.022	9	78.5412	9	73.5039	1090-a	1	14	14	15	78.1008	15	92.7809	15	86.9975	670-a	1	11	11	11	92.8208	11	114.395	11	107.258	1059-a	1	11	11
Q9CQE7	383	1	Endoplasmic reticulum-Golgi intermediate compartment protein 3 OS=Mus musculus OX=10090 GN=Ergic3 PE=1 SV=1	3	1253-a	0.9997	1	1	0.9948	1	0.9948	3	3	5	5	991-a	0.9997	2	2	2	16.7531	2	20.5524	2	19.2343	1423-a	0.9969	2	2	2	12.2623	2	14.5672	2	13.6591	null	0	0	0	0	0	0	0	0	0	1721-a	0.7982	1	1
Q9CQF0	192	1	39S ribosomal protein L11, mitochondrial OS=Mus musculus OX=10090 GN=Mrpl11 PE=1 SV=1	2	1254-a	1	1	1	0.9973	1	0.9973	7	7	11	11	null	0	0	0	0	0	0	0	0	0	1091-a	1	5	5	5	61.1519	5	72.6462	5	68.1178	null	0	0	0	0	0	0	0	0	0	1060-a	1	6	6
D3Z568	119	1	Isoform of Q9CQH3, Complex I-SGDH OS=Mus musculus OX=10090 GN=Ndufb5 PE=1 SV=1	2	1255-a	1	1	1	0.9979	1	0.9979	3	3	5	5	null	0	0	0	0	0	0	0	0	0	1092-a	1	3	3	3	59.1991	3	70.3264	3	65.9426	null	0	0	0	0	0	0	0	0	0	1380-a	0.9992	2	2
Q9CQI7	225	1	U2 small nuclear ribonucleoprotein B__ OS=Mus musculus OX=10090 GN=Snrpb2 PE=1 SV=1	2	1256-a	1	1	1	0.9968	1	0.9968	3	3	6	6	null	0	0	0	0	0	0	0	0	0	1351-a	0.9998	2	2	3	31.3098	3	37.1948	3	34.8763	null	0	0	0	0	0	0	0	0	0	1061-a	1	3	3
Q9CQQ7	256	1	ATP synthase F(0) complex subunit B1, mitochondrial OS=Mus musculus OX=10090 GN=Atp5pb PE=1 SV=1	4	1257-a	1	1	1	0.999	1	0.999	14	14	44	44	811-a	1	9	9	9	112.789	9	138.368	9	129.493	1093-a	1	13	13	13	119.246	13	141.66	13	132.83	671-a	1	6	6	7	104.061	7	128.248	7	120.247	1062-a	1	13	13
A0A0N4SVL9	283	1	Isoform of Q9CQR6, Serine/threonine-protein phosphatase OS=Mus musculus OX=10090 GN=Ppp6c PE=1 SV=1	4	1258-a	1	1	1	0.9963	1	0.9963	4	4	7	7	1000-a	0.9997	2	2	2	22.6729	2	27.8147	2	26.0308	1094-a	1	3	3	3	24.8929	3	29.5719	3	27.7285	1364-a	0.2488	1	1	1	13.4475	1	16.5731	1	15.5392	1450-a	0.9868	1	1
Q9CQT2	265	1	RNA-binding protein 7 OS=Mus musculus OX=10090 GN=Rbm7 PE=1 SV=1	3	1259-a	1	1	1	0.9978	1	0.9978	3	3	7	7	null	0	0	0	0	0	0	0	0	0	1095-a	1	3	3	3	26.5838	3	31.5805	3	29.612	1368-a	0.2443	1	1	1	14.361	1	17.6988	1	16.5947	1063-a	1	3	3
P62754	249	1	40S ribosomal protein S6 OS=Mus musculus OX=10090 GN=Rps6 PE=1 SV=1	4	126-a	1	1	1	0.999	1	0.999	20	20	74	74	95-a	1	12	12	16	206.15	16	252.902	16	236.682	121-a	1	17	17	22	207.474	22	246.472	22	231.108	80-a	1	11	11	13	198.689	13	244.87	13	229.593	115-a	1	20	20
Q9CQV1	125	1	Mitochondrial import inner membrane translocase subunit TIM16 OS=Mus musculus OX=10090 GN=Pam16 PE=1 SV=1	4	1260-a	1	1	1	0.999	1	0.999	5	5	16	16	812-a	1	3	3	3	76.9971	3	94.4588	3	88.4007	1096-a	1	5	5	6	112.715	6	133.901	6	125.555	672-a	1	3	3	3	91.3357	3	112.565	3	105.542	1064-a	1	4	4
D3Z5K6	110	1	Isoform of Q9CQV7, Mitochondrial import inner membrane translocase subunit TIM14 OS=Mus musculus OX=10090 GN=Dnajc19 PE=1 SV=1	4	1261-a	1	1	1	0.9967	1	0.9967	6	6	11	11	1067-a	0.995	2	2	2	58.3311	2	71.5597	2	66.9703	369-a	1	3	3	4	85.3902	4	101.44	4	95.1173	1139-a	0.7427	1	1	1	34.5969	1	42.6381	1	39.9781	1065-a	1	4	4
Q9CQW9	137	1	Interferon-induced transmembrane protein 3 OS=Mus musculus OX=10090 GN=Ifitm3 PE=1 SV=1	4	1262-a	1	1	1	0.999	1	0.999	7	7	23	23	814-a	1	3	3	4	93.6705	4	114.913	4	107.543	1097-a	1	6	6	8	137.123	8	162.897	8	152.743	674-a	1	2	2	3	83.3355	3	102.705	3	96.2976	1066-a	1	6	6
Q9CQZ5	131	1	NADH dehydrogenase [ubiquinone] 1 alpha subcomplex subunit 6 OS=Mus musculus OX=10090 GN=Ndufa6 PE=1 SV=1	4	1263-a	1	1	1	0.9968	1	0.9968	3	3	6	6	1203-a	0.9333	1	1	1	24.4902	1	30.0442	1	28.1173	1098-a	1	3	3	3	53.7763	3	63.8842	3	59.9021	1101-a	0.8191	1	1	1	29.0508	1	35.803	1	33.5694	1570-a	0.9399	1	1
Q9CR47	260	1	Ribosome biogenesis protein NSA2 homolog OS=Mus musculus OX=10090 GN=Nsa2 PE=2 SV=1	4	1264-a	1	1	1	0.999	1	0.999	8	8	22	22	265-a	1	3	3	3	37.0178	3	45.4129	3	42.5004	373-a	1	5	5	6	54.19	6	64.3757	6	60.3629	675-a	1	4	4	4	58.5485	4	72.1568	4	67.6552	1067-a	1	7	7
Q9CR57	217	1	60S ribosomal protein L14 OS=Mus musculus OX=10090 GN=Rpl14 PE=1 SV=3	4	1265-a	1	1	1	0.999	1	0.999	9	9	31	31	815-a	1	4	4	4	59.1376	4	72.549	4	67.8961	1099-a	1	8	8	11	119.035	11	141.409	11	132.594	676-a	1	4	4	6	105.225	6	129.683	6	121.592	1069-a	1	8	8
Q9CR62	314	1	Mitochondrial 2-oxoglutarate/malate carrier protein OS=Mus musculus OX=10090 GN=Slc25a11 PE=1 SV=3	4	1266-a	1	1	1	0.999	1	0.999	23	23	90	90	816-a	1	18	18	22	224.779	22	275.756	22	258.07	1100-a	1	22	22	27	201.918	27	239.871	27	224.919	677-a	1	15	15	17	206.039	17	253.928	17	238.086	1070-a	1	18	18
A0A0R4J1Z3	246	1	Isoform of Q9CR67, Transmembrane protein 33 OS=Mus musculus OX=10090 GN=Tmem33 PE=1 SV=1	4	1267-a	1	1	1	0.999	1	0.999	9	9	39	39	817-a	1	8	8	11	143.457	11	175.99	11	164.703	1101-a	1	8	8	11	105.002	11	124.739	11	116.963	678-a	1	4	4	7	108.291	7	133.461	7	125.135	1071-a	1	8	8
Q9CR89	377	1	Endoplasmic reticulum-Golgi intermediate compartment protein 2 OS=Mus musculus OX=10090 GN=Ergic2 PE=1 SV=1	2	1268-a	1	1	1	0.9972	1	0.9972	3	3	4	4	null	0	0	0	0	0	0	0	0	0	1102-a	1	3	3	3	18.6862	3	22.1985	3	20.8148	null	0	0	0	0	0	0	0	0	0	1930-a	0.4464	1	1
D3Z0L4	192	1	Isoform of Q9CRB9, MICOS complex subunit Mic19 (Fragment) OS=Mus musculus OX=10090 GN=Chchd3 PE=1 SV=1	4	1269-a	1	1	1	0.999	1	0.999	10	10	30	30	818-a	1	8	8	9	150.385	9	184.49	9	172.658	1103-a	1	8	8	8	97.843	8	116.234	8	108.989	679-a	1	6	6	6	118.927	6	146.569	6	137.425	1072-a	1	7	7
P62806	103	1	Histone H4 OS=Mus musculus OX=10090 GN=H4f16 PE=1 SV=2	4	127-a	1	1	1	0.999	1	0.999	20	20	72	72	96-a	1	20	20	29	903.283	29	1108.13	29	1037.06	122-a	1	13	13	14	319.177	14	379.171	14	355.535	81-a	1	8	8	9	332.533	9	409.823	9	384.255	116-a	1	17	17
Q9CS00	772	1	Cactin OS=Mus musculus OX=10090 GN=Cactin PE=1 SV=2	4	1270-a	1	1	1	0.999	1	0.999	13	13	22	22	819-a	1	2	2	2	8.3114	2	10.1963	2	9.5424	1104-a	1	9	9	9	27.3758	9	32.5214	9	30.4942	216-a	1	2	2	2	9.8592	2	12.1508	2	11.3927	1073-a	1	9	9
Q9CTG6	1169	1	Polyamine-transporting ATPase 13A2 OS=Mus musculus OX=10090 GN=Atp13a2 PE=2 SV=3	2	1271-a	1	1	1	0.9971	1	0.9971	4	4	6	6	null	0	0	0	0	0	0	0	0	0	377-a	1	3	3	3	6.0263	3	7.159	3	6.7127	null	0	0	0	0	0	0	0	0	0	1074-a	1	3	3
Q9CWD8	319	1	Iron-sulfur protein NUBPL OS=Mus musculus OX=10090 GN=Nubpl PE=1 SV=2	4	1273-a	1	1	1	0.9976	1	0.9976	5	5	14	14	820-a	1	4	4	4	40.2284	4	49.3515	4	46.1864	1105-a	1	4	4	4	29.4449	4	34.9795	4	32.7991	680-a	1	3	3	3	35.7898	3	44.1084	3	41.3566	1075-a	1	3	3
A8Y5J3	578	1	Isoform of Q9CWS4, Cleavage and polyadenylation-specific factor 3-like protein OS=Mus musculus OX=10090 GN=Ints11 PE=1 SV=1	3	1274-a	1	1	1	0.9979	1	0.9979	7	7	9	9	272-a	1	2	2	2	11.1011	2	13.6186	2	12.7452	380-a	1	5	5	5	20.3134	5	24.1316	5	22.6274	null	0	0	0	0	0	0	0	0	0	1497-a	0.9631	1	1
Q9CWU9	326	1	Nucleoporin Nup37 OS=Mus musculus OX=10090 GN=Nup37 PE=1 SV=2	4	1275-a	1	1	1	0.999	1	0.999	10	10	25	25	821-a	1	6	6	6	59.0469	6	72.4378	6	67.792	1106-a	1	5	5	5	36.0158	5	42.7855	5	40.1185	681-a	1	4	4	4	46.6951	4	57.5484	4	53.9581	1076-a	1	10	10
A0A0G2JFX7	171	1	Isoform of Q9CWZ3, RNA-binding protein 8A OS=Mus musculus OX=10090 GN=Rbm8a PE=1 SV=1	2	1276-a	1	1	0.9968	0.999	1	0.999	2	2	4	4	null	0	0	0	0	0	0	0	0	0	1107-b	0	1	0	2	27.4647	0	0	0	0	null	0	0	0	0	0	0	0	0	0	1077-a	0.9985	2	1
Q9CWZ3-2	173	1	Isoform of Q9CWZ3, Isoform 2 of RNA-binding protein 8A OS=Mus musculus OX=10090 GN=Rbm8a PE=1 SV=4	2	1276-b	1	1	0.9479	0.999	1	0.999	2	2	5	5	null	0	0	0	0	0	0	0	0	0	1107-a	1	2	2	3	40.7208	3	48.3748	3	45.3594	null	0	0	0	0	0	0	0	0	0	1077-b	0.9589	2	1
D3Z4B2	353	1	Isoform of Q9CWZ7, Gamma-soluble NSF attachment protein (Fragment) OS=Mus musculus OX=10090 GN=Napg PE=1 SV=1	2	1277-a	1	1	1	0.9965	1	0.9965	5	5	7	7	null	0	0	0	0	0	0	0	0	0	1108-a	1	5	5	5	33.2611	5	39.5129	5	37.0499	null	0	0	0	0	0	0	0	0	0	1478-a	0.9804	2	2
A0A140LHN0	315	1	Isoform of Q9CX30, Protein YIF1B (Fragment) OS=Mus musculus OX=10090 GN=Yif1b PE=1 SV=1	4	1278-a	1	1	1	0.999	1	0.999	2	2	6	6	1108-a	0.9857	1	1	1	10.1848	1	12.4946	1	11.6932	1109-a	1	2	2	2	14.9094	2	17.7118	2	16.6078	1135-a	0.7578	1	1	1	12.0814	1	14.8895	1	13.9606	1078-a	1	2	2
D3YTQ9	118	1	Isoform of P62843, 40S ribosomal protein S15 OS=Mus musculus OX=10090 GN=Rps15 PE=1 SV=1	4	128-a	1	1	1	0.999	1	0.999	3	3	10	10	1266-a	0.8917	1	1	1	27.1882	1	33.3541	1	31.215	123-a	1	3	3	4	79.6011	4	94.5631	4	88.6686	1578-a	0	1	1	1	32.2513	1	39.7474	1	37.2677	117-a	1	3	3
Q9CXI0	327	1	2-methoxy-6-polyprenyl-1,4-benzoquinol methylase, mitochondrial OS=Mus musculus OX=10090 GN=Coq5 PE=1 SV=2	4	1280-a	1	1	1	0.999	1	0.999	7	7	19	19	276-a	1	4	4	4	39.2442	4	48.1442	4	45.0564	384-a	1	3	3	3	21.5434	3	25.5928	3	23.9975	220-a	1	5	5	6	69.8285	6	86.0586	6	80.6897	1079-a	1	6	6
Q9CXT7	266	1	Transmembrane protein 192 OS=Mus musculus OX=10090 GN=Tmem192 PE=1 SV=1	2	1281-a	1	1	1	0.999	1	0.999	7	7	12	12	null	0	0	0	0	0	0	0	0	0	1110-a	1	6	6	7	61.7956	7	73.4108	7	68.8349	null	0	0	0	0	0	0	0	0	0	1080-a	1	5	5
Q9CXW4	178	1	60S ribosomal protein L11 OS=Mus musculus OX=10090 GN=Rpl11 PE=1 SV=4	4	1282-a	1	1	1	0.999	1	0.999	10	10	31	31	823-a	1	4	4	5	90.1183	5	110.556	5	103.465	1111-a	1	8	8	9	118.731	9	141.048	9	132.256	682-a	1	4	4	6	128.28	6	158.096	6	148.233	1081-a	1	10	10
Q9CY27	308	1	Very-long-chain enoyl-CoA reductase OS=Mus musculus OX=10090 GN=Tecr PE=1 SV=1	4	1283-a	1	1	1	0.999	1	0.999	22	22	76	76	824-a	1	16	16	17	177.077	17	217.235	17	203.303	1112-a	1	19	19	20	152.483	20	181.144	20	169.852	683-a	1	16	16	19	234.764	19	289.33	19	271.28	1082-a	1	19	19
Q9CY50	286	1	Translocon-associated protein subunit alpha OS=Mus musculus OX=10090 GN=Ssr1 PE=1 SV=1	4	1284-a	1	1	1	0.9977	1	0.9977	5	5	20	20	277-a	1	3	3	3	33.6526	3	41.2845	3	38.6367	1113-a	1	4	4	6	49.2636	6	58.5233	6	54.8753	684-a	1	4	4	4	53.2259	4	65.5971	4	61.5047	1083-a	1	4	4
E9PW20	203	1	Isoform of Q9CY57, Chromatin target of PRMT1 protein OS=Mus musculus OX=10090 GN=Chtop PE=1 SV=1	4	1285-a	1	1	1	0.999	1	0.999	23	23	46	46	278-a	1	3	3	3	47.412	3	58.1643	3	54.434	1114-a	1	6	6	8	92.5412	8	109.936	8	103.083	1170-a	0.6762	1	1	1	18.7471	1	23.1044	1	21.663	1084-a	1	23	23
A0A0N4SV32	362	1	Isoform of Q9CY58, Plasminogen activator inhibitor 1 RNA-binding protein OS=Mus musculus OX=10090 GN=Serbp1 PE=1 SV=1	4	1286-a	1	1	1	0.9973	1	0.9973	6	6	11	11	2318-a	0	1	1	1	8.8625	1	10.8723	1	10.175	1115-a	1	4	4	4	25.9473	4	30.8244	4	28.903	934-a	0.9769	2	2	2	21.0257	2	25.9127	2	24.2961	1085-a	1	4	4
D3YZ09	198	1	Isoform of Q9CY66, H/ACA ribonucleoprotein complex subunit (Fragment) OS=Mus musculus OX=10090 GN=Gar1 PE=1 SV=1	2	1287-a	1	1	1	0.999	1	0.999	11	11	19	19	null	0	0	0	0	0	0	0	0	0	1116-a	1	4	4	4	47.439	4	56.3558	4	52.8429	null	0	0	0	0	0	0	0	0	0	1086-a	1	11	11
Q9CYN2	226	1	Signal peptidase complex subunit 2 OS=Mus musculus OX=10090 GN=Spcs2 PE=1 SV=1	4	1288-a	1	1	1	0.999	1	0.999	19	19	48	48	825-a	1	10	10	10	141.956	10	174.15	10	162.981	1117-a	1	13	13	15	155.856	15	185.151	15	173.61	685-a	1	9	9	10	168.392	10	207.531	10	194.584	1087-a	1	13	13
Q9CYV5	458	1	Transmembrane protein 135 OS=Mus musculus OX=10090 GN=Tmem135 PE=2 SV=1	4	1289-a	1	1	1	0.9955	1	0.9955	4	4	9	9	1069-a	0.9947	2	2	2	14.0097	2	17.1868	2	16.0846	391-a	1	2	2	2	10.2543	2	12.1817	2	11.4224	851-a	0.9989	2	2	2	16.6186	2	20.4812	2	19.2034	1088-a	1	3	3
A0A286YEB7	118	1	Isoform of P62849, 40S ribosomal protein S24 OS=Mus musculus OX=10090 GN=Rps24 PE=1 SV=1	4	129-a	1	1	1	0.999	1	0.999	7	7	22	22	97-a	1	3	3	4	108.753	4	133.417	4	124.86	124-a	1	5	5	7	139.302	7	165.486	7	155.17	82-a	1	3	3	3	96.7539	3	119.242	3	111.803	118-a	1	6	6
Q9CZ13	480	1	Cytochrome b-c1 complex subunit 1, mitochondrial OS=Mus musculus OX=10090 GN=Uqcrc1 PE=1 SV=2	4	1290-a	1	1	1	0.999	1	0.999	9	8	21	18	826-a	1	5	4	5	33.4189	4	32.7982	5	38.3684	1118-a	1	8	7	8	39.1372	7	40.6818	8	43.5954	222-a	1	2	2	2	15.8569	2	19.5425	2	18.3233	1089-a	1	6	5
Q9CZM2	204	1	60S ribosomal protein L15 OS=Mus musculus OX=10090 GN=Rpl15 PE=1 SV=4	4	1291-a	1	1	1	0.999	1	0.999	14	14	37	37	281-a	1	4	4	4	62.9061	4	77.1723	4	72.2228	1119-a	1	11	11	11	126.62	11	150.42	11	141.044	224-a	1	5	5	5	93.2758	5	114.956	5	107.784	1090-a	1	12	12
Q9CZN7	504	1	Serine hydroxymethyltransferase, mitochondrial OS=Mus musculus OX=10090 GN=Shmt2 PE=1 SV=1	4	1292-a	1	1	1	0.999	1	0.999	19	19	56	56	282-a	1	11	11	12	76.386	12	93.7092	12	87.6992	1120-a	1	15	15	15	69.8878	15	83.0242	15	77.8489	225-a	1	11	11	11	83.0599	11	102.365	11	95.9791	1091-a	1	17	17
Q9CZU6	464	1	Citrate synthase, mitochondrial OS=Mus musculus OX=10090 GN=Cs PE=1 SV=1	4	1293-a	1	1	1	0.9965	1	0.9965	6	6	16	16	283-a	1	3	3	3	20.7428	3	25.4469	3	23.8149	1121-a	1	4	4	4	20.2434	4	24.0484	4	22.5493	686-a	1	4	4	5	41.0092	5	50.5409	5	47.3878	385-a	1	4	4
Q9CZW4	720	1	Long-chain-fatty-acid--CoA ligase 3 OS=Mus musculus OX=10090 GN=Acsl3 PE=1 SV=2	4	1294-a	1	1	1	0.999	1	0.999	24	22	71	62	827-a	1	15	13	17	75.7495	14	76.5292	15	76.7368	1122-a	1	17	15	20	65.2287	18	69.7403	20	72.659	226-a	1	11	9	11	58.1419	9	58.6274	9	54.9699	1092-a	1	20	18
Q9CZX0	547	1	Elongator complex protein 3 OS=Mus musculus OX=10090 GN=Elp3 PE=1 SV=1	3	1295-a	0.9999	1	1	0.9938	1	0.9938	3	3	4	4	null	0	0	0	0	0	0	0	0	0	2025-a	0.4336	1	1	1	4.2929	1	5.0998	1	4.7819	1201-a	0.592	1	1	1	6.9573	1	8.5744	1	8.0395	1302-a	0.9999	2	2
Q9CZX8	145	1	40S ribosomal protein S19 OS=Mus musculus OX=10090 GN=Rps19 PE=1 SV=3	4	1296-a	1	1	1	0.999	1	0.999	14	14	39	39	828-a	1	4	4	4	88.5024	4	108.573	4	101.61	1123-a	1	13	13	14	226.726	14	269.342	14	252.553	687-a	1	6	6	6	157.475	6	194.077	6	181.969	1094-a	1	14	14
Q9D023	127	1	Mitochondrial pyruvate carrier 2 OS=Mus musculus OX=10090 GN=Mpc2 PE=1 SV=1	4	1297-a	1	1	1	0.999	1	0.999	5	5	10	10	285-a	1	2	2	2	50.523	2	61.9809	2	58.0057	1608-a	0.9413	1	1	2	36.98	2	43.9309	2	41.1925	1075-a	0.856	1	1	1	29.9658	1	36.9307	1	34.6267	1095-a	1	4	4
Q9D071	1031	1	MMS19 nucleotide excision repair protein homolog OS=Mus musculus OX=10090 GN=Mms19 PE=1 SV=1	4	1298-a	1	1	1	0.999	1	0.999	7	7	18	18	829-a	1	4	4	4	12.447	4	15.2698	4	14.2905	1124-a	1	5	5	6	13.6658	6	16.2344	6	15.2225	688-a	1	3	3	3	11.0737	3	13.6475	3	12.7961	1096-a	1	5	5
Q9D0D4	313	1	Probable dimethyladenosine transferase OS=Mus musculus OX=10090 GN=Dimt1 PE=2 SV=1	4	1299-a	1	1	1	0.9974	1	0.9974	4	4	10	10	830-a	1	2	2	2	20.4998	2	25.1488	2	23.5359	1125-a	1	4	4	4	30.0094	4	35.65	4	33.4278	1066-a	0.8722	1	1	1	12.1586	1	14.9846	1	14.0498	1097-a	1	3	3
E9PZW0	2284	1	Isoform of E9Q557, Desmoplakin OS=Mus musculus OX=10090 GN=Dsp PE=1 SV=1	3	13-a	1	1	1	0.999	1	0.999	16	16	17	17	1594-a	0.3189	1	1	1	1.4046	1	1.7232	1	1.6127	1847-a	0.7403	1	1	1	1.0281	1	1.2214	1	1.1452	null	0	0	0	0	0	0	0	0	0	9-a	1	15	15
A0A1L1SQA8	93	1	Isoform of P62852, 40S ribosomal protein S25 OS=Mus musculus OX=10090 GN=Rps25 PE=1 SV=1	4	130-a	1	1	1	0.999	1	0.999	6	6	34	34	98-a	1	5	5	7	241.478	7	296.242	7	277.243	125-a	1	6	6	10	252.498	10	299.958	10	281.261	83-a	1	5	5	7	286.447	7	353.025	7	331.001	119-a	1	6	6
Q9D0E1	729	1	Heterogeneous nuclear ribonucleoprotein M OS=Mus musculus OX=10090 GN=Hnrnpm PE=1 SV=3	4	1300-a	1	1	1	0.999	1	0.999	85	85	270	270	831-a	1	36	36	38	167.232	38	205.157	38	192	1126-a	1	70	70	87	280.242	87	332.917	87	312.165	689-a	1	36	36	39	203.595	39	250.916	39	235.262	1098-a	1	80	80
Q9D0F6	339	1	Replication factor C subunit 5 OS=Mus musculus OX=10090 GN=Rfc5 PE=1 SV=1	4	1301-a	1	1	1	0.999	1	0.999	13	13	54	54	832-a	1	11	11	11	104.101	11	127.71	11	119.519	1127-a	1	13	13	16	110.831	16	131.663	16	123.456	690-a	1	10	10	12	134.713	12	166.025	12	155.667	1100-a	1	13	13
Q9D0L4	525	1	AarF domain-containing protein kinase 1 OS=Mus musculus OX=10090 GN=Adck1 PE=1 SV=1	4	1302-a	1	1	1	0.999	1	0.999	4	4	8	8	833-a	1	3	3	3	18.3326	3	22.4902	3	21.0478	1681-a	0.9078	1	1	1	4.4728	1	5.3135	1	4.9823	995-a	0.932	1	1	1	7.2489	1	8.9337	1	8.3764	1101-a	1	3	3
Q9D0M3	325	1	Cytochrome c1, heme protein, mitochondrial OS=Mus musculus OX=10090 GN=Cyc1 PE=1 SV=1	4	1303-a	1	1	1	0.999	1	0.999	6	6	20	20	834-a	1	4	4	5	49.3571	5	60.5505	5	56.6671	1128-a	1	5	5	5	36.1266	5	42.9171	5	40.2419	691-a	1	3	3	3	35.1291	3	43.2941	3	40.5931	1102-a	1	5	5
Q9D0R4	546	1	Probable ATP-dependent RNA helicase DDX56 OS=Mus musculus OX=10090 GN=Ddx56 PE=2 SV=1	4	1304-a	1	1	1	0.999	1	0.999	9	9	20	20	835-a	1	3	3	3	17.6275	3	21.6252	3	20.2383	1129-a	1	8	8	8	34.4063	8	40.8734	8	38.3256	968-a	0.9455	1	1	2	13.9401	2	17.1802	2	16.1084	1103-a	1	7	7
F8WHV1	136	1	Isoform of Q9D187, Cytosolic iron-sulfur assembly component 2B OS=Mus musculus OX=10090 GN=Ciao2b PE=1 SV=1	3	1305-a	1	1	1	0.9979	1	0.9979	3	3	8	8	null	0	0	0	0	0	0	0	0	0	1353-a	0.9998	2	2	3	51.7992	3	61.5356	3	57.6998	230-a	1	2	2	2	55.9655	2	68.9734	2	64.6704	1104-a	1	2	2
A0A494BBN2	250	1	Isoform of Q9D1B9, 39S ribosomal protein L28, mitochondrial OS=Mus musculus OX=10090 GN=Mrpl28 PE=1 SV=1	2	1306-a	1	1	1	0.9957	1	0.9957	3	3	4	4	null	0	0	0	0	0	0	0	0	0	1868-a	0.7062	1	1	1	9.3929	1	11.1584	1	10.4629	null	0	0	0	0	0	0	0	0	0	1105-a	1	3	3
Q9D1D4	219	1	Transmembrane emp24 domain-containing protein 10 OS=Mus musculus OX=10090 GN=Tmed10 PE=1 SV=1	4	1307-a	1	1	1	0.999	1	0.999	15	15	52	52	836-a	1	9	9	12	175.792	12	215.66	12	201.828	1130-a	1	12	12	14	150.115	14	178.331	14	167.215	692-a	1	10	10	12	208.529	12	256.997	12	240.964	1106-a	1	14	14
A0A494B945	254	1	Isoform of Q9D1G1, Ras-related protein Rab-1B (Fragment) OS=Mus musculus OX=10090 GN=Rab1b PE=1 SV=1	4	1308-a	1	1	1	0.999	1	0.999	10	10	39	39	837-a	1	7	4	9	113.677	4	61.9809	8	116.011	1131-a	1	7	4	9	83.2051	4	43.9309	7	72.0869	693-a	1	7	4	9	134.846	4	73.8613	7	121.193	1107-a	1	10	4
P62821	205	1	Ras-related protein Rab-1A OS=Mus musculus OX=10090 GN=Rab1A PE=1 SV=3	4	1308-b	1	1	1	0.999	1	0.999	8	8	26	26	837-c	0.9957	4	1	6	93.8989	1	19.199	1	17.9676	1131-c	0.9997	4	1	6	68.7287	1	13.6079	1	12.7596	693-i	0	4	0	6	111.385	0	0	0	0	1107-c	0.9991	7	1
P55258	207	1	Ras-related protein Rab-8A OS=Mus musculus OX=10090 GN=Rab8a PE=1 SV=2	4	1308-c	1	1	1	0.999	1	0.999	7	7	22	22	837-b	0.9997	4	2	6	92.9917	2	38.0269	3	53.3821	1131-d	0.9963	3	1	5	56.7206	1	13.4764	1	12.6364	693-c	0.9963	4	1	6	110.309	1	22.6579	1	21.2444	1107-f	0.9883	4	1
Q50HX3	197	1	Isoform of Q91V41, RAB14 protein variant OS=Mus musculus OX=10090 GN=Rab14 PE=1 SV=1	4	1308-d	1	1	1	0.999	1	0.999	4	4	14	14	837-l	0	1	0	1	16.2853	0	0	0	0	1131-b	1	4	3	7	83.4397	4	56.6419	5	66.3889	693-l	0	1	0	2	38.6361	0	0	0	0	1107-b	1	3	2
O35963	229	1	Ras-related protein Rab-33B OS=Mus musculus OX=10090 GN=Rab33b PE=1 SV=1	4	1308-e	1	1	1	0.999	1	0.999	3	3	12	12	837-d	0.9922	2	1	2	28.0193	1	17.1868	1	16.0846	1131-e	0.993	2	1	4	41.0171	1	12.1817	1	11.4224	693-b	0.9974	2	1	3	49.8557	1	20.4812	1	19.2034	1107-e	0.989	2	1
P61027	200	1	Ras-related protein Rab-10 OS=Mus musculus OX=10090 GN=Rab10 PE=1 SV=1	4	1308-f	1	1	0.9986	0.999	1	0.999	4	4	19	19	837-j	0	2	0	4	64.1643	0	0	0	0	1131-f	0.9917	3	1	5	58.7058	1	13.9481	1	13.0786	693-d	0.9811	3	1	5	95.1413	1	23.451	1	21.9879	1107-d	0.9985	4	2
Q9D1K2	119	1	V-type proton ATPase subunit F OS=Mus musculus OX=10090 GN=Atp6v1f PE=1 SV=2	2	1309-a	1	1	1	0.999	1	0.999	3	3	5	5	null	0	0	0	0	0	0	0	0	0	1132-a	1	3	3	3	59.1991	3	70.3264	3	65.9426	null	0	0	0	0	0	0	0	0	0	394-a	1	2	2
P62855	115	1	40S ribosomal protein S26 OS=Mus musculus OX=10090 GN=Rps26 PE=1 SV=3	4	131-a	1	1	1	0.999	1	0.999	7	7	20	20	99-a	1	6	6	8	223.18	8	273.794	8	256.234	126-a	1	5	5	5	102.097	5	121.287	5	113.727	84-a	1	3	3	3	99.2779	3	122.353	3	114.72	120-a	1	4	4
Q9D1P0	178	1	39S ribosomal protein L13, mitochondrial OS=Mus musculus OX=10090 GN=Mrpl13 PE=1 SV=1	2	1310-a	1	1	1	0.9975	1	0.9975	4	4	4	4	null	0	0	0	0	0	0	0	0	0	1133-a	1	3	3	3	39.5769	3	47.0159	3	44.0852	null	0	0	0	0	0	0	0	0	0	3011-a	0	1	1
Q9D1R9	117	1	60S ribosomal protein L34 OS=Mus musculus OX=10090 GN=Rpl34 PE=1 SV=2	4	1311-a	1	1	1	0.999	1	0.999	11	11	33	33	838-a	1	7	7	7	191.944	7	235.474	7	220.372	1134-a	1	8	8	8	160.563	8	190.743	8	178.853	694-a	1	8	8	10	325.27	10	400.871	10	375.862	1108-a	1	8	8
Q9D287	225	1	Pre-mRNA-splicing factor SPF27 OS=Mus musculus OX=10090 GN=Bcas2 PE=1 SV=1	2	1312-a	1	1	1	0.9974	1	0.9974	5	5	8	8	null	0	0	0	0	0	0	0	0	0	1135-a	1	4	4	4	41.7463	4	49.5931	4	46.5018	null	0	0	0	0	0	0	0	0	0	1109-a	1	4	4
Q9D2R6	108	1	Cytochrome c oxidase assembly factor 3 homolog, mitochondrial OS=Mus musculus OX=10090 GN=Coa3 PE=1 SV=1	4	1313-a	1	1	1	0.999	1	0.999	4	4	13	13	839-a	1	4	4	4	118.823	4	145.77	4	136.421	1136-a	1	3	3	3	65.2287	3	77.4892	3	72.659	695-a	1	3	3	3	105.713	3	130.283	3	122.155	1110-a	1	3	3
Q9D2V8	456	1	Major facilitator superfamily domain-containing protein 10 OS=Mus musculus OX=10090 GN=Mfsd10 PE=1 SV=1	4	1314-a	1	1	1	0.999	1	0.999	4	4	10	10	1030-a	0.999	2	2	2	14.0711	2	17.2622	2	16.1551	1137-a	1	2	2	4	20.5985	4	24.4703	4	22.945	1373-a	0.2371	1	1	1	8.3457	1	10.2855	1	9.6438	1111-a	1	3	3
Q561M1	158	1	Isoform of Q9D358, Low molecular weight cytosolic acid phosphatase OS=Mus musculus OX=10090 GN=Acp1 PE=1 SV=1	4	1315-a	1	1	1	0.9975	1	0.9975	3	3	10	10	967-a	0.9999	2	2	3	60.9154	3	74.7301	3	69.9373	1138-a	1	3	3	3	44.5867	3	52.9673	3	49.6657	696-a	1	2	2	2	48.1728	2	59.3695	2	55.6657	1112-a	1	2	2
Q9D3P8	147	1	Plasminogen receptor (KT) OS=Mus musculus OX=10090 GN=Plgrkt PE=1 SV=1	4	1316-a	1	1	1	0.9964	1	0.9964	3	3	12	12	840-a	1	3	3	3	65.4737	3	80.3222	3	75.1707	1139-a	1	3	3	4	63.8975	4	75.9078	4	71.1762	942-a	0.9598	2	2	2	51.7776	2	63.8122	2	59.8311	1113-a	1	3	3
Q9D4H8	745	1	Cullin-2 OS=Mus musculus OX=10090 GN=Cul2 PE=1 SV=2	4	1317-a	1	1	1	0.999	1	0.999	24	24	61	61	841-a	1	13	13	14	60.2886	14	73.9611	14	69.2176	1140-a	1	15	15	16	50.4318	16	59.9111	16	56.1766	697-a	1	11	11	11	56.1909	11	69.2512	11	64.9308	1114-a	1	20	20
A0A494BAB5	276	1	Isoform of Q9D5T0, Outer mitochondrial transmembrane helix translocase OS=Mus musculus OX=10090 GN=Atad1 PE=1 SV=1	4	1318-a	1	1	1	0.9978	1	0.9978	5	5	13	13	842-a	1	2	2	2	23.2479	2	28.5202	2	26.691	1141-a	1	4	4	4	34.0323	4	40.4292	4	37.9091	848-a	0.9991	2	2	2	27.5772	2	33.9869	2	31.8666	1115-a	1	4	4
Q9D6M3	323	1	Mitochondrial glutamate carrier 1 OS=Mus musculus OX=10090 GN=Slc25a22 PE=1 SV=1	4	1319-a	1	1	1	0.999	1	0.999	11	11	43	43	843-a	1	9	9	11	109.258	11	134.036	11	125.44	1142-a	1	9	9	11	79.9707	11	95.0023	11	89.0804	698-a	1	9	9	10	117.822	10	145.207	10	136.148	1116-a	1	11	11
G3UYV7	56	1	Isoform of P62858, 40S ribosomal protein S28 (Fragment) OS=Mus musculus OX=10090 GN=Rps28 PE=1 SV=1	2	132-a	1	1	1	0.999	1	0.999	7	7	15	15	null	0	0	0	0	0	0	0	0	0	127-a	1	7	7	8	335.462	8	398.516	8	373.675	null	0	0	0	0	0	0	0	0	0	121-a	1	6	6
A0A1L1STE6	384	1	Isoform of Q9D6R2, Isocitrate dehydrogenase [NAD] subunit, mitochondrial OS=Mus musculus OX=10090 GN=Idh3a PE=1 SV=1	4	1320-a	1	1	1	0.999	1	0.999	17	17	61	61	844-a	1	13	13	14	116.966	14	143.492	14	134.289	1143-a	1	16	16	18	110.073	18	130.763	18	122.612	699-a	1	9	9	11	109.016	11	134.355	11	125.973	1117-a	1	14	14
Q9D6Z1	580	1	Nucleolar protein 56 OS=Mus musculus OX=10090 GN=Nop56 PE=1 SV=2	4	1321-a	1	1	1	0.999	1	0.999	51	51	120	120	845-a	1	19	19	20	110.628	20	135.717	20	127.013	1144-a	1	21	21	23	93.1195	23	110.623	23	103.727	700-a	1	16	16	16	104.984	16	129.385	16	121.313	1118-a	1	51	51
B1B1D8	304	1	Isoform of Q9D773, 39S ribosomal protein L2, mitochondrial OS=Mus musculus OX=10090 GN=Mrpl2 PE=1 SV=1	2	1322-a	1	1	1	0.9964	1	0.9964	5	5	9	9	null	0	0	0	0	0	0	0	0	0	1145-a	1	5	5	5	38.6222	5	45.8818	5	43.0218	null	0	0	0	0	0	0	0	0	0	1119-a	1	4	4
Q9D7H3	366	1	RNA 3_-terminal phosphate cyclase OS=Mus musculus OX=10090 GN=RtcA PE=1 SV=2	4	1323-a	1	1	1	0.999	1	0.999	17	17	57	57	846-a	1	13	13	13	113.953	13	139.796	13	130.83	1146-a	1	14	14	15	96.239	15	114.328	15	107.202	701-a	1	12	12	12	124.775	12	153.777	12	144.183	1120-a	1	16	16
Q9D7N3	390	1	28S ribosomal protein S9, mitochondrial OS=Mus musculus OX=10090 GN=Mrps9 PE=1 SV=3	2	1324-a	1	1	1	0.9978	1	0.9978	6	6	8	8	null	0	0	0	0	0	0	0	0	0	1147-a	1	5	5	5	30.1055	5	35.7643	5	33.5349	null	0	0	0	0	0	0	0	0	0	1121-a	1	3	3
Q9D7Z3	254	1	Nucleolar protein 7 OS=Mus musculus OX=10090 GN=Nol7 PE=1 SV=1	4	1325-a	1	1	1	0.999	1	0.999	11	11	30	30	847-a	1	7	7	10	126.308	10	154.952	10	145.014	1148-a	1	7	7	8	73.9601	8	87.8618	8	82.385	702-a	1	5	2	5	74.9144	2	36.9307	5	86.5667	1122-a	1	7	7
Q9D7Z3-2	243	1	Isoform of Q9D7Z3, Isoform 2 of Nucleolar protein 7 OS=Mus musculus OX=10090 GN=Nol7 PE=1 SV=1	4	1325-b	1	1	0.9983	0.999	1	0.999	10	10	23	23	847-c	0	5	0	6	79.2151	0	0	0	0	1148-b	0	6	0	7	67.6445	0	0	0	0	702-b	0.9482	4	1	4	62.6445	1	19.3012	1	18.0971	1122-b	0	6	0
Q9D824	581	1	Pre-mRNA 3_-end-processing factor FIP1 OS=Mus musculus OX=10090 GN=Fip1l1 PE=1 SV=1	3	1326-a	1	1	1	0.997	1	0.997	4	4	7	7	1283-a	0.8767	1	1	1	5.5219	1	6.7742	1	6.3397	409-a	1	3	3	3	12.1251	3	14.4042	3	13.5063	null	0	0	0	0	0	0	0	0	0	1123-a	1	3	3
Q9D883	239	1	Splicing factor U2AF 35 kDa subunit OS=Mus musculus OX=10090 GN=U2af1 PE=1 SV=4	4	1327-a	1	1	1	0.999	1	0.999	4	4	10	10	1515-a	0.451	1	1	1	13.4235	1	16.4677	1	15.4116	1149-a	1	4	4	4	39.3009	4	46.6881	4	43.7778	1082-a	0.8459	1	1	1	15.9232	1	19.6242	1	18.4	1124-a	1	4	4
Q9D8M4	246	1	60S ribosomal protein L7-like 1 OS=Mus musculus OX=10090 GN=Rpl7l1 PE=1 SV=1	4	1328-a	1	1	1	0.999	1	0.999	12	12	35	35	848-a	1	9	9	9	117.374	9	143.992	9	134.757	1150-a	1	7	7	7	66.8196	7	79.3792	7	74.4312	703-a	1	7	7	7	108.291	7	133.461	7	125.135	1125-a	1	12	12
Q9D8P4	176	1	39S ribosomal protein L17, mitochondrial OS=Mus musculus OX=10090 GN=Mrpl17 PE=1 SV=1	3	1329-a	1	1	1	0.9949	1	0.9949	4	4	8	8	1425-a	0.6579	1	1	1	18.2285	1	22.3624	1	20.9282	1151-a	1	3	3	3	40.0267	3	47.5502	3	44.5862	null	0	0	0	0	0	0	0	0	0	1126-a	1	4	4
P62911	135	1	60S ribosomal protein L32 OS=Mus musculus OX=10090 GN=Rpl32 PE=1 SV=2	4	133-a	1	1	1	0.999	1	0.999	9	9	23	23	101-a	1	4	4	4	95.0582	4	116.616	4	109.137	129-a	1	6	6	6	104.366	6	123.983	6	116.254	85-a	1	4	4	4	112.76	4	138.969	4	130.299	122-a	1	7	7
A3KGR9	347	1	Isoform of Q9D8V0, Histocompatibility 13 (Fragment) OS=Mus musculus OX=10090 GN=H13 PE=1 SV=1	4	1330-a	1	1	1	0.997	1	0.997	6	6	15	15	968-a	0.9999	2	2	2	18.4911	2	22.6846	2	21.2298	1152-a	1	4	4	7	47.3707	7	56.2746	7	52.7668	704-a	1	2	2	2	21.9346	2	27.0328	2	25.3463	1127-a	1	4	4
D3Z5H3	206	1	Isoform of Q9D8V7, Signal peptidase complex catalytic subunit SEC11 OS=Mus musculus OX=10090 GN=Sec11c PE=1 SV=2	4	1331-a	1	1	1	0.9969	1	0.9969	11	11	18	18	849-a	1	2	2	2	31.1477	2	38.2115	2	35.7608	1153-a	1	6	6	6	68.3951	6	81.2508	6	76.1862	239-a	1	3	3	3	55.4221	3	68.3038	3	64.0425	1128-a	1	7	7
Q9D8Y1	196	1	Transmembrane protein 126A OS=Mus musculus OX=10090 GN=Tmem126a PE=1 SV=1	4	1332-a	1	1	1	0.9971	1	0.9971	3	3	11	11	850-a	1	3	3	3	49.1053	3	60.2416	3	56.378	1154-a	1	3	3	3	35.9423	3	42.6981	3	40.0366	705-a	1	3	3	3	58.2498	3	71.7887	3	67.31	405-a	1	2	2
Q9D903	306	1	Probable rRNA-processing protein EBP2 OS=Mus musculus OX=10090 GN=Ebna1bp2 PE=2 SV=1	2	1333-a	1	1	1	0.9979	1	0.9979	5	5	8	8	null	0	0	0	0	0	0	0	0	0	1155-a	1	4	4	4	30.6958	4	36.4655	4	34.1925	null	0	0	0	0	0	0	0	0	0	1129-a	1	4	4
Q9D937	123	1	Uncharacterized protein C11orf98 homolog OS=Mus musculus OX=10090 PE=1 SV=1	4	1334-a	1	1	1	0.9968	1	0.9968	3	3	7	7	1145-a	0.9555	1	1	1	26.083	1	31.9983	1	29.9461	1156-a	1	3	3	3	57.2739	3	68.0393	3	63.7982	1314-a	0.3343	1	1	1	30.9403	1	38.1317	1	35.7528	1130-a	1	2	2
Q9DAV9	292	1	Trimeric intracellular cation channel type B OS=Mus musculus OX=10090 GN=Tmem38b PE=1 SV=1	4	1335-a	1	1	1	0.999	1	0.999	3	3	8	8	1274-a	0.8836	1	1	1	10.987	1	13.4787	1	12.6143	1157-a	1	3	3	3	24.1257	3	28.6604	3	26.8739	706-a	1	2	2	2	26.0661	2	32.1246	2	30.1205	1131-a	1	2	2
Q9DB05	295	1	Alpha-soluble NSF attachment protein OS=Mus musculus OX=10090 GN=Napa PE=1 SV=1	2	1336-a	1	1	1	0.999	1	0.999	11	11	21	21	null	0	0	0	0	0	0	0	0	0	1158-a	1	9	9	10	79.6011	10	94.5631	10	88.6686	null	0	0	0	0	0	0	0	0	0	1132-a	1	10	10
Q9DB20	213	1	ATP synthase subunit O, mitochondrial OS=Mus musculus OX=10090 GN=Atp5po PE=1 SV=1	4	1337-a	1	1	1	0.999	1	0.999	11	11	31	31	851-a	1	6	3	8	120.496	4	73.9115	8	138.342	1159-a	1	7	4	7	77.1719	4	52.3871	7	85.9628	707-a	1	7	4	7	125.068	4	88.0788	7	144.522	1133-a	1	9	7
F6XVM5	71	1	Isoform of Q9DB20, ATP synthase subunit O, mitochondrial (Fragment) OS=Mus musculus OX=10090 GN=Atp5o PE=1 SV=1	4	1337-b	1	1	0.9988	0.999	1	0.999	5	5	17	17	851-b	0.9942	4	1	5	225.93	1	55.4336	1	51.8784	1159-b	0.9975	4	1	5	165.368	2	78.5806	2	73.6824	707-b	0.9936	4	1	4	214.403	1	66.0591	1	61.9379	1133-b	0.9944	3	1
Q9DB25	324	1	Dolichyl-phosphate beta-glucosyltransferase OS=Mus musculus OX=10090 GN=Alg5 PE=1 SV=1	4	1338-a	1	1	1	0.999	1	0.999	4	4	11	11	984-a	0.9998	2	2	2	19.8038	2	24.295	2	22.7368	1160-a	1	3	3	3	21.7429	3	25.8297	3	24.2197	847-a	0.9992	2	2	2	23.4917	2	28.9518	2	27.1456	1134-a	1	4	4
Q9DB77	453	1	Cytochrome b-c1 complex subunit 2, mitochondrial OS=Mus musculus OX=10090 GN=Uqcrc2 PE=1 SV=1	4	1339-a	1	1	1	0.999	1	0.999	16	16	52	52	852-a	1	10	10	11	77.9036	11	95.5709	11	89.4415	1161-a	1	14	14	16	82.9398	16	98.5294	16	92.3876	708-a	1	10	10	11	92.411	11	113.89	11	106.785	1135-a	1	14	14
P62918	257	1	60S ribosomal protein L8 OS=Mus musculus OX=10090 GN=Rpl8 PE=1 SV=2	4	134-a	1	1	1	0.999	1	0.999	18	18	62	62	102-a	1	10	10	11	137.316	11	168.458	11	157.654	130-a	1	16	16	19	173.605	19	206.236	19	193.38	86-a	1	11	11	11	162.888	11	200.748	11	188.224	123-a	1	17	17
Q9DBE8	415	1	Alpha-1,3/1,6-mannosyltransferase ALG2 OS=Mus musculus OX=10090 GN=Alg2 PE=1 SV=2	4	1340-a	1	1	1	0.999	1	0.999	6	6	19	19	853-a	1	5	5	5	38.6532	5	47.4191	5	44.3779	1162-a	1	5	5	6	33.9503	6	40.3317	6	37.8177	709-a	1	3	3	3	27.5108	3	33.905	3	31.7898	1136-a	1	5	5
Q9DBF7	416	1	Pre-mRNA-splicing factor CWC25 homolog OS=Mus musculus OX=10090 GN=Cwc25 PE=2 SV=2	4	1341-a	1	1	1	0.999	1	0.999	17	17	40	40	854-a	1	7	7	8	61.6964	8	75.6882	8	70.8339	1163-a	1	12	12	12	67.7375	12	80.4696	12	75.4536	710-a	1	4	4	5	45.741	5	56.3725	5	52.8556	1137-a	1	13	13
Q9DBG7	636	1	Signal recognition particle receptor subunit alpha OS=Mus musculus OX=10090 GN=Srpra PE=1 SV=1	4	1342-a	1	1	1	0.999	1	0.999	21	21	58	58	855-a	1	11	11	11	55.488	11	68.0718	11	63.706	1164-a	1	14	14	15	55.3828	15	65.7927	15	61.6916	711-a	1	12	12	13	77.7885	13	95.8687	13	89.8878	1138-a	1	18	18
Q9DBL1	432	1	Short/branched chain specific acyl-CoA dehydrogenase, mitochondrial OS=Mus musculus OX=10090 GN=Acadsb PE=1 SV=1	4	1343-a	1	1	1	0.999	1	0.999	7	7	21	21	856-a	1	5	5	5	37.1321	5	45.5531	5	42.6315	1165-a	1	6	6	6	32.6143	6	38.7446	6	36.3295	712-a	1	5	5	5	44.0469	5	54.2847	5	50.898	1139-a	1	5	5
Q9DBR0	687	1	A-kinase anchor protein 8 OS=Mus musculus OX=10090 GN=Akap8 PE=1 SV=1	4	1344-a	1	1	1	0.999	1	0.999	16	16	32	32	857-a	1	5	5	6	28.0193	6	34.3737	6	32.1691	1166-a	1	10	10	10	34.181	10	40.6057	10	38.0746	713-a	1	5	5	5	27.6976	5	34.1353	5	32.0057	1140-a	1	11	11
D3YWH4	484	1	Isoform of Q9DBU0, Transmembrane 9 superfamily member (Fragment) OS=Mus musculus OX=10090 GN=Tm9sf1 PE=1 SV=1	3	1345-a	1	1	1	0.9949	1	0.9949	5	5	6	6	null	0	0	0	0	0	0	0	0	0	1167-a	1	4	4	4	19.4069	4	23.0546	4	21.6176	2107-a	0	1	1	1	7.8629	1	9.6905	1	9.0859	2068-a	0.2746	1	1
Q9DBU3	519	1	Serine/threonine-protein kinase RIO3 OS=Mus musculus OX=10090 GN=Riok3 PE=1 SV=3	3	1346-a	1	1	1	0.9961	1	0.9961	3	3	5	5	858-a	1	2	2	2	12.3631	2	15.1668	2	14.1941	1819-a	0.7717	1	1	1	4.5245	1	5.375	1	5.0399	null	0	0	0	0	0	0	0	0	0	1341-a	0.9998	2	2
A0A494BAK4	247	1	Isoform of Q9DC16, Endoplasmic reticulum-Golgi intermediate compartment protein 1 OS=Mus musculus OX=10090 GN=Ergic1 PE=1 SV=1	4	1348-a	1	1	1	0.999	1	0.999	8	8	22	22	859-a	1	4	4	4	51.9549	4	63.7374	4	59.6496	1168-a	1	8	8	8	76.0561	8	90.3518	8	84.7198	714-a	1	4	4	4	61.63	4	75.9546	4	71.216	1141-a	1	5	5
Q9DC29	842	1	ATP-binding cassette sub-family B member 6, mitochondrial OS=Mus musculus OX=10090 GN=Abcb6 PE=1 SV=1	3	1349-a	1	1	1	0.999	1	0.999	13	13	23	23	1287-a	0.871	1	1	1	3.8102	1	4.6743	1	4.3745	1169-a	1	11	11	13	36.2554	13	43.07	13	40.3853	null	0	0	0	0	0	0	0	0	0	1142-a	1	9	8
P21440	1276	1	Phosphatidylcholine translocator ABCB4 OS=Mus musculus OX=10090 GN=Abcb4 PE=1 SV=2	3	1349-b	1	1	0.9927	0.9966	1	0.9966	3	3	5	5	1287-a	0.871	1	1	1	2.5143	1	3.0845	1	2.8866	1169-b	0.3735	2	0	2	3.6806	0	0	0	0	null	0	0	0	0	0	0	0	0	0	1142-b	0.9849	2	1
F8WJG3	188	1	Isoform of P62996, Transformer-2 protein homolog beta OS=Mus musculus OX=10090 GN=Tra2b PE=1 SV=1	2	135-a	1	1	1	0.9978	1	0.9978	10	8	15	12	null	0	0	0	0	0	0	0	0	0	131-a	1	3	3	3	37.4718	3	44.5151	3	41.7403	null	0	0	0	0	0	0	0	0	0	124-a	1	10	8
Q9DCD2	855	1	Pre-mRNA-splicing factor SYF1 OS=Mus musculus OX=10090 GN=Xab2 PE=1 SV=1	2	1350-a	1	1	1	0.999	1	0.999	15	15	23	23	null	0	0	0	0	0	0	0	0	0	1170-a	1	8	8	8	21.9718	8	26.1016	8	24.4746	null	0	0	0	0	0	0	0	0	0	1143-a	1	14	14
A0A1L1SRY8	219	1	Isoform of Q9DCU6, 39S ribosomal protein L4, mitochondrial (Fragment) OS=Mus musculus OX=10090 GN=Mrpl4 PE=1 SV=1	4	1351-a	1	1	1	0.999	1	0.999	6	6	17	17	311-a	1	2	2	3	43.9481	3	53.9149	3	50.457	1171-a	1	6	6	7	75.0576	7	89.1657	7	83.6076	810-a	0.9998	2	2	2	34.7548	2	42.8328	2	40.1606	1144-a	1	5	5
Q9DCW4	255	1	Electron transfer flavoprotein subunit beta OS=Mus musculus OX=10090 GN=Etfb PE=1 SV=3	4	1352-a	1	1	1	0.999	1	0.999	25	25	85	85	860-a	1	16	16	20	251.625	20	308.689	20	288.891	1172-a	1	21	21	25	230.219	25	273.491	25	256.444	715-a	1	13	13	17	253.71	17	312.68	17	293.173	1145-a	1	20	20
Q9EP97	568	1	Sentrin-specific protease 3 OS=Mus musculus OX=10090 GN=Senp3 PE=1 SV=1	4	1353-a	1	1	1	0.999	1	0.999	11	11	24	24	861-a	1	5	5	5	28.2413	5	34.646	5	32.424	1173-a	1	6	6	6	24.8053	6	29.4677	6	27.6309	716-a	1	4	4	4	26.8004	4	33.0295	4	30.9689	1146-a	1	8	8
Q9EPE9	1200	1	Endoplasmic reticulum transmembrane helix translocase OS=Mus musculus OX=10090 GN=Atp13a1 PE=1 SV=2	4	1354-a	1	1	1	0.999	1	0.999	20	20	52	52	315-a	1	11	11	12	32.0821	12	39.3579	12	36.8336	1174-a	1	15	15	16	31.3098	16	37.1948	16	34.8763	717-a	1	8	8	9	28.5424	9	35.1765	9	32.9819	430-a	1	14	14
Q9EPU0	1124	1	Regulator of nonsense transcripts 1 OS=Mus musculus OX=10090 GN=Upf1 PE=1 SV=2	4	1355-a	1	1	1	0.999	1	0.999	55	55	142	142	862-a	1	18	18	19	54.2314	19	66.5302	19	62.2633	1175-a	1	41	41	50	104.459	50	124.093	50	116.358	718-a	1	11	11	11	37.2439	11	45.9005	11	43.0369	1147-a	1	48	48
A0A2R8VK76	1450	1	Isoform of Q9EPU4, Cleavage and polyadenylation-specificity factor subunit 1 OS=Mus musculus OX=10090 GN=Cpsf1 PE=1 SV=1	4	1356-a	1	1	1	0.9963	1	0.9963	7	7	12	12	969-a	0.9999	2	2	2	4.4251	2	5.4287	2	5.0805	438-a	1	4	4	4	6.4779	4	7.6955	4	7.2158	1222-a	0.5358	1	1	1	2.6246	1	3.2346	1	3.0328	1148-a	1	5	5
Q9EQ06	298	1	Estradiol 17-beta-dehydrogenase 11 OS=Mus musculus OX=10090 GN=Hsd17b11 PE=1 SV=1	4	1357-a	1	1	1	0.999	1	0.999	12	12	35	35	863-a	1	8	8	8	86.1265	8	105.659	8	98.8823	1176-a	1	6	6	7	55.1598	7	65.5278	7	61.4432	719-a	1	7	7	8	102.165	8	125.911	8	118.056	1149-a	1	11	11
Q8BH76	461	1	Isoform of Q9EQ28, DNA polymerase delta subunit 3 OS=Mus musculus OX=10090 GN=Pold3 PE=1 SV=1	4	1358-a	1	1	1	0.999	1	0.999	8	8	22	22	864-a	1	5	5	5	34.7962	5	42.6875	5	39.9497	1177-a	1	4	4	4	20.3751	4	24.2049	4	22.6961	720-a	1	6	6	6	49.5313	6	61.0437	6	57.2354	1150-a	1	7	7
Q9EQ32	811	1	Phosphoinositide 3-kinase adapter protein 1 OS=Mus musculus OX=10090 GN=Pik3ap1 PE=1 SV=1	4	1359-a	1	1	1	0.999	1	0.999	31	31	90	90	865-a	1	16	16	18	71.2057	18	87.3541	18	81.7516	1178-a	1	22	22	29	83.9688	29	99.7519	29	93.5339	721-a	1	15	15	17	79.7733	17	98.3148	17	92.1813	1151-a	1	24	24
P63154	690	1	Crooked neck-like protein 1 OS=Mus musculus OX=10090 GN=Crnkl1 PE=1 SV=1	3	136-a	1	1	1	0.999	1	0.999	13	13	19	19	1125-a	0.9779	1	1	1	4.6496	1	5.704	1	5.3382	132-a	1	10	10	10	34.0323	10	40.4292	10	37.9091	null	0	0	0	0	0	0	0	0	0	125-a	1	8	8
A0A494BBD3	775	1	Isoform of Q9EQC5, N-terminal kinase-like protein (Fragment) OS=Mus musculus OX=10090 GN=Scyl1 PE=1 SV=1	4	1360-a	1	1	1	0.9976	1	0.9976	8	8	16	16	866-a	1	3	3	3	12.4189	3	15.2353	3	14.2582	1179-a	1	5	5	5	15.1499	5	17.9975	5	16.8756	1092-a	0.8361	1	1	1	4.9105	1	6.0519	1	5.6743	1152-a	1	6	6
Q9EQJ0	817	1	Two pore calcium channel protein 1 OS=Mus musculus OX=10090 GN=Tpcn1 PE=1 SV=1	2	1361-a	1	1	1	0.999	1	0.999	5	5	9	9	null	0	0	0	0	0	0	0	0	0	1180-a	1	4	4	5	14.3711	5	17.0723	5	16.0081	null	0	0	0	0	0	0	0	0	0	1153-a	1	4	4
Q9ER38	385	1	Torsin-3A OS=Mus musculus OX=10090 GN=Tor3a PE=1 SV=2	4	1362-a	1	1	1	0.999	1	0.999	11	11	40	40	867-a	1	7	7	8	66.6642	8	81.7826	8	76.5374	1181-a	1	10	10	14	85.3902	14	101.44	14	95.1173	722-a	1	7	7	8	79.0785	8	97.4586	8	91.3785	1154-a	1	9	9
A0A0R4J1B9	366	1	Isoform of Q9ER88, 28S ribosomal protein S29, mitochondrial OS=Mus musculus OX=10090 GN=Dap3 PE=1 SV=1	2	1363-a	1	1	1	0.999	1	0.999	8	8	12	12	null	0	0	0	0	0	0	0	0	0	1182-a	1	7	7	7	44.9115	7	53.3532	7	50.0275	null	0	0	0	0	0	0	0	0	0	1155-a	1	5	5
Q9ERA6	838	1	Tuftelin-interacting protein 11 OS=Mus musculus OX=10090 GN=Tfip11 PE=1 SV=1	3	1364-a	1	1	1	0.9975	1	0.9975	8	8	10	10	1570-a	0.3616	1	1	1	3.8284	1	4.6966	1	4.3954	444-a	1	7	7	7	19.6153	7	23.3023	7	21.8497	null	0	0	0	0	0	0	0	0	0	1393-a	0.9989	2	2
Q9ERN0	329	1	Secretory carrier-associated membrane protein 2 OS=Mus musculus OX=10090 GN=Scamp2 PE=1 SV=1	2	1365-a	1	1	1	0.999	1	0.999	5	5	10	10	null	0	0	0	0	0	0	0	0	0	1183-a	1	4	4	4	28.5499	4	33.9163	4	31.8021	null	0	0	0	0	0	0	0	0	0	1156-a	1	5	5
Q9ERY9	140	1	Ergosterol biosynthetic protein 28 homolog OS=Mus musculus OX=10090 GN=Erg28 PE=2 SV=1	2	1366-a	1	1	1	0.997	1	0.997	2	2	3	3	null	0	0	0	0	0	0	0	0	0	1184-a	1	2	2	2	33.5462	2	39.8516	2	37.3675	null	0	0	0	0	0	0	0	0	0	1963-a	0.4019	1	1
A2ATN9	302	1	Isoform of Q9ES70, Serine/threonine-protein kinase Nek6 OS=Mus musculus OX=10090 GN=Nek6 PE=1 SV=1	4	1367-a	1	1	1	0.999	1	0.999	2	2	6	6	868-a	1	2	2	2	21.2464	2	26.0648	2	24.3931	1185-a	1	2	2	2	15.5512	2	18.4743	2	17.3227	988-a	0.936	1	1	1	12.6015	1	15.5304	1	14.5616	1643-a	0.8892	1	1
Q9ES97	964	1	Reticulon-3 OS=Mus musculus OX=10090 GN=Rtn3 PE=1 SV=2	4	1368-a	1	1	1	0.9976	1	0.9976	3	3	12	12	869-a	1	3	2	3	9.9841	2	8.1655	3	11.4628	1186-a	1	3	2	3	7.3078	2	5.7876	3	8.1402	723-a	1	3	3	3	11.8433	3	14.596	3	13.6854	1157-a	1	3	3
F8WJA0	903	1	Isoform of Q9ESV0, RNA helicase OS=Mus musculus OX=10090 GN=Ddx24 PE=1 SV=1	4	1369-a	1	1	1	0.999	1	0.999	31	31	70	70	870-a	1	9	9	9	31.9755	9	39.2271	9	36.7113	1187-a	1	23	23	24	62.4115	24	74.1425	24	69.5209	724-a	1	7	7	7	29.5012	7	36.3581	7	34.0898	1158-a	1	28	28
P63276	135	1	40S ribosomal protein S17 OS=Mus musculus OX=10090 GN=Rps17 PE=1 SV=2	4	137-a	1	1	1	0.999	1	0.999	12	12	28	28	103-a	1	3	3	3	71.2936	3	87.4619	3	81.8525	133-a	1	8	8	10	173.943	10	206.638	10	193.757	87-a	1	4	4	4	112.76	4	138.969	4	130.299	126-a	1	10	10
Q9ESW4	421	1	Acylglycerol kinase, mitochondrial OS=Mus musculus OX=10090 GN=Agk PE=1 SV=1	4	1370-a	1	1	1	0.999	1	0.999	12	12	34	34	324-a	1	9	9	9	68.5841	9	84.1379	9	78.7418	1188-a	1	7	7	7	39.0442	7	46.3831	7	43.4919	262-a	1	5	5	6	54.2373	6	66.8436	6	62.6735	1159-a	1	11	11
Q9ESX5	509	1	H/ACA ribonucleoprotein complex subunit DKC1 OS=Mus musculus OX=10090 GN=Dkc1 PE=1 SV=4	2	1371-a	1	1	1	0.999	1	0.999	17	17	26	26	null	0	0	0	0	0	0	0	0	0	1189-a	1	6	6	6	27.6805	6	32.8834	6	30.8337	null	0	0	0	0	0	0	0	0	0	1160-a	1	17	17
Q6P8N8	620	1	Isoform of Q9JHS4, ATP-dependent Clp protease ATP-binding subunit clpX-like, mitochondrial OS=Mus musculus OX=10090 GN=Clpx PE=1 SV=1	4	1372-a	1	1	1	0.999	1	0.999	24	24	80	80	871-a	1	15	15	19	98.3162	19	120.613	19	112.877	1190-a	1	20	20	26	98.4742	26	116.984	26	109.692	725-a	1	15	15	15	92.0723	15	113.472	15	106.393	1161-a	1	19	19
Q9JHU4	4644	1	Cytoplasmic dynein 1 heavy chain 1 OS=Mus musculus OX=10090 GN=Dync1h1 PE=1 SV=2	4	1373-a	1	1	1	0.999	1	0.999	170	170	485	485	872-a	1	109	109	116	80.1362	116	98.3099	116	92.0048	1191-a	1	135	135	144	72.8134	144	86.4996	144	81.1077	726-a	1	86	86	90	73.753	90	90.8952	90	85.2246	1162-a	1	128	128
Q9JI11	487	1	Serine/threonine-protein kinase 4 OS=Mus musculus OX=10090 GN=Stk4 PE=1 SV=1	4	1374-a	1	1	1	0.999	1	0.999	9	9	21	21	873-a	1	4	4	4	26.3508	4	32.3268	4	30.2535	1192-a	1	6	6	8	38.5746	8	45.8253	8	42.9688	727-a	1	3	3	3	23.4435	3	28.8924	3	27.0899	1163-a	1	4	4
F8WIJ0	1087	1	Isoform of Q9JIS8, Solute carrier family 12 member 4 OS=Mus musculus OX=10090 GN=Slc12a4 PE=1 SV=2	2	1375-a	1	1	1	0.9929	1	0.9929	7	7	9	9	null	0	0	0	0	0	0	0	0	0	1193-a	1	5	5	5	10.8014	5	12.8317	5	12.0319	null	0	0	0	0	0	0	0	0	0	1164-a	1	4	4
F6RJ39	1272	1	Isoform of Q9JIX8, Apoptotic chromatin condensation inducer in the nucleus (Fragment) OS=Mus musculus OX=10090 GN=Acin1 PE=1 SV=1	2	1376-a	1	1	1	0.999	1	0.999	19	19	30	30	null	0	0	0	0	0	0	0	0	0	1194-a	1	9	9	10	18.4609	10	21.9309	10	20.5639	null	0	0	0	0	0	0	0	0	0	1165-a	1	18	18
D3YX27	426	1	Isoform of Q9JIY5, Serine protease HTRA2, mitochondrial OS=Mus musculus OX=10090 GN=Htra2 PE=1 SV=1	4	1377-a	1	1	1	0.9971	1	0.9971	5	5	12	12	874-a	1	3	3	3	22.593	3	27.7168	3	25.9392	1195-a	1	4	4	4	22.0491	4	26.1935	4	24.5608	1200-a	0.5949	1	1	1	8.9335	1	11.0098	1	10.323	1166-a	1	4	4
G3X926	273	1	Isoform of Q9JJ80, Ribosome production factor 2 homolog OS=Mus musculus OX=10090 GN=Rpf2 PE=1 SV=1	2	1378-a	1	1	1	0.999	1	0.999	4	4	9	9	null	0	0	0	0	0	0	0	0	0	1196-a	1	4	4	5	43.0079	5	51.0918	5	47.907	null	0	0	0	0	0	0	0	0	0	1167-a	1	4	4
Q9JJY4	825	1	Probable ATP-dependent RNA helicase DDX20 OS=Mus musculus OX=10090 GN=Ddx20 PE=1 SV=2	4	1379-a	1	1	1	0.9969	1	0.9969	9	9	12	12	1121-a	0.9795	2	2	2	7.7775	2	9.5413	2	8.9294	1197-a	1	3	3	3	8.539	3	10.144	3	9.5117	893-a	0.9907	2	2	2	9.2258	2	11.3702	2	10.6608	453-a	1	5	5
P67984	128	1	60S ribosomal protein L22 OS=Mus musculus OX=10090 GN=Rpl22 PE=1 SV=2	4	138-a	1	1	1	0.999	1	0.999	6	5	15	13	104-a	1	3	2	3	75.1925	2	61.4966	2	57.5526	134-a	1	6	5	6	110.073	5	108.969	5	102.177	907-a	0.9851	1	1	1	29.7317	1	36.6421	1	34.3562	127-a	1	5	5
Q9JK30	715	1	Origin recognition complex subunit 3 OS=Mus musculus OX=10090 GN=Orc3 PE=1 SV=1	4	1380-a	1	1	1	0.9982	1	0.9982	8	8	21	21	875-a	1	5	5	5	22.4351	5	27.523	5	25.7578	460-a	1	6	6	6	19.7054	6	23.4093	6	21.9501	269-a	1	4	4	4	21.2904	4	26.2388	4	24.6019	1168-a	1	6	6
Q9JK91	760	1	DNA mismatch repair protein Mlh1 OS=Mus musculus OX=10090 GN=Mlh1 PE=1 SV=2	3	1381-a	1	1	1	0.999	1	0.999	6	6	10	10	876-a	1	3	3	3	12.664	3	15.536	3	14.5396	1198-a	1	5	5	5	15.4489	5	18.3527	5	17.2087	null	0	0	0	0	0	0	0	0	0	1169-a	1	2	2
Q9JKC8	418	1	AP-3 complex subunit mu-1 OS=Mus musculus OX=10090 GN=Ap3m1 PE=1 SV=1	3	1382-a	1	1	1	0.9926	1	0.9926	4	4	7	7	1358-a	0.7815	1	1	1	7.6752	1	9.4158	1	8.8119	1387-a	0.9993	2	2	2	11.2356	2	13.3474	2	12.5154	null	0	0	0	0	0	0	0	0	0	1170-a	1	4	4
Q9JKF1	1657	1	Ras GTPase-activating-like protein IQGAP1 OS=Mus musculus OX=10090 GN=Iqgap1 PE=1 SV=2	4	1383-a	1	1	1	0.999	1	0.999	58	57	173	169	877-a	1	44	43	49	94.8717	48	114.012	49	108.923	1199-a	1	40	39	49	69.4408	48	80.8095	49	77.3509	728-a	1	28	27	32	73.4948	31	87.7465	32	84.9263	1171-a	1	40	39
Q9JKR6	999	1	Hypoxia up-regulated protein 1 OS=Mus musculus OX=10090 GN=Hyou1 PE=1 SV=1	4	1384-a	1	1	1	0.999	1	0.999	18	18	35	35	878-a	1	9	9	9	28.9028	9	35.4575	9	33.1835	1200-a	1	13	13	14	32.9082	14	39.0937	14	36.6568	729-a	1	3	3	3	11.4284	3	14.0847	3	13.206	1172-a	1	9	9
Q9JKW0	203	1	ADP-ribosylation factor-like protein 6-interacting protein 1 OS=Mus musculus OX=10090 GN=Arl6ip1 PE=1 SV=1	4	1385-a	1	1	1	0.9968	1	0.9968	3	3	10	10	879-a	1	3	3	3	47.412	3	58.1643	3	54.434	1392-a	0.9992	2	2	2	23.1353	2	27.4839	2	25.7707	730-a	1	3	3	3	56.2412	3	69.3132	3	64.989	1414-a	0.9974	2	2
Q9JKX4	526	1	Protein AATF OS=Mus musculus OX=10090 GN=Aatf PE=1 SV=1	4	1386-a	1	1	1	0.999	1	0.999	11	11	24	24	1050-a	0.998	1	1	1	6.0993	1	7.4825	1	7.0026	1201-a	1	8	8	9	40.1789	9	47.731	9	44.7557	731-a	1	5	5	5	36.1754	5	44.5836	5	41.8022	1173-a	1	8	8
A0A1W2P6X3	1100	1	Isoform of Q9JL26, Formin-like protein 1 OS=Mus musculus OX=10090 GN=Fmnl1 PE=1 SV=1	4	1387-a	1	1	1	0.9978	1	0.9978	9	9	22	22	332-a	1	4	4	4	11.6662	4	14.3119	4	13.3941	1203-a	1	6	6	6	12.8085	6	15.2161	6	14.2676	270-a	1	4	4	4	13.8387	4	17.0553	4	15.9912	1174-a	1	8	8
Q9JLN9	2549	1	Serine/threonine-protein kinase mTOR OS=Mus musculus OX=10090 GN=Mtor PE=1 SV=2	4	1388-a	1	1	1	0.999	1	0.999	26	26	53	53	880-a	1	12	12	12	15.1034	12	18.5286	12	17.3403	1204-a	1	19	19	19	17.5035	19	20.7935	19	19.4974	732-a	1	8	8	8	11.944	8	14.7201	8	13.8018	1175-a	1	14	14
G3X9G2	1344	1	Isoform of Q9JM52, Misshapen-like kinase 1 OS=Mus musculus OX=10090 GN=Mink1 PE=1 SV=1	4	1389-a	1	1	1	0.999	1	0.999	14	14	21	21	881-a	0.9998	6	1	6	14.3224	1	2.9284	6	16.4436	1205-a	1	6	3	6	10.4832	3	6.2268	6	11.6773	815-a	0.9998	2	2	2	5.6632	2	6.9795	2	6.544	1176-a	1	7	3
B2RQ80	1360	1	Isoform of P83510, Tnik protein OS=Mus musculus OX=10090 GN=Tnik PE=1 SV=1	4	1389-b	1	1	0.9778	0.999	1	0.999	8	8	14	14	881-b	0.9881	6	1	6	14.1539	1	2.894	6	16.2501	1205-e	0	3	0	3	5.1799	0	0	0	0	815-b	0	1	0	1	2.7983	0	0	0	0	1176-f	0	4	0
A0A0A6YW53	1288	1	Isoform of P97820, Mitogen-activated protein kinase kinase kinase kinase 4 OS=Mus musculus OX=10090 GN=Map4k4 PE=1 SV=1	4	1389-c	1	1	0.9752	0.999	1	0.999	8	8	15	15	881-c	0	5	0	5	12.4542	0	0	0	0	1205-b	0.9562	4	1	4	7.2926	1	2.1658	1	2.0308	815-b	0	1	0	1	2.9547	0	0	0	0	1176-b	0.9576	5	1
P68040	317	1	Receptor of activated protein C kinase 1 OS=Mus musculus OX=10090 GN=Rack1 PE=1 SV=3	4	139-a	1	1	1	0.999	1	0.999	22	22	61	61	105-a	1	12	12	12	121.447	12	148.989	12	139.433	135-a	1	18	18	19	140.746	19	167.201	19	156.778	89-a	1	10	10	11	132.057	11	162.751	11	152.598	128-a	1	17	17
E9PUA5	672	1	Kinesin-like protein OS=Mus musculus OX=10090 GN=Kifc5b PE=1 SV=1	4	1390-a	1	1	1	0.996	1	0.996	5	5	14	14	882-a	1	4	4	4	19.0965	4	23.4273	4	21.9248	1206-a	1	4	4	4	13.9776	4	16.6048	4	15.5698	816-a	0.9998	2	2	2	11.3264	2	13.9589	2	13.0881	1177-a	1	4	4
Q9QWV9	724	1	Cyclin-T1 OS=Mus musculus OX=10090 GN=Ccnt1 PE=1 SV=3	3	1391-a	1	1	1	0.999	1	0.999	40	40	82	82	883-a	1	34	34	41	181.681	41	222.883	41	208.588	2019-a	0.4424	1	1	1	3.2434	1	3.8531	1	3.6129	733-a	1	31	31	40	210.257	40	259.127	40	242.961	null	0	0	0
H9KV00	2477	1	Isoform of Q9QX47, Protein SON OS=Mus musculus OX=10090 GN=Son PE=1 SV=1	4	1392-a	1	1	1	0.999	1	0.999	9	9	15	15	336-a	1	2	2	2	2.5904	2	3.1779	2	2.9741	465-a	1	4	4	4	3.7921	4	4.5048	4	4.224	927-a	0.9837	2	2	2	3.0728	2	3.787	2	3.5507	1178-a	1	7	7
E9Q3W4	4386	1	Isoform of Q9QXS1, Plectin OS=Mus musculus OX=10090 GN=Plec PE=1 SV=1	4	1393-a	1	1	1	0.9976	1	0.9976	33	32	63	62	884-a	1	12	11	12	8.7776	11	9.8709	12	10.0776	1208-a	1	25	25	25	13.3848	25	15.9007	25	14.9095	869-a	0.9973	1	1	1	0.8677	1	1.0694	1	1.0026	1180-a	1	24	24
E9QA46	359	1	Isoform of Q9QXY9, Peroxisomal assembly protein PEX3 OS=Mus musculus OX=10090 GN=Pex3 PE=1 SV=1	4	1394-a	1	1	1	0.9973	1	0.9973	3	3	6	6	885-a	1	3	3	3	26.8096	3	32.8896	3	30.7802	1581-a	0.9483	1	1	1	6.541	1	7.7705	1	7.2861	1035-a	0.9087	1	1	1	10.6007	1	13.0646	1	12.2495	1533-a	0.953	1	1
Q9QY06	2114	1	Unconventional myosin-IXb OS=Mus musculus OX=10090 GN=Myo9b PE=1 SV=2	4	1395-a	1	1	1	0.999	1	0.999	26	26	56	56	886-a	1	11	1	11	16.6936	1	1.8618	11	19.166	1259-b	0	20	0	20	22.216	0	0	0	0	735-a	1	9	9	10	18.0021	10	22.1863	10	20.8022	1181-a	1	15	1
A0A1D5RLD1	1963	1	Isoform of Q9QY06, Unconventional myosin-IXb OS=Mus musculus OX=10090 GN=Myo9b PE=1 SV=1	4	1395-b	1	1	1	0.999	1	0.999	26	26	55	55	886-b	0.9999	11	1	11	17.9778	1	2.005	11	20.6404	1259-a	1	21	21	21	25.1212	21	29.843	21	27.9828	735-c	0	8	0	8	15.5095	0	0	0	0	1181-b	1	15	1
Q9QYA2	361	1	Mitochondrial import receptor subunit TOM40 homolog OS=Mus musculus OX=10090 GN=Tomm40 PE=1 SV=3	4	1396-a	1	1	1	0.999	1	0.999	7	7	19	19	887-a	1	3	3	3	26.661	3	32.7074	3	30.6097	1209-a	1	5	5	5	32.524	5	38.6373	5	36.2289	736-a	1	5	5	5	52.7099	5	64.9611	5	60.9084	460-a	1	5	5
Q9QZD9	325	1	Eukaryotic translation initiation factor 3 subunit I OS=Mus musculus OX=10090 GN=Eif3i PE=1 SV=1	4	1397-a	1	1	1	0.999	1	0.999	5	5	11	11	342-a	1	3	3	3	29.6143	3	36.3303	3	34.0003	1210-a	1	4	4	4	28.9013	4	34.3337	4	32.1935	998-a	0.9307	1	1	1	11.7097	1	14.4314	1	13.531	1182-a	1	3	3
Q9QZE5	874	1	Coatomer subunit gamma-1 OS=Mus musculus OX=10090 GN=Copg1 PE=1 SV=1	4	1398-a	1	1	1	0.999	1	0.999	31	31	100	100	888-a	1	22	20	26	95.4388	24	108.076	26	109.574	1211-a	1	24	23	29	77.9162	27	86.178	28	83.799	737-a	1	16	16	16	69.6687	16	85.8617	16	80.505	1183-a	1	27	25
Q9QXK3	871	1	Coatomer subunit gamma-2 OS=Mus musculus OX=10090 GN=Copg2 PE=1 SV=1	4	1398-b	1	1	1	0.999	1	0.999	18	18	50	50	888-b	1	12	10	12	44.2004	10	45.187	10	42.2889	1207-a	1	9	8	12	32.3522	10	32.0277	11	33.0344	734-a	1	10	10	12	52.4315	12	64.6181	12	60.5868	1183-b	1	13	11
Q9QZL0	486	1	Receptor-interacting serine/threonine-protein kinase 3 OS=Mus musculus OX=10090 GN=Ripk3 PE=1 SV=2	4	1399-a	1	1	1	0.999	1	0.999	34	34	119	119	889-a	1	23	23	27	178.234	27	218.655	27	204.631	1212-a	1	26	26	31	149.784	31	177.938	31	166.847	738-a	1	18	18	19	148.781	19	183.362	19	171.922	1184-a	1	32	32
O08749	509	1	Dihydrolipoyl dehydrogenase, mitochondrial OS=Mus musculus OX=10090 GN=Dld PE=1 SV=2	4	14-a	1	1	1	0.999	1	0.999	15	15	32	32	11-a	1	6	6	6	37.8178	6	46.3943	6	43.4188	10-a	1	11	11	11	50.7476	11	60.2863	11	56.5284	8-a	1	5	5	5	37.3836	5	46.0726	5	43.1983	10-a	1	9	9
P70280	220	1	Vesicle-associated membrane protein 7 OS=Mus musculus OX=10090 GN=Vamp7 PE=1 SV=1	2	140-a	1	1	1	0.9974	1	0.9974	3	3	5	5	null	0	0	0	0	0	0	0	0	0	137-a	1	2	2	2	21.3476	2	25.3601	2	23.7793	null	0	0	0	0	0	0	0	0	0	129-a	1	3	3
D3Z4U0	320	1	Isoform of Q9R020, Zinc finger Ran-binding domain-containing protein 2 OS=Mus musculus OX=10090 GN=Zranb2 PE=1 SV=2	4	1400-a	1	1	1	0.999	1	0.999	8	8	15	15	890-a	1	2	2	2	20.0513	2	24.5987	2	23.021	1213-a	1	8	8	9	66.044	9	78.4578	9	73.5673	963-a	0.9468	1	1	1	11.8927	1	14.6569	1	13.7425	1185-a	1	3	3
A0A3Q4L2S1	251	1	Isoform of Q9R061, Cytosolic Fe-S cluster assembly factor NUBP2 OS=Mus musculus OX=10090 GN=Nubp2 PE=1 SV=1	4	1401-a	1	1	1	0.999	1	0.999	7	7	25	25	891-a	1	7	7	8	102.254	8	125.443	8	117.398	1214-a	1	4	4	7	65.4885	7	77.798	7	72.9485	739-a	1	4	4	4	60.6479	4	74.7441	4	70.0811	1186-a	1	5	5
Q8R0J2	247	1	Isoform of Q9R0Q9, Mannose-P-dolichol utilization defect 1 protein OS=Mus musculus OX=10090 GN=Mpdu1 PE=1 SV=1	4	1402-a	1	1	1	0.999	1	0.999	2	2	7	7	1114-a	0.9857	1	1	2	25.9774	2	31.8687	2	29.8248	1215-a	1	2	2	2	19.014	2	22.588	2	21.18	1040-a	0.9024	1	1	1	15.4075	1	18.9886	1	17.804	1187-a	1	2	2
Q3TFP0	182	1	Isoform of Q9R0U0, Serine/arginine-rich-splicing factor 10 OS=Mus musculus OX=10090 GN=Srsf10 PE=1 SV=1	2	1403-a	1	1	1	0.999	1	0.999	7	7	12	12	null	0	0	0	0	0	0	0	0	0	1216-a	1	5	5	5	64.5119	5	76.6377	5	71.8606	null	0	0	0	0	0	0	0	0	0	1188-a	1	7	7
Q9R112	450	1	Sulfide:quinone oxidoreductase, mitochondrial OS=Mus musculus OX=10090 GN=Sqor PE=1 SV=3	4	1405-a	1	1	1	0.999	1	0.999	4	4	8	8	970-a	0.9999	2	2	2	14.2587	2	17.4924	2	16.3705	1473-a	0.9847	1	1	1	5.2183	1	6.1991	1	5.8127	964-a	0.9468	1	1	1	8.457	1	10.4227	1	9.7724	1189-a	1	4	4
Q9R190	668	1	Metastasis-associated protein MTA2 OS=Mus musculus OX=10090 GN=Mta2 PE=1 SV=1	4	1406-a	1	1	1	0.999	1	0.999	15	15	27	27	892-a	1	4	4	4	19.2109	4	23.5676	4	22.0561	1218-a	1	6	6	6	21.0919	6	25.0564	6	23.4945	807-a	0.9999	2	2	2	11.3942	2	14.0425	2	13.1664	1190-a	1	14	12
E9PX23	703	1	Isoform of Q8K4B0, Metastasis-associated protein MTA1 OS=Mus musculus OX=10090 GN=Mta1 PE=1 SV=1	4	1406-b	1	1	1	0.9953	1	0.9953	4	4	7	7	892-b	0	1	0	1	4.5636	0	0	0	0	1218-b	0	1	0	1	3.3403	0	0	0	0	807-b	0	1	0	1	5.4134	0	0	0	0	1190-b	1	4	2
A0A1B0GRU8	926	1	Isoform of Q9R1C7, Pre-mRNA-processing factor 40 homolog A OS=Mus musculus OX=10090 GN=Prpf40a PE=1 SV=1	4	1407-a	1	1	1	0.9976	1	0.9976	13	13	27	27	346-a	1	6	6	6	20.7876	6	25.5018	6	23.8663	1219-a	1	11	11	11	27.8948	11	33.1379	11	31.0723	280-a	1	3	3	3	12.3293	3	15.195	3	14.247	467-a	1	7	7
Q3TCU5	466	1	Isoform of Q9R233, Tapasin OS=Mus musculus OX=10090 GN=Tapbp PE=1 SV=1	4	1408-a	1	1	1	0.999	1	0.999	12	12	35	35	893-a	1	11	11	11	75.7303	11	92.9048	11	86.9464	1220-a	1	6	6	6	30.2347	6	35.9178	6	33.6789	740-a	1	7	7	7	57.1665	7	70.4536	7	66.0582	1191-a	1	10	10
Q9WTI7-3	1044	1	Isoform of Q9WTI7, Isoform 3 of Unconventional myosin-Ic OS=Mus musculus OX=10090 GN=Myo1c PE=1 SV=2	4	1409-a	1	1	1	0.999	1	0.999	67	67	238	238	894-a	1	48	48	57	175.161	57	214.885	57	201.103	1221-a	1	58	58	70	157.448	70	187.043	70	175.384	741-a	1	41	41	44	160.392	44	197.671	44	185.339	1192-a	1	59	59
P70333	449	1	Heterogeneous nuclear ribonucleoprotein H2 OS=Mus musculus OX=10090 GN=Hnrnph2 PE=1 SV=1	4	141-a	1	1	1	0.999	1	0.999	14	5	43	12	1001-a	0.9996	7	1	7	50.0167	1	8.7657	1	8.2035	138-a	1	12	4	13	67.9889	4	24.8518	5	29.1283	90-a	1	8	2	8	67.8068	2	20.8917	2	19.5884	130-a	1	13	4
Q9WTM5	463	1	RuvB-like 2 OS=Mus musculus OX=10090 GN=Ruvbl2 PE=1 SV=3	4	1410-a	1	1	1	0.999	1	0.999	9	9	30	30	895-a	1	6	6	8	55.4335	8	68.0049	8	63.6434	1222-a	1	9	9	9	45.646	9	54.2257	9	50.8456	742-a	1	7	7	8	65.7564	8	81.0401	8	75.9842	1193-a	1	5	5
Q9WTX8	717	1	Mitotic spindle assembly checkpoint protein MAD1 OS=Mus musculus OX=10090 GN=Mad1l1 PE=1 SV=1	4	1411-a	1	1	1	0.997	1	0.997	5	5	8	8	1200-a	0.9346	1	1	1	4.4745	1	5.4892	1	5.1372	1223-a	1	3	3	3	9.8252	3	11.672	3	10.9445	991-a	0.9347	1	1	1	5.3077	1	6.5414	1	6.1333	1321-a	0.9999	3	3
Q9WU81	501	1	Glucose-6-phosphate exchanger SLC37A2 OS=Mus musculus OX=10090 GN=Slc37a2 PE=1 SV=1	2	1412-a	1	1	1	0.999	1	0.999	8	8	18	18	null	0	0	0	0	0	0	0	0	0	1224-a	1	8	8	9	42.1838	9	50.1128	9	46.9891	null	0	0	0	0	0	0	0	0	0	1194-a	1	8	8
Q9WUA3	784	1	ATP-dependent 6-phosphofructokinase, platelet type OS=Mus musculus OX=10090 GN=Pfkp PE=1 SV=1	4	1413-a	1	1	1	0.999	1	0.999	48	46	163	155	896-a	1	36	32	41	167.776	36	180.725	40	187.927	1225-a	1	39	35	44	131.788	37	131.653	42	140.128	743-a	1	28	24	30	145.625	25	149.56	29	162.666	1195-a	1	42	37
P12382	780	1	ATP-dependent 6-phosphofructokinase, liver type OS=Mus musculus OX=10090 GN=Pfkl PE=1 SV=4	4	1413-b	1	1	1	0.999	1	0.999	34	30	126	109	432-a	1	27	21	30	123.393	23	116.055	26	122.779	585-a	1	29	23	35	105.369	25	89.4106	30	100.605	348-a	1	24	19	27	131.734	21	126.275	23	129.673	1195-b	1	30	23
Q9WUM5	346	1	Succinate--CoA ligase [ADP/GDP-forming] subunit alpha, mitochondrial OS=Mus musculus OX=10090 GN=Suclg1 PE=1 SV=4	4	1414-a	1	1	1	0.999	1	0.999	13	13	63	63	897-a	1	12	12	17	157.629	17	193.377	17	180.975	1226-a	1	11	11	18	122.162	18	145.124	18	136.078	744-a	1	11	11	16	175.984	16	216.888	16	203.357	1196-a	1	10	10
Q9WUP4	330	1	Polyprenol reductase OS=Mus musculus OX=10090 GN=Srd5a3 PE=1 SV=2	4	1415-a	0.9999	1	1	0.999	1	0.999	4	4	6	6	1061-a	0.9963	2	2	2	19.4437	2	23.8532	2	22.3234	1332-a	0.9999	2	2	2	14.2317	2	16.9067	2	15.8529	1017-a	0.9202	1	1	1	11.5323	1	14.2127	1	13.326	1824-a	0.6375	1	1
D3Z3S1	350	1	Isoform of Q9WUQ2, Prolactin regulatory element-binding protein OS=Mus musculus OX=10090 GN=Preb PE=1 SV=1	4	1416-a	1	1	1	0.9971	1	0.9971	7	7	14	14	898-a	1	2	2	2	18.3326	2	22.4902	2	21.0478	1227-a	1	5	5	5	33.5462	5	39.8516	5	37.3675	745-a	1	3	3	3	32.6199	3	40.2017	3	37.6936	1197-a	1	4	4
Q9WUV0	435	1	Origin recognition complex subunit 5 OS=Mus musculus OX=10090 GN=Orc5 PE=2 SV=1	4	1417-a	1	1	1	0.999	1	0.999	6	6	12	12	352-a	1	3	3	4	29.5008	4	36.1911	4	33.87	1719-a	0.89	1	1	1	5.3982	1	6.4129	1	6.0132	285-a	1	3	3	3	26.2459	3	32.3462	3	30.3282	1198-a	1	4	4
Q91Z25	376	1	Isoform of Q9WV32, Actin-related protein 2/3 complex subunit OS=Mus musculus OX=10090 GN=Arpc1b PE=1 SV=1	4	1418-a	1	1	1	0.999	1	0.999	8	8	13	13	899-a	1	2	2	2	17.065	2	20.935	2	19.5924	1228-a	1	5	5	6	37.4718	6	44.5151	6	41.7403	973-a	0.9427	1	1	1	10.1214	1	12.4739	1	11.6957	1199-a	1	4	4
Q9WV55	249	1	Vesicle-associated membrane protein-associated protein A OS=Mus musculus OX=10090 GN=Vapa PE=1 SV=2	4	1419-a	1	1	1	0.999	1	0.999	16	16	40	40	900-a	1	8	8	8	103.075	8	126.451	8	118.341	1229-a	1	11	11	11	103.737	11	123.236	11	115.554	746-a	1	7	7	8	122.27	8	150.689	8	141.288	1200-a	1	13	13
P70372	326	1	ELAV-like protein 1 OS=Mus musculus OX=10090 GN=Elavl1 PE=1 SV=2	4	142-a	1	1	1	0.999	1	0.999	3	3	7	7	1092-a	0.9857	1	1	1	9.8411	1	12.073	1	11.2987	139-a	1	2	2	2	14.4063	2	17.1142	2	16.0474	817-a	0.9997	2	2	2	23.3476	2	28.7742	2	26.9791	131-a	1	2	2
Q9WV70	747	1	Nucleolar complex protein 2 homolog OS=Mus musculus OX=10090 GN=Noc2l PE=1 SV=2	3	1420-a	1	1	1	0.9965	1	0.9965	3	3	6	6	null	0	0	0	0	0	0	0	0	0	1230-a	1	3	3	3	9.4306	3	11.2033	3	10.5049	1072-a	0.864	1	1	1	5.0946	1	6.2787	1	5.887	1201-a	1	2	2
A0A140LHA2	324	1	Isoform of Q9WVA3, Mitotic checkpoint protein BUB3 OS=Mus musculus OX=10090 GN=Bub3 PE=1 SV=1	4	1421-a	1	1	1	0.9972	1	0.9972	5	5	8	8	1011-a	0.9995	2	2	2	19.8038	2	24.295	2	22.7368	1820-a	0.7717	1	1	1	7.2476	1	8.6099	1	8.0732	1196-a	0.6117	1	1	1	11.7458	1	14.4759	1	13.5728	1202-a	1	4	4
Q9WVF7	2283	1	DNA polymerase epsilon catalytic subunit A OS=Mus musculus OX=10090 GN=Pole PE=1 SV=3	3	1422-a	1	1	1	0.9974	1	0.9974	9	9	12	12	1256-a	0.8988	1	1	1	1.4053	1	1.724	1	1.6134	482-a	1	5	5	5	5.1429	5	6.1095	5	5.7287	null	0	0	0	0	0	0	0	0	0	1203-a	1	6	6
Q9WVK4	534	1	EH domain-containing protein 1 OS=Mus musculus OX=10090 GN=Ehd1 PE=1 SV=1	4	1423-a	1	1	1	0.999	1	0.999	37	33	121	108	901-a	1	22	21	24	144.189	23	169.519	23	158.647	1231-a	1	29	27	36	158.308	34	177.616	34	166.544	747-a	1	22	19	24	171.041	21	184.446	24	197.644	1204-a	1	33	31
E9PXU2	846	1	Isoform of Q9Z0F8, Disintegrin and metalloproteinase domain-containing protein 17 OS=Mus musculus OX=10090 GN=Adam17 PE=1 SV=1	4	1424-a	1	1	1	0.999	1	0.999	5	5	12	12	902-a	1	3	3	3	11.3766	3	13.9567	3	13.0616	1232-a	1	3	3	3	8.3271	3	9.8922	3	9.2756	748-a	1	3	3	3	13.4952	3	16.6319	3	15.5943	1205-a	1	3	3
Q9Z0R9	444	1	Acyl-CoA 6-desaturase OS=Mus musculus OX=10090 GN=Fads2 PE=1 SV=1	4	1425-a	1	1	1	0.999	1	0.999	26	25	92	88	903-a	1	19	18	21	151.74	20	177.288	21	174.213	483-a	1	19	18	24	126.931	23	144.507	24	141.391	749-a	1	18	17	22	188.568	21	221.833	22	217.899	476-a	1	22	21
Q9Z0V8	171	1	Mitochondrial import inner membrane translocase subunit Tim17-A OS=Mus musculus OX=10090 GN=Timm17a PE=1 SV=1	4	1426-a	1	1	1	0.999	1	0.999	4	4	11	11	1057-a	0.9973	2	2	3	56.2844	3	69.0489	3	64.6204	1233-a	1	2	2	2	27.4647	2	32.627	2	30.5933	750-a	1	2	2	2	44.5106	2	54.8561	2	51.4338	1206-a	1	4	4
Q9Z0W3	1402	1	Nuclear pore complex protein Nup160 OS=Mus musculus OX=10090 GN=Nup160 PE=1 SV=2	4	1427-a	1	1	1	0.999	1	0.999	33	33	96	96	904-a	1	20	20	23	52.6312	23	64.5671	23	60.4261	1234-a	1	24	24	25	41.8729	25	49.7434	25	46.6427	751-a	1	17	17	18	48.86	18	60.2165	18	56.4598	1207-a	1	28	28
B1AU25	608	1	Isoform of Q9Z0X1, Apoptosis-inducing factor 1, mitochondrial OS=Mus musculus OX=10090 GN=Aifm1 PE=1 SV=1	4	1428-a	1	1	1	0.999	1	0.999	18	18	61	61	905-a	1	12	12	12	63.32	12	77.68	12	72.698	1235-a	1	14	14	17	65.6578	17	77.999	17	73.137	752-a	1	11	11	13	81.3709	13	100.284	13	94.0274	1208-a	1	16	16
Q9Z110	795	1	Delta-1-pyrroline-5-carboxylate synthase OS=Mus musculus OX=10090 GN=Aldh18a1 PE=1 SV=2	4	1429-a	1	1	1	0.999	1	0.999	32	32	104	104	906-a	1	21	21	22	88.7807	22	108.915	22	101.93	1236-a	1	23	23	27	79.7513	27	94.7415	27	88.8359	753-a	1	20	20	25	119.675	25	147.49	25	138.289	1209-a	1	27	27
P70404	393	1	Isocitrate dehydrogenase [NAD] subunit gamma 1, mitochondrial OS=Mus musculus OX=10090 GN=Idh3g PE=1 SV=1	4	143-a	1	1	1	0.999	1	0.999	27	27	102	102	106-a	1	18	18	23	187.758	23	230.339	23	215.566	140-a	1	21	21	24	143.404	24	170.358	24	159.739	91-a	1	21	21	25	242.09	25	298.358	25	279.745	132-a	1	24	24
Q9Z127	512	1	Large neutral amino acids transporter small subunit 1 OS=Mus musculus OX=10090 GN=Slc7a5 PE=1 SV=2	3	1430-a	1	1	1	0.999	1	0.999	2	2	4	4	1471-a	0.5526	1	1	1	6.266	1	7.6871	1	7.1941	484-a	1	2	2	2	9.1728	2	10.8969	2	10.2177	null	0	0	0	0	0	0	0	0	0	1494-a	0.9648	1	1
E9Q3N0	634	1	Isoform of Q9Z129, ATP-dependent DNA helicase OS=Mus musculus OX=10090 GN=Recql PE=1 SV=1	4	1431-a	1	1	1	0.992	1	0.992	4	4	7	7	1082-a	0.9907	2	2	2	10.1205	2	12.4157	2	11.6194	1237-a	1	3	3	3	11.1115	3	13.2001	3	12.3772	1335-a	0.2947	1	1	1	6.0026	1	7.3978	1	6.9363	1768-a	0.7262	1	1
Q9Z160	980	1	Conserved oligomeric Golgi complex subunit 1 OS=Mus musculus OX=10090 GN=Cog1 PE=1 SV=3	3	1432-a	1	1	1	0.9969	1	0.9969	5	5	8	8	2426-a	0	1	1	1	3.2737	1	4.0161	1	3.7585	1238-a	1	3	3	4	9.5846	4	11.3862	4	10.6764	null	0	0	0	0	0	0	0	0	0	1210-a	1	3	3
Q9Z1G3	382	1	V-type proton ATPase subunit C 1 OS=Mus musculus OX=10090 GN=Atp6v1c1 PE=1 SV=4	2	1433-a	1	1	1	0.9937	1	0.9937	3	3	4	4	null	0	0	0	0	0	0	0	0	0	1239-a	1	3	3	3	18.4416	3	21.9079	3	20.5423	null	0	0	0	0	0	0	0	0	0	1818-a	0.6544	1	1
K3W4T3	838	1	Isoform of Q9Z1G4, V-type proton ATPase subunit a OS=Mus musculus OX=10090 GN=Atp6v0a1 PE=1 SV=1	2	1434-a	1	1	1	0.9971	1	0.9971	7	7	10	10	null	0	0	0	0	0	0	0	0	0	1240-a	1	6	6	6	16.8131	6	19.9734	6	18.7283	null	0	0	0	0	0	0	0	0	0	1211-a	1	4	4
Q9Z1M8	557	1	Protein Red OS=Mus musculus OX=10090 GN=Ik PE=1 SV=2	4	1435-a	1	1	1	0.999	1	0.999	17	17	39	39	907-a	1	5	5	5	28.799	5	35.3302	5	33.0643	1241-a	1	13	13	13	54.8061	13	65.1076	13	61.0492	754-a	1	7	7	8	54.6593	8	67.3636	8	63.1611	1212-a	1	13	13
Q9Z1Q2	558	1	Phosphatidylserine lipase ABHD16A OS=Mus musculus OX=10090 GN=Abhd16a PE=1 SV=3	4	1436-a	1	1	1	0.999	1	0.999	18	18	47	47	908-a	1	11	11	11	63.2443	11	77.5872	11	72.6111	1242-a	1	13	13	13	54.7079	13	64.991	13	60.9398	755-a	1	11	11	11	75.0219	11	92.459	11	86.6908	1213-a	1	12	12
Q9Z1Q9	1263	1	Valine--tRNA ligase OS=Mus musculus OX=10090 GN=Vars1 PE=1 SV=1	3	1437-a	1	1	1	0.9966	1	0.9966	5	5	6	6	1153-a	0.9528	1	1	1	2.5402	1	3.1162	1	2.9164	1243-a	1	4	4	4	7.437	4	8.8349	4	8.2842	null	0	0	0	0	0	0	0	0	0	1584-a	0.9326	1	1
Q3UF95	1136	1	Isoform of Q9Z1R2, BCL2-associated athanogene 6 OS=Mus musculus OX=10090 GN=Bag6 PE=1 SV=1	4	1438-a	1	1	1	0.9981	1	0.9981	9	9	21	21	909-a	1	5	5	5	14.1207	5	17.323	5	16.212	1244-a	1	6	6	6	12.4026	6	14.7339	6	13.8154	756-a	1	3	3	3	10.0501	3	12.3861	3	11.6133	1214-a	1	7	7
Q9Z1T1	1105	1	AP-3 complex subunit beta-1 OS=Mus musculus OX=10090 GN=Ap3b1 PE=1 SV=2	4	1439-a	1	1	1	0.9975	1	0.9975	10	10	17	17	910-a	1	5	5	5	14.5168	5	17.809	5	16.6668	1245-a	1	4	4	4	8.5004	4	10.0981	4	9.4687	757-a	1	3	3	3	10.3321	3	12.7336	3	11.9392	1215-a	1	5	5
P83870	110	1	PHD finger-like domain-containing protein 5A OS=Mus musculus OX=10090 GN=Phf5a PE=1 SV=1	2	144-a	1	1	1	0.999	1	0.999	4	4	7	7	null	0	0	0	0	0	0	0	0	0	141-a	1	3	3	3	64.0427	3	76.0803	3	71.3379	null	0	0	0	0	0	0	0	0	0	133-a	1	4	4
Q9Z1X4	898	1	Interleukin enhancer-binding factor 3 OS=Mus musculus OX=10090 GN=Ilf3 PE=1 SV=2	2	1440-a	1	1	1	0.999	1	0.999	38	38	60	60	null	0	0	0	0	0	0	0	0	0	1246-a	1	18	18	21	54.9141	21	65.2359	21	61.1695	null	0	0	0	0	0	0	0	0	0	1216-a	1	37	37
F8WJ72	520	1	Isoform of Q9Z1X9, Cell division control protein 45 homolog OS=Mus musculus OX=10090 GN=Cdc45 PE=1 SV=1	3	1441-a	1	1	1	0.9974	1	0.9974	5	5	9	9	911-a	1	2	2	2	12.3393	2	15.1376	2	14.1668	1247-a	1	3	3	3	13.5475	3	16.0939	3	15.0907	null	0	0	0	0	0	0	0	0	0	1217-a	1	4	4
Q9Z204-2	300	1	Isoform of Q9Z204, Isoform C1 of Heterogeneous nuclear ribonucleoproteins C1/C2 OS=Mus musculus OX=10090 GN=Hnrnpc PE=1 SV=1	2	1442-a	1	1	1	0.999	1	0.999	21	21	57	57	null	0	0	0	0	0	0	0	0	0	1248-a	1	19	19	30	234.823	30	278.961	30	261.572	null	0	0	0	0	0	0	0	0	0	1218-a	1	19	19
Q9Z210	259	1	Peroxisomal membrane protein 11B OS=Mus musculus OX=10090 GN=Pex11b PE=1 SV=1	4	1443-a	1	1	1	0.999	1	0.999	11	11	33	33	912-a	1	7	7	7	86.7085	7	106.373	7	99.5504	1249-a	1	8	8	8	72.5323	8	86.1656	8	80.7946	758-a	1	8	8	8	117.549	8	144.871	8	135.833	1219-a	1	10	10
Q9Z2B9	773	1	Ribosomal protein S6 kinase alpha-4 OS=Mus musculus OX=10090 GN=Rps6ka4 PE=1 SV=2	3	1444-a	1	1	1	0.999	1	0.999	10	10	16	16	913-a	1	3	3	3	12.451	3	15.2747	3	14.2951	487-a	1	7	7	8	24.3025	8	28.8705	8	27.0709	null	0	0	0	0	0	0	0	0	0	478-a	1	5	5
Q9Z2E1	414	1	Methyl-CpG-binding domain protein 2 OS=Mus musculus OX=10090 GN=Mbd2 PE=2 SV=2	1	1445-a	1	1	1	0.999	1	0.999	5	5	5	5	null	0	0	0	0	0	0	0	0	0	null	0	0	0	0	0	0	0	0	0	null	0	0	0	0	0	0	0	0	0	1220-a	1	5	5
Q9Z2I8	433	1	Succinate--CoA ligase [GDP-forming] subunit beta, mitochondrial OS=Mus musculus OX=10090 GN=Suclg2 PE=1 SV=3	4	1446-a	1	1	1	0.999	1	0.999	34	34	138	138	914-b	1	27	1	32	237.097	1	9.0896	27	229.679	1250-b	1	31	1	41	222.35	1	6.4425	9	54.3684	759-b	1	25	1	32	281.249	1	10.8319	27	274.214	1221-b	1	28	1
Q9Z2I8-2	384	1	Isoform of Q9Z2I8, Isoform 2 of Succinate--CoA ligase [GDP-forming] subunit beta, mitochondrial OS=Mus musculus OX=10090 GN=Suclg2 PE=1 SV=3	4	1446-b	1	1	1	0.999	1	0.999	33	33	139	139	914-a	1	27	1	32	267.351	1	10.2494	27	258.987	1250-a	1	31	1	42	256.838	2	14.5292	34	231.601	759-a	1	25	1	32	317.138	1	12.214	27	309.205	1221-a	1	28	1
Q9Z2U1	241	1	Proteasome subunit alpha type-5 OS=Mus musculus OX=10090 GN=Psma5 PE=1 SV=1	4	1447-a	1	1	1	0.999	1	0.999	12	12	38	38	915-a	1	8	8	9	119.809	9	146.98	9	137.553	1251-a	1	11	11	12	116.924	12	138.902	12	130.244	760-a	1	6	6	8	126.329	8	155.691	8	145.978	1222-a	1	8	8
Q9Z2X1	415	1	Heterogeneous nuclear ribonucleoprotein F OS=Mus musculus OX=10090 GN=Hnrnpf PE=1 SV=3	4	1448-a	1	1	1	0.999	1	0.999	32	29	102	86	916-a	1	21	18	21	162.343	18	170.709	21	186.387	1252-a	1	25	22	31	175.41	26	174.771	30	189.089	761-a	1	18	15	18	165.065	15	169.525	18	190.739	1223-a	1	27	24
Q9Z315	806	1	U4/U6.U5 tri-snRNP-associated protein 1 OS=Mus musculus OX=10090 GN=Sart1 PE=1 SV=1	4	1449-a	1	1	1	0.997	1	0.997	7	7	15	15	356-a	1	3	3	3	11.9412	3	14.6493	3	13.7098	1253-a	1	5	5	5	14.5672	5	17.3053	5	16.2266	1304-a	0.3479	1	1	1	4.7217	1	5.8191	1	5.4561	1224-a	1	6	6
A2A547	194	1	Isoform of P84099, Ribosomal protein L19 OS=Mus musculus OX=10090 GN=Rpl19 PE=1 SV=1	4	145-a	1	1	1	0.999	1	0.999	13	13	37	37	107-a	1	6	6	8	132.297	8	162.3	8	151.891	142-a	1	9	9	10	121.043	10	143.794	10	134.831	93-a	1	6	6	7	137.317	7	169.234	7	158.676	134-a	1	10	10
A0A075B5N4	100	1	Immunoglobulin kappa chain variable 8-27 OS=Mus musculus OX=10090 GN=Igkv8-27 PE=4 SV=1	3	1450-a	1	1	1	0.999	1	0.999	24	24	125	125	null	0	0	0	0	0	0	0	0	0	1254-a	1	21	21	41	962.775	41	1143.74	41	1072.45	289-a	1	2	2	3	114.17	3	140.706	3	131.928	1225-a	1	22	22
A0A087WSP5	755	1	Isoform of P42225, Signal transducer and activator of transcription OS=Mus musculus OX=10090 GN=Stat1 PE=1 SV=1	4	1451-a	1	1	1	0.999	1	0.999	50	50	153	153	917-a	1	32	32	36	152.974	36	187.667	36	175.631	1255-a	1	41	41	45	139.961	45	166.268	45	155.904	762-a	1	26	26	29	146.177	29	180.153	29	168.914	1227-a	1	38	4
Q99K94	712	1	Isoform of P42225, Signal transducer and activator of transcription OS=Mus musculus OX=10090 GN=Stat1 PE=1 SV=1	4	1451-b	1	1	1	0.999	1	0.999	46	46	143	143	917-b	0	29	0	33	148.695	0	0	0	0	1255-b	0.38	38	0	42	138.519	0	0	0	0	762-c	0	25	0	28	149.661	0	0	0	0	1227-b	1	35	1
A0A0B4J1E3	993	1	Isoform of P40694, DNA-binding protein SMUBP-2 OS=Mus musculus OX=10090 GN=Ighmbp2 PE=1 SV=1	3	1452-a	0.9999	1	1	0.999	1	0.999	4	4	6	6	985-a	0.9998	2	2	2	6.4617	2	7.9271	2	7.4187	1477-a	0.9847	1	1	1	2.3648	1	2.8093	1	2.6342	null	0	0	0	0	0	0	0	0	0	1323-a	0.9999	3	3
A0A0J9YUD5	2061	1	Nucleoporin 205 OS=Mus musculus OX=10090 GN=Nup205 PE=1 SV=1	4	1453-a	1	1	1	0.999	1	0.999	15	15	32	32	358-a	1	6	6	6	9.3398	6	11.4579	6	10.723	1256-a	1	14	14	14	15.9511	14	18.9493	14	17.7681	291-a	1	4	4	4	7.386	4	9.1028	4	8.5349	1228-a	1	8	8
A0A0R4J083	430	1	Isoform of P51174, Long-chain specific acyl-CoA dehydrogenase, mitochondrial OS=Mus musculus OX=10090 GN=Acadl PE=1 SV=1	4	1454-a	1	1	1	0.999	1	0.999	31	31	98	98	918-a	1	20	20	22	164.141	22	201.366	22	188.451	1257-a	1	23	23	30	163.83	30	194.624	30	182.492	763-a	1	16	16	16	141.606	16	174.519	16	163.631	1229-a	1	27	27
A0A0R4J0B5	466	1	Isoform of Q91W34, RUS family member 1 OS=Mus musculus OX=10090 GN=Rusf1 PE=1 SV=1	4	1455-a	1	1	1	0.999	1	0.999	4	4	9	9	1102-a	0.9857	1	1	1	6.8846	1	8.4459	1	7.9042	1258-a	1	3	3	3	15.1174	3	17.9589	3	16.8394	916-a	0.9851	1	1	1	8.1666	1	10.0648	1	9.4369	1230-a	1	3	3
A0A1B0GSX7	1816	1	Isoform of Q6PFD9, Nuclear pore complex protein Nup96 OS=Mus musculus OX=10090 GN=Nup98 PE=1 SV=1	3	1456-a	0.9987	1	1	0.9974	1	0.9974	3	3	5	5	1212-a	0.9282	1	1	1	1.7666	1	2.1673	1	2.0283	1401-a	0.9987	2	2	2	2.5862	2	3.0723	2	2.8808	null	0	0	0	0	0	0	0	0	0	1417-a	0.997	2	2
A0A1W2P7A1	148	1	Isoform of P63323, 40S ribosomal protein S12 OS=Mus musculus OX=10090 GN=Rps12 PE=1 SV=1	4	1457-a	1	1	1	0.999	1	0.999	9	9	22	22	1164-a	0.9475	1	1	1	21.6771	1	26.5931	1	24.8876	1260-a	1	8	8	9	142.798	9	169.639	9	159.064	88-a	1	3	3	3	77.1416	3	95.0715	3	89.1403	1231-a	1	9	9
A0A1Y7VLJ5	393	1	Isoform of Q8BNQ3, Integral membrane protein GPR137B OS=Mus musculus OX=10090 GN=Gpr137b PE=1 SV=1	4	1458-a	1	1	1	0.9979	1	0.9979	5	5	13	13	1353-a	0.7862	1	1	1	8.1634	1	10.0147	1	9.3724	1261-a	1	4	4	6	35.8509	6	42.5895	6	39.9347	1042-a	0.9012	1	1	1	9.6836	1	11.9343	1	11.1898	1232-a	1	4	4
A0A2I3BRW0	102	1	Isoform of Q9D958, Microsomal signal peptidase 12 kDa subunit OS=Mus musculus OX=10090 GN=Spcs1 PE=1 SV=1	4	1459-a	1	1	1	0.999	1	0.999	4	4	16	16	919-a	1	3	3	4	125.812	4	154.345	4	144.446	1262-a	1	4	4	5	115.109	5	136.746	5	128.222	764-a	1	2	2	3	111.931	3	137.947	3	129.341	1233-a	1	3	3
A0A338P6N4	2952	1	Isoform of Q80W49, Beta/gamma crystallin domain-containing protein 3 OS=Mus musculus OX=10090 GN=Crybg3 PE=1 SV=1	1	1460-a	1	1	1	0.9959	1	0.9959	3	3	3	3	null	0	0	0	0	0	0	0	0	0	1263-a	1	3	3	3	2.3864	3	2.835	3	2.6583	null	0	0	0	0	0	0	0	0	0	null	0	0	0
A0A3B2WBL1	216	1	Isoform of P53026, Ribosomal protein OS=Mus musculus OX=10090 GN=Rpl10a PE=1 SV=1	4	1461-a	1	1	1	0.999	1	0.999	17	17	51	51	920-a	1	7	7	7	103.97	7	127.549	7	119.368	1264-a	1	15	15	18	195.686	18	232.468	18	217.977	765-a	1	8	8	9	158.569	9	195.425	9	183.233	1234-a	1	17	17
A0A494BBE3	103	1	Isoform of Q60870, Receptor expression-enhancing protein 5 (Fragment) OS=Mus musculus OX=10090 GN=Reep5 PE=1 SV=1	4	1462-a	1	1	1	0.9964	1	0.9964	5	5	9	9	921-a	1	3	3	3	93.4431	3	114.635	3	107.282	491-a	1	3	3	3	68.3951	3	81.2508	3	76.1862	1215-a	0.5538	1	1	1	36.9481	1	45.5359	1	42.695	1308-a	0.9999	2	2
A0A6I8MWZ8	461	1	Isoform of P47802, Metaxin-1 OS=Mus musculus OX=10090 GN=Mtx1 PE=1 SV=1	3	1463-a	0.9951	1	1	0.9961	1	0.9961	4	4	4	4	null	0	0	0	0	0	0	0	0	0	1602-a	0.9427	1	1	1	5.0938	1	6.0512	1	5.674	1027-a	0.9112	1	1	1	8.2552	1	10.174	1	9.5392	1430-a	0.9951	2	2
A2ART0	554	1	Predicted gene 14391 OS=Mus musculus OX=10090 GN=Gm6710 PE=4 SV=1	2	1464-a	1	1	0.9975	0.9947	1	0.9947	3	3	4	4	null	0	0	0	0	0	0	0	0	0	1427-a	0.9961	2	2	2	8.4774	2	10.0708	2	9.443	null	0	0	0	0	0	0	0	0	0	1226-a	0.9922	2	1
A2AWT5	764	1	Isoform of P25976, Nucleolar transcription factor 1 OS=Mus musculus OX=10090 GN=Ubtf PE=1 SV=1	4	1465-a	1	1	1	0.999	1	0.999	40	40	78	78	922-c	0	15	0	15	62.9885	0	0	0	0	1265-a	1	39	2	41	126.018	2	7.3026	39	133.525	766-a	1	9	9	9	44.831	9	55.251	9	51.8041	1235-a	1	12	12
A2AWT6	727	1	Isoform of P25976, Nucleolar transcription factor 1 OS=Mus musculus OX=10090 GN=Ubtf PE=1 SV=1	4	1465-b	1	1	1	0.999	1	0.999	39	39	78	78	922-a	1	16	16	16	70.6072	16	86.6198	16	81.0644	1265-b	1	38	1	40	129.201	1	3.8372	3	10.7939	766-a	1	9	9	9	47.1126	9	58.0629	9	54.4406	1235-a	1	12	12
A2CG76	1229	1	Isoform of Q9Z148, Histone-lysine N-methyltransferase EHMT2 OS=Mus musculus OX=10090 GN=Ehmt2 PE=1 SV=1	2	1466-a	1	1	1	0.999	1	0.999	32	32	41	41	null	0	0	0	0	0	0	0	0	0	1844-a	0.7474	1	1	1	1.9107	1	2.2698	1	2.1283	null	0	0	0	0	0	0	0	0	0	1236-a	1	32	32
B1ASP2	1153	1	Isoform of P52332, Tyrosine-protein kinase OS=Mus musculus OX=10090 GN=Jak1 PE=1 SV=1	4	1467-a	1	1	1	0.999	1	0.999	26	24	65	61	923-a	1	13	13	13	36.1724	13	44.3757	13	41.5297	1266-a	1	22	20	23	46.8424	21	50.8082	23	52.1784	405-a	1	10	10	11	36.3072	11	44.746	11	41.9544	1237-a	1	17	16
D3YZZ5	224	1	Transmembrane p24-trafficking protein 7 OS=Mus musculus OX=10090 GN=Tmed7 PE=1 SV=1	4	1468-a	1	1	1	0.999	1	0.999	5	5	17	17	924-a	1	4	4	4	57.2895	4	70.2819	4	65.7744	1267-a	1	4	4	4	41.9327	4	49.8145	4	46.7094	767-a	1	5	5	5	84.9476	5	104.692	5	98.1605	1238-a	1	4	4
P97351	264	1	40S ribosomal protein S3a OS=Mus musculus OX=10090 GN=Rps3a PE=1 SV=3	4	147-a	1	1	1	0.999	1	0.999	40	40	114	114	109-a	1	18	18	19	230.894	19	283.257	19	265.091	144-a	1	35	35	38	338.003	38	401.535	38	376.506	94-a	1	18	18	19	273.892	19	337.552	19	316.493	137-a	1	34	34
D4AFX7	2248	1	DnaJ heat shock protein family (Hsp40) member C13 OS=Mus musculus OX=10090 GN=Dnajc13 PE=1 SV=1	4	1470-a	1	1	1	0.999	1	0.999	5	5	9	9	1129-a	0.9674	1	1	1	1.4271	1	1.7508	1	1.6385	1268-a	1	3	3	3	3.1338	3	3.7228	3	3.4907	982-a	0.9394	1	1	1	1.6929	1	2.0864	1	1.9562	485-a	1	4	4
E0CZ22	1640	1	Maestro heat-like repeat family member 1 OS=Mus musculus OX=10090 GN=Mroh1 PE=1 SV=1	4	1471-a	1	1	1	0.999	1	0.999	15	15	33	33	925-a	1	8	8	8	15.6498	8	19.199	8	17.9676	1269-a	1	9	9	10	14.3185	10	17.0098	10	15.9495	768-a	1	7	7	7	16.2436	7	20.0191	7	18.7702	1239-a	1	8	8
E9PUQ3	292	1	NKAP domain-containing 1 OS=Mus musculus OX=10090 GN=Nkapd1 PE=1 SV=1	4	1472-a	1	1	1	0.999	1	0.999	4	4	12	12	926-a	1	3	3	3	32.9611	3	40.4362	3	37.8428	1270-a	1	4	4	4	32.1676	4	38.2139	4	35.8318	875-a	0.9965	2	2	2	26.0661	2	32.1246	2	30.1205	1240-a	1	3	3
E9PUQ7	613	1	Isoform of Q8BNV1, tRNA (uracil-5-)-methyltransferase homolog A OS=Mus musculus OX=10090 GN=Trmt2a PE=1 SV=1	4	1473-a	1	1	1	0.999	1	0.999	29	29	99	99	927-a	1	20	20	24	125.607	24	154.093	24	144.21	1271-a	1	21	21	24	91.9373	24	109.218	24	102.41	769-a	1	20	20	24	148.998	24	183.629	24	172.173	1241-a	1	20	20
E9PVN6	182	1	Isoform of Q9D6K5, Cytochrome c oxidase assembly protein COX16 homolog, mitochondrial OS=Mus musculus OX=10090 GN=Gm20498 PE=1 SV=1	4	1474-a	1	1	1	0.999	1	0.999	5	5	9	9	928-a	0.9987	2	1	2	35.2551	1	21.6252	2	40.4765	1272-a	1	5	5	5	64.5119	5	76.6377	5	71.8606	921-a	0.9851	1	1	1	20.9102	1	25.7703	1	24.1626	1496-a	0.9631	1	1
Q9D6K5	145	1	Synaptojanin-2-binding protein OS=Mus musculus OX=10090 GN=Synj2bp PE=1 SV=1	3	1474-b	1	1	0.9987	0.999	1	0.999	3	3	5	5	928-b	0.9921	2	1	2	44.2512	1	27.1433	2	50.805	1272-d	0	2	0	2	32.3894	0	0	0	0	null	0	0	0	0	0	0	0	0	0	1647-a	0.8863	1	1
E9PXI0	821	1	Isoform of P27870, Proto-oncogene vav OS=Mus musculus OX=10090 GN=Vav1 PE=1 SV=1	4	1475-a	1	1	1	0.999	1	0.999	24	24	54	54	454-a	1	12	12	12	46.8923	12	57.5267	12	53.8372	611-a	1	13	13	15	42.9031	15	50.9673	15	47.7903	369-a	1	11	11	11	50.9893	11	62.8406	11	58.9202	1242-a	1	15	15
E9Q3G8	1462	1	Nucleoporin 153 OS=Mus musculus OX=10090 GN=Nup153 PE=1 SV=1	4	1477-a	1	1	1	0.9968	1	0.9968	9	9	12	12	1031-a	0.999	2	2	2	4.3888	2	5.3841	2	5.0388	1273-a	1	3	3	3	4.8185	3	5.7242	3	5.3674	871-a	0.9972	2	2	2	5.2061	2	6.4161	2	6.0159	1243-a	1	5	5
E9Q616	5656	1	AHNAK nucleoprotein (desmoyokin) OS=Mus musculus OX=10090 GN=Ahnak PE=1 SV=1	4	1478-a	1	1	1	0.999	1	0.999	159	159	453	453	929-a	1	112	112	120	68.0668	120	83.5032	120	78.1478	1274-a	1	108	108	119	49.4059	119	58.6923	119	55.0338	770-a	1	79	79	83	55.8468	83	68.8271	83	64.5332	1244-a	1	117	117
E9Q624	1292	1	Isoform of E9QA22, Zinc finger protein 644 OS=Mus musculus OX=10090 GN=Zfp644 PE=1 SV=1	2	1479-a	1	1	1	0.999	1	0.999	6	6	6	6	1571-a	0.3614	1	1	1	2.4831	1	3.0463	1	2.8509	null	0	0	0	0	0	0	0	0	0	null	0	0	0	0	0	0	0	0	0	1245-a	1	5	5
P97363	560	1	Serine palmitoyltransferase 2 OS=Mus musculus OX=10090 GN=Sptlc2 PE=1 SV=2	4	148-a	1	1	1	0.9959	1	0.9959	7	7	14	14	110-a	1	4	4	4	22.9158	4	28.1128	4	26.3097	145-a	1	3	3	3	12.5798	3	14.9444	3	14.0128	1256-a	0.4347	1	1	1	6.7958	1	8.3753	1	7.8528	138-a	1	6	6
E9Q6E5	511	1	Serine and arginine-rich-splicing factor 11 OS=Mus musculus OX=10090 GN=Srsf11 PE=1 SV=1	2	1480-a	1	1	1	0.998	1	0.998	6	6	9	9	null	0	0	0	0	0	0	0	0	0	1275-a	1	3	3	4	18.3815	4	21.8365	4	20.4753	null	0	0	0	0	0	0	0	0	0	1246-a	1	5	5
E9Q8K8	1255	1	Isoform of Q6ZPZ3, Zinc finger CCCH domain-containing protein 4 OS=Mus musculus OX=10090 GN=Zc3h4 PE=1 SV=1	3	1481-a	1	1	1	0.999	1	0.999	18	18	24	24	1628-a	0.2595	1	1	1	2.5563	1	3.1361	1	2.935	1745-a	0.8664	1	1	1	1.8711	1	2.2228	1	2.0842	null	0	0	0	0	0	0	0	0	0	1247-a	1	17	17
E9QB02	910	1	Isoform of Q68FL6, Methionine--tRNA ligase, cytoplasmic OS=Mus musculus OX=10090 GN=Mars1 PE=1 SV=1	4	1482-a	1	1	1	0.999	1	0.999	47	47	165	165	930-a	1	32	32	36	126.918	36	155.701	36	145.715	840-a	1	37	37	47	121.282	47	144.079	47	135.098	527-a	1	31	31	34	142.189	34	175.238	34	164.305	1248-a	1	42	42
E9QKE4	1387	1	Isoform of Q8BMG7, Rab3 GTPase-activating protein non-catalytic subunit OS=Mus musculus OX=10090 GN=Rab3gap2 PE=1 SV=1	4	1484-a	1	1	1	0.999	1	0.999	26	26	55	55	691-a	1	10	10	10	23.1306	10	28.3762	10	26.5563	1276-a	1	18	18	18	30.4745	18	36.2026	18	33.946	571-a	1	9	9	9	24.6942	9	30.4338	9	28.5352	1250-a	1	18	18
E9QN31	794	1	Isoform of Q922K7, Probable 28S rRNA (cytosine-C(5))-methyltransferase OS=Mus musculus OX=10090 GN=Nop2 PE=1 SV=1	4	1485-a	1	1	1	0.999	1	0.999	14	14	29	29	931-a	1	3	3	3	12.1217	3	14.8707	3	13.917	1046-b	1	12	1	12	35.4896	1	3.5134	12	39.5324	1050-a	0.8925	1	1	1	4.793	1	5.907	1	5.5385	1018-b	1	12	1
Q922K7	793	1	Probable 28S rRNA (cytosine-C(5))-methyltransferase OS=Mus musculus OX=10090 GN=Nop2 PE=1 SV=1	4	1485-b	1	1	1	0.999	1	0.999	14	14	28	28	931-b	0	2	0	2	8.0913	0	0	0	0	1046-a	1	12	1	12	35.5344	1	3.5178	12	39.5822	1050-a	0.8925	1	1	1	4.7991	1	5.9145	1	5.5455	1018-a	1	12	1
E9QNN1	1384	1	Isoform of O70133, DEAH box protein 9 OS=Mus musculus OX=10090 GN=Dhx9 PE=1 SV=1	4	1486-a	1	1	1	0.999	1	0.999	54	54	119	119	401-a	1	5	5	5	11.5904	5	14.2189	5	13.307	1277-a	1	50	50	59	100.105	59	118.921	59	111.508	325-a	1	3	3	3	8.2492	3	10.1666	3	9.5323	1251-a	1	44	44
F8VQ29	1632	1	IQ motif-containing GTPase-activating protein 3 OS=Mus musculus OX=10090 GN=Iqgap3 PE=1 SV=1	4	1487-a	1	1	1	0.999	1	0.999	38	37	87	83	932-a	1	21	20	22	43.248	21	50.6443	21	47.3962	1279-a	1	26	25	27	38.8494	26	44.4424	26	41.6721	771-a	1	13	12	13	30.3146	12	34.4867	12	32.3352	1252-a	1	24	23
F8WI22	870	1	Isoform of Q8K019, Bcl-2-associated transcription factor 1 OS=Mus musculus OX=10090 GN=Bclaf1 PE=1 SV=1	2	1488-a	1	1	1	0.999	1	0.999	22	22	27	27	null	0	0	0	0	0	0	0	0	0	271-a	1	2	2	2	5.3982	2	6.4129	2	6.0132	null	0	0	0	0	0	0	0	0	0	1253-a	1	22	22
G3UWD2	451	1	Isoform of Q03347, Runt-related transcription factor OS=Mus musculus OX=10090 GN=Runx1 PE=1 SV=1	4	1489-a	1	1	1	0.999	1	0.999	10	10	33	33	564-a	1	6	6	8	56.9084	8	69.8144	8	65.3368	1280-a	1	8	8	11	57.2739	11	68.0393	11	63.7982	470-a	1	6	6	6	50.6295	6	62.3973	6	58.5045	1254-a	1	8	8
P97370	278	1	Sodium/potassium-transporting ATPase subunit beta-3 OS=Mus musculus OX=10090 GN=Atp1b3 PE=1 SV=1	4	149-a	1	1	1	0.999	1	0.999	7	7	23	23	111-a	1	7	7	7	80.7823	7	99.1025	7	92.7466	146-a	1	7	7	7	59.1281	7	70.242	7	65.8636	95-a	1	3	3	3	41.0682	3	50.6136	3	47.456	139-a	1	6	6
G3X9B1	2143	1	HEAT repeat-containing protein 1 OS=Mus musculus OX=10090 GN=Heatr1 PE=1 SV=1	4	1490-a	1	1	1	0.999	1	0.999	23	23	47	47	933-a	1	12	12	12	17.9648	12	22.0389	12	20.6255	1281-a	1	15	15	15	16.4365	15	19.526	15	18.3089	772-a	1	6	6	6	10.6551	6	13.1317	6	12.3124	1255-a	1	14	14
Q3U4X8	932	1	Isoform of P37913, DNA ligase OS=Mus musculus OX=10090 GN=Lig1 PE=1 SV=1	4	1491-a	1	1	1	0.999	1	0.999	59	59	173	173	468-a	1	36	36	40	137.691	40	168.918	40	158.084	627-a	1	47	47	52	131.017	52	155.644	52	145.942	382-a	1	29	29	31	126.583	31	156.004	31	146.272	1256-a	1	44	44
Q3UJB0	878	1	Splicing factor 3b, subunit 2 OS=Mus musculus OX=10090 GN=Sf3b2 PE=1 SV=1	2	1492-a	1	1	1	0.999	1	0.999	27	27	45	45	null	0	0	0	0	0	0	0	0	0	1282-a	1	16	16	17	45.4669	17	54.013	17	50.6461	null	0	0	0	0	0	0	0	0	0	1257-a	1	26	26
Q5RL20	159	1	Isoform of Q99N89, 39S ribosomal protein L43, mitochondrial OS=Mus musculus OX=10090 GN=Mrpl43 PE=1 SV=1	2	1493-a	1	1	1	0.999	1	0.999	2	2	4	4	null	0	0	0	0	0	0	0	0	0	1283-a	1	2	2	2	29.5375	2	35.0895	2	32.9022	null	0	0	0	0	0	0	0	0	0	1448-a	0.9871	2	2
Q5SV02	1312	1	Isoform of P70388, DNA repair protein RAD50 OS=Mus musculus OX=10090 GN=Rad50 PE=1 SV=1	4	1494-a	1	1	1	0.999	1	0.999	46	46	102	102	543-a	1	19	19	20	48.9057	20	59.9967	20	56.1488	716-a	1	32	32	33	59.0638	33	70.1656	33	65.7919	453-a	1	16	16	18	52.2117	18	64.3472	18	60.3328	1258-a	1	31	31
Q6DFZ1	1861	1	Golgi-specific brefeldin A-resistance factor 1 OS=Mus musculus OX=10090 GN=Gbf1 PE=1 SV=1	4	1495-a	1	1	1	0.999	1	0.999	11	11	21	21	935-a	1	4	4	4	6.8957	4	8.4595	4	7.917	1284-a	1	8	8	8	10.0945	8	11.9919	8	11.2444	773-a	1	4	4	4	8.1798	4	10.081	4	9.4521	1259-a	1	5	5
Q6NZL1	1150	1	DEAH (Asp-Glu-Ala-His) box polypeptide 37 OS=Mus musculus OX=10090 GN=Dhx37 PE=1 SV=1	4	1496-a	1	1	1	0.999	1	0.999	28	28	66	66	364-a	1	11	11	11	30.6873	11	37.6466	11	35.2322	1285-a	1	19	19	19	38.7969	19	46.0892	19	43.2163	295-a	1	10	10	10	33.0926	10	40.7843	10	38.2399	1260-a	1	23	23
Q6ZWZ4	105	1	Isoform of P47964, 60S ribosomal protein L36 OS=Mus musculus OX=10090 GN=Rpl36 PE=1 SV=1	4	1497-a	1	1	1	0.999	1	0.999	10	10	21	21	937-a	1	4	4	4	122.218	4	149.935	4	140.319	1286-a	1	6	6	6	134.185	6	159.406	6	149.47	775-a	1	2	2	2	72.4886	2	89.337	2	83.7636	1262-a	1	9	9
Q8BGJ5	529	1	Isoform of P17225, Polypyrimidine tract-binding protein 1 OS=Mus musculus OX=10090 GN=Ptbp1 PE=1 SV=1	4	1498-a	1	1	1	0.999	1	0.999	9	9	16	16	1516-a	0.4493	1	1	1	6.0647	1	7.44	1	6.9629	1287-a	1	6	4	6	26.634	4	21.0935	6	29.668	1266-a	0.4251	1	1	1	7.1941	1	8.8662	1	8.313	1263-a	1	8	6
G3UXA6	554	1	Isoform of Q8BHD7, Polypyrimidine tract-binding protein 3 OS=Mus musculus OX=10090 GN=Ptbp3 PE=1 SV=1	4	1498-b	1	1	0.9997	0.9951	1	0.9951	4	4	9	9	1516-a	0.4493	1	1	1	5.791	1	7.1043	1	6.6487	1287-b	0.9914	3	1	3	12.7161	1	5.0354	1	4.7215	1266-a	0.4251	1	1	1	6.8694	1	8.4661	1	7.9379	1263-b	0.9998	4	2
Q8CG29	1098	1	Isoform of P70248, Myosin-1F-like protein OS=Mus musculus OX=10090 GN=Myo1f PE=1 SV=1	4	1499-a	1	1	1	0.999	1	0.999	40	40	129	129	938-a	1	26	5	28	81.8124	5	17.9225	23	77.1561	1288-a	1	29	23	35	74.8526	27	68.597	33	78.6147	776-a	1	25	20	27	93.5817	22	93.9747	27	108.137	1264-a	1	35	29
P70248	1099	1	Unconventional myosin-If OS=Mus musculus OX=10090 GN=Myo1f PE=1 SV=1	4	1499-b	1	1	1	0.999	1	0.999	34	34	105	105	938-b	1	22	1	24	70.0611	1	3.5812	1	3.3516	1288-c	0	23	0	28	59.8276	0	0	0	0	776-c	0	20	0	22	76.1823	0	0	0	0	1264-c	0	28	0
E9Q634	1107	1	Unconventional myosin-Ie OS=Mus musculus OX=10090 GN=Myo1e PE=1 SV=1	4	1499-c	1	1	1	0.999	1	0.999	35	35	99	99	381-a	1	23	18	23	66.6566	18	63.9965	23	76.5288	1288-b	1	25	19	28	59.3952	20	50.3995	22	51.9837	776-b	1	19	14	19	65.3184	14	59.3159	14	55.6154	1264-b	1	28	22
D3YX34	1142	1	Isoform of O08788, Dynactin subunit 1 OS=Mus musculus OX=10090 GN=Dctn1 PE=1 SV=1	4	15-a	1	1	1	0.999	1	0.999	22	22	45	45	12-a	1	9	9	9	25.2836	9	31.0176	9	29.0283	11-a	1	15	15	15	30.8437	15	36.6411	15	34.3572	9-a	1	9	9	9	29.992	9	36.963	9	34.657	11-a	1	12	12
P97452	732	1	Ribosome biogenesis protein BOP1 OS=Mus musculus OX=10090 GN=Bop1 PE=1 SV=1	4	150-a	1	1	1	0.999	1	0.999	17	17	50	50	112-a	1	10	10	11	48.2109	11	59.1443	11	55.3511	147-a	1	13	13	16	51.3275	16	60.9751	16	57.1743	96-a	1	7	7	7	36.3929	7	44.8516	7	42.0534	140-a	1	14	14
Q8VHM5	632	1	Heterogeneous nuclear ribonucleoprotein R OS=Mus musculus OX=10090 GN=Hnrnpr PE=1 SV=1	4	1500-a	1	1	1	0.999	1	0.999	40	40	55	55	1428-a	0.6559	1	1	1	5.0763	1	6.2275	1	5.8281	1278-a	0.9997	2	1	3	11.1467	2	8.8279	3	12.4164	812-b	0.0087	2	0	2	12.0432	0	0	0	0	1265-a	1	40	31
Q7TMK9	623	1	Heterogeneous nuclear ribonucleoprotein Q OS=Mus musculus OX=10090 GN=Syncrip PE=1 SV=2	4	1500-b	1	1	1	0.999	1	0.999	27	27	38	38	1428-a	0.6559	1	1	1	5.1496	1	6.3175	1	5.9123	1278-b	0.945	2	1	2	7.5385	1	4.4777	1	4.1986	812-a	0.9997	3	3	3	18.3258	3	22.5852	3	21.1762	1265-b	1	27	18
Q91VA7	384	1	Isocitrate dehydrogenase [NAD] subunit, mitochondrial OS=Mus musculus OX=10090 GN=Idh3b PE=1 SV=1	4	1501-a	1	1	1	0.999	1	0.999	33	33	121	121	939-a	1	23	23	30	250.642	30	307.483	30	287.763	1290-a	1	24	24	31	189.571	31	225.203	31	211.165	777-a	1	22	22	27	267.585	27	329.779	27	309.205	1266-a	1	29	29
Q91XH6	232	1	Isoform of O88384, Vesicle transport through interaction with t-SNAREs 1B homolog OS=Mus musculus OX=10090 GN=Vti1b PE=1 SV=1	4	1502-a	1	1	1	0.999	1	0.999	7	7	17	17	407-a	1	3	3	3	41.4855	3	50.8938	3	47.6297	1291-a	1	7	7	8	80.9735	8	96.1935	8	90.1974	954-a	0.9496	1	1	1	16.4037	1	20.2164	1	18.9551	550-a	1	5	5
Q9CQM8	160	1	Isoform of O09167, 60S ribosomal protein L21 OS=Mus musculus OX=10090 GN=Rpl21 PE=1 SV=1	4	1503-a	1	1	1	0.9981	1	0.9981	9	9	33	33	14-a	1	5	5	6	120.308	6	147.592	6	138.126	15-a	1	8	8	12	176.117	12	209.221	12	196.179	778-a	1	5	5	5	118.927	5	146.569	5	137.425	1267-a	1	9	9
Q9DCE9	423	1	Interferon gamma-induced GTPase OS=Mus musculus OX=10090 GN=Igtp PE=1 SV=1	4	1504-a	1	1	1	0.999	1	0.999	17	17	51	51	940-a	1	11	11	11	83.4287	11	102.349	11	95.7849	1292-a	1	13	13	19	105.476	19	125.302	19	117.491	779-a	1	8	8	9	80.9714	9	99.7914	9	93.5657	1268-a	1	11	11
Q9ESU7	555	1	Isoform of P51912, Amino acid transporter OS=Mus musculus OX=10090 GN=Slc1a5 PE=1 SV=1	4	1505-a	1	1	1	0.999	1	0.999	6	6	16	16	941-a	1	3	3	3	17.3417	3	21.2745	3	19.9101	1293-a	1	5	5	5	21.1552	5	25.1316	5	23.5651	780-a	1	4	4	5	34.2852	5	42.254	5	39.6179	1269-a	1	3	3
Q9JHF5	834	1	V-type proton ATPase subunit a OS=Mus musculus OX=10090 GN=Tcirg1 PE=1 SV=1	3	1506-a	1	1	1	0.999	1	0.999	46	46	150	150	1397-a	0.7169	1	1	1	3.8468	1	4.7192	1	4.4165	1294-a	1	45	45	74	208.356	74	247.52	74	232.091	null	0	0	0	0	0	0	0	0	0	1270-a	1	42	42
O09111	151	1	NADH dehydrogenase [ubiquinone] 1 beta subcomplex subunit 11, mitochondrial OS=Mus musculus OX=10090 GN=Ndufb11 PE=1 SV=2	4	1507-a	1	0.9999	0.9999	0.9969	1	0.9969	2	2	7	7	987-a	0.9997	2	2	2	42.4929	2	52.1296	2	48.7863	14-a	1	2	2	3	46.6536	3	55.4228	3	51.968	1036-a	0.9062	1	1	1	25.203	1	31.0609	1	29.1231	1427-a	0.9956	1	1
P14685	530	1	26S proteasome non-ATPase regulatory subunit 3 OS=Mus musculus OX=10090 GN=Psmd3 PE=1 SV=3	2	1508-a	0.9857	0.9999	0.9999	0.999	1	0.999	2	2	2	2	1089-a	0.9857	1	1	1	6.0532	1	7.426	1	6.9497	1965-a	0.5421	1	1	1	4.4306	1	5.2634	1	4.9353	null	0	0	0	0	0	0	0	0	0	null	0	0	0
P53395	482	1	Lipoamide acyltransferase component of branched-chain alpha-keto acid dehydrogenase complex, mitochondrial OS=Mus musculus OX=10090 GN=Dbt PE=1 SV=2	2	1509-a	1	0.9999	0.9999	0.9952	1	0.9952	3	3	4	4	null	0	0	0	0	0	0	0	0	0	94-a	1	3	3	3	14.6155	3	17.3627	3	16.2804	null	0	0	0	0	0	0	0	0	0	2097-a	0.2479	1	1
A0A0R4J113	2166	1	Isoform of P97479, Unconventional myosin-VIIa OS=Mus musculus OX=10090 GN=Myo7a PE=1 SV=1	4	151-a	1	1	1	0.9952	1	0.9952	4	4	9	9	1068-a	0.9949	2	2	2	2.9623	2	3.6342	2	3.4011	148-a	1	3	3	3	3.2524	3	3.8637	3	3.6229	1008-a	0.9228	1	1	1	1.757	1	2.1654	1	2.0303	142-a	1	3	3
Q14CH7	980	1	Alanine--tRNA ligase, mitochondrial OS=Mus musculus OX=10090 GN=Aars2 PE=1 SV=1	2	1510-a	0.9478	0.9999	0.9999	0.9952	1	0.9952	2	2	2	2	null	0	0	0	0	0	0	0	0	0	1582-a	0.9478	1	1	1	2.3962	1	2.8465	1	2.6691	null	0	0	0	0	0	0	0	0	0	1604-a	0.9193	1	1
Q3UCQ1	651	1	Forkhead box protein K2 OS=Mus musculus OX=10090 GN=Foxk2 PE=1 SV=3	3	1511-a	0.9986	0.9999	0.9999	0.9909	1	0.9909	3	3	5	5	1819-a	0	1	1	1	4.9281	1	6.0458	1	5.658	1403-a	0.9986	2	2	2	7.2142	2	8.5702	2	8.036	894-a	0.9902	2	2	2	11.6917	2	14.4092	2	13.5103	null	0	0	0
Q6NZB1	378	1	Protein arginine N-methyltransferase 6 OS=Mus musculus OX=10090 GN=Prmt6 PE=1 SV=2	3	1513-a	1	0.9999	0.9999	0.9956	1	0.9956	2	2	4	4	145-a	1	2	2	2	16.9747	2	20.8243	2	19.4887	1768-a	0.8413	1	1	1	6.2123	1	7.3799	1	6.9199	null	0	0	0	0	0	0	0	0	0	1848-a	0.6003	1	1
Q6SJQ0	318	1	CMRF35-like molecule 8 OS=Mus musculus OX=10090 GN=Cd300a PE=1 SV=2	4	1514-a	1	0.9999	0.9999	0.9944	1	0.9944	2	2	6	6	1496-a	0.4938	1	1	1	10.0887	1	12.3767	1	11.5829	1851-a	0.7358	1	1	1	7.3844	1	8.7724	1	8.2255	943-a	0.9601	2	2	2	23.9349	2	29.4981	2	27.6578	196-a	1	2	2
B7ZCV4	199	1	Isoform of Q8BGB8, Ubiquinone biosynthesis protein COQ4 homolog, mitochondrial (Fragment) OS=Mus musculus OX=10090 GN=Coq4 PE=1 SV=8	4	1515-a	1	0.9999	0.9999	0.9953	1	0.9953	2	2	6	6	1033-a	0.9989	2	2	2	32.2433	2	39.5556	2	37.0187	1882-a	0.6718	1	1	1	11.8002	1	14.0182	1	13.1443	1374-a	0.2356	1	1	1	19.1239	1	23.5688	1	22.0984	220-a	1	2	2
A0A494BAX5	497	1	Isoform of Q8BP47, Asparagine--tRNA ligase (Fragment) OS=Mus musculus OX=10090 GN=Nars PE=1 SV=1	2	1516-a	1	0.9999	0.9999	0.9962	1	0.9962	2	2	3	3	null	0	0	0	0	0	0	0	0	0	1599-a	0.9441	1	1	1	4.7248	1	5.6129	1	5.263	null	0	0	0	0	0	0	0	0	0	240-a	1	2	2
Q8CCN1	673	1	NACHT, LRR and PYD domains-containing protein 10 OS=Mus musculus OX=10090 GN=Nlrp10 PE=1 SV=1	2	1517-a	0.9965	0.9999	0.9999	0.9948	1	0.9948	2	2	3	3	null	0	0	0	0	0	0	0	0	0	1425-a	0.9965	1	1	1	3.4892	1	4.145	1	3.8867	null	0	0	0	0	0	0	0	0	0	1618-a	0.9131	1	1
Q8CGC6	750	1	RNA-binding protein 28 OS=Mus musculus OX=10090 GN=Rbm28 PE=1 SV=4	2	1518-a	0.9999	0.9999	0.9999	0.9959	1	0.9959	2	2	4	4	null	0	0	0	0	0	0	0	0	0	1613-a	0.9399	1	1	2	6.262	2	7.439	2	6.9753	null	0	0	0	0	0	0	0	0	0	1293-a	0.9999	2	2
A0A0U1RPD8	2005	1	Isoform of Q8K284, General transcription factor 3C polypeptide 1 OS=Mus musculus OX=10090 GN=Gtf3c1 PE=1 SV=1	2	1519-a	0.9719	0.9999	0.9999	0.9955	1	0.9955	2	2	2	2	1528-a	0.4275	1	1	1	1.6001	1	1.963	1	1.8371	null	0	0	0	0	0	0	0	0	0	null	0	0	0	0	0	0	0	0	0	1487-a	0.9719	1	1
P97855	465	1	Ras GTPase-activating protein-binding protein 1 OS=Mus musculus OX=10090 GN=G3bp1 PE=1 SV=1	3	152-a	1	1	1	0.9966	1	0.9966	3	3	5	5	1340-a	0.7994	1	1	1	6.8994	1	8.4641	1	7.9212	2409-a	0	1	1	1	5.05	1	5.9992	1	5.6252	null	0	0	0	0	0	0	0	0	0	143-a	1	3	3
Q8K2C9	362	1	Very-long-chain (3R)-3-hydroxyacyl-CoA dehydratase 3 OS=Mus musculus OX=10090 GN=Hacd3 PE=1 SV=2	3	1520-a	1	0.9999	0.9999	0.9964	1	0.9964	2	2	4	4	null	0	0	0	0	0	0	0	0	0	278-a	1	2	2	2	12.9737	2	15.4122	2	14.4515	1956-a	0	1	1	1	10.5129	1	12.9563	1	12.148	1857-a	0.5872	1	1
Q8R5J9	188	1	PRA1 family protein 3 OS=Mus musculus OX=10090 GN=Arl6ip5 PE=1 SV=2	2	1521-a	0.936	0.9999	0.9999	0.9955	1	0.9955	2	2	2	2	1207-a	0.9308	1	1	1	17.065	1	20.935	1	19.5924	null	0	0	0	0	0	0	0	0	0	987-a	0.936	1	1	1	20.2428	1	24.9478	1	23.3914	null	0	0	0
G5E8U6	332	1	Isoform of Q8VC74, Cytochrome c oxidase assembly protein COX18, mitochondrial OS=Mus musculus OX=10090 GN=Cox18 PE=1 SV=1	3	1522-a	1	0.9999	0.9999	0.9968	1	0.9968	2	2	5	5	1281-a	0.879	1	1	1	9.6633	1	11.8548	1	11.0945	299-a	1	2	2	2	14.146	2	16.8049	2	15.7574	null	0	0	0	0	0	0	0	0	0	1296-a	0.9999	2	2
Q99KI3	261	1	ER membrane protein complex subunit 3 OS=Mus musculus OX=10090 GN=Emc3 PE=1 SV=3	3	1523-a	0.9766	0.9999	0.9999	0.9945	1	0.9945	3	3	4	4	1512-a	0.4634	1	1	1	12.292	1	15.0796	1	14.1125	1486-a	0.9766	2	2	2	17.9941	2	21.3763	2	20.0439	null	0	0	0	0	0	0	0	0	0	1508-a	0.9574	1	1
Q99N92	148	1	39S ribosomal protein L27, mitochondrial OS=Mus musculus OX=10090 GN=Mrpl27 PE=1 SV=1	2	1524-a	1	0.9999	0.9999	0.9981	1	0.9981	2	2	3	3	null	0	0	0	0	0	0	0	0	0	1648-a	0.9263	1	1	1	15.8664	1	18.8487	1	17.6738	null	0	0	0	0	0	0	0	0	0	341-a	1	2	2
Q9CQ40	166	1	39S ribosomal protein L49, mitochondrial OS=Mus musculus OX=10090 GN=Mrpl49 PE=1 SV=1	2	1525-a	1	0.9999	0.9999	0.999	1	0.999	2	2	3	3	null	0	0	0	0	0	0	0	0	0	1709-a	0.895	1	1	1	14.146	1	16.8049	1	15.7574	null	0	0	0	0	0	0	0	0	0	350-a	1	2	2
Q9CRC0	161	1	Vitamin K epoxide reductase complex subunit 1 OS=Mus musculus OX=10090 GN=Vkorc1 PE=1 SV=1	4	1526-a	1	0.9999	0.9999	0.999	1	0.999	2	2	6	6	1107-a	0.9857	1	1	1	19.9268	1	24.4459	1	22.878	1470-a	0.9847	1	1	1	14.5853	1	17.3268	1	16.2467	956-a	0.9496	1	1	1	23.6376	1	29.1316	1	27.3142	370-a	1	2	2
D3YW54	237	1	Isoform of Q9CWE0, Mitochondrial fission regulator 1-like (Fragment) OS=Mus musculus OX=10090 GN=Mtfr1l PE=1 SV=1	4	1527-a	1	0.9999	0.9999	0.9959	1	0.9959	2	2	7	7	271-a	1	2	2	2	27.0735	2	33.2134	2	31.0832	1344-a	0.9998	2	2	2	19.8163	2	23.541	2	22.0736	829-a	0.9996	2	2	2	32.1152	2	39.5797	2	37.1104	1623-a	0.907	1	1
Q9CY16	186	1	28S ribosomal protein S28, mitochondrial OS=Mus musculus OX=10090 GN=Mrps28 PE=1 SV=1	2	1528-a	1	0.9999	0.9999	0.9975	1	0.9975	2	2	3	3	null	0	0	0	0	0	0	0	0	0	387-a	1	2	2	2	25.2498	2	29.9958	2	28.1261	null	0	0	0	0	0	0	0	0	0	1775-a	0.7183	1	1
Q9DBQ7	735	1	Protein-associating with the carboxyl-terminal domain of ezrin OS=Mus musculus OX=10090 GN=Scyl3 PE=1 SV=3	2	1529-a	1	0.9999	0.9999	0.9951	1	0.9951	2	2	3	3	null	0	0	0	0	0	0	0	0	0	420-a	1	2	2	2	6.3897	2	7.5908	2	7.1176	null	0	0	0	0	0	0	0	0	0	3047-a	0	1	1
Q00651	1039	1	Integrin alpha-4 OS=Mus musculus OX=10090 GN=Itga4 PE=1 SV=1	4	153-a	1	1	1	0.9975	1	0.9975	4	4	9	9	114-a	1	3	3	3	9.2634	3	11.3642	3	10.6353	149-a	1	3	3	3	6.7803	3	8.0547	3	7.5526	1155-a	0.7029	1	1	1	3.6628	1	4.5141	1	4.2325	144-a	1	2	2
Q9DCH4	361	1	Eukaryotic translation initiation factor 3 subunit F OS=Mus musculus OX=10090 GN=Eif3f PE=1 SV=2	3	1530-a	0.9999	0.9999	0.9999	0.9962	1	0.9962	2	2	4	4	1166-a	0.9475	1	1	1	8.887	1	10.9025	1	10.2032	1792-a	0.8119	1	1	1	6.5048	1	7.7275	1	7.2458	null	0	0	0	0	0	0	0	0	0	1304-a	0.9999	2	2
Q9R1Q9	463	1	V-type proton ATPase subunit S1 OS=Mus musculus OX=10090 GN=Atp6ap1 PE=1 SV=1	2	1531-a	1	0.9999	0.9999	0.9972	1	0.9972	2	2	4	4	null	0	0	0	0	0	0	0	0	0	1375-a	0.9995	2	2	2	10.1435	2	12.0502	2	11.299	null	0	0	0	0	0	0	0	0	0	470-a	1	2	2
Q9Z1D1	320	1	Eukaryotic translation initiation factor 3 subunit G OS=Mus musculus OX=10090 GN=Eif3g PE=1 SV=2	2	1532-a	0.9999	0.9999	0.9999	0.9944	1	0.9944	2	2	3	3	null	0	0	0	0	0	0	0	0	0	1409-a	0.9982	1	1	1	7.3382	1	8.7175	1	8.1741	null	0	0	0	0	0	0	0	0	0	1307-a	0.9999	2	2
Q6P6L6	1058	1	Gem (Nuclear organelle) associated protein 4 OS=Mus musculus OX=10090 GN=Gemin4 PE=1 SV=1	1	1533-a	1	0.9999	0.9999	0.9949	1	0.9949	3	3	3	3	null	0	0	0	0	0	0	0	0	0	497-a	1	3	3	3	6.6585	3	7.9101	3	7.417	null	0	0	0	0	0	0	0	0	0	null	0	0	0
O08734	209	1	Bcl-2 homologous antagonist/killer OS=Mus musculus OX=10090 GN=Bak1 PE=1 SV=3	4	1534-a	1	0.9999	0.9999	0.997	1	0.997	2	2	8	8	390-a	1	2	2	3	46.0509	3	56.4945	3	52.8713	1708-a	0.895	1	1	2	22.4711	2	26.6949	2	25.0309	1038-a	0.9049	1	1	1	18.2089	1	22.4411	1	21.0411	1554-a	0.9448	1	1
P50580	394	1	Proliferation-associated protein 2G4 OS=Mus musculus OX=10090 GN=Pa2g4 PE=1 SV=3	3	1536-a	0.9998	0.9999	0.9999	0.991	1	0.991	3	3	5	5	1351-a	0.7871	1	1	1	8.1427	1	9.9893	1	9.3486	null	0	0	0	0	0	0	0	0	0	809-a	0.9998	2	2	2	19.318	2	23.8081	2	22.3228	1444-a	0.9907	2	2
Q07797	577	1	Galectin-3-binding protein OS=Mus musculus OX=10090 GN=Lgals3bp PE=1 SV=1	2	1537-a	0.9993	0.9999	0.9999	0.9908	1	0.9908	2	2	3	3	1022-a	0.9993	2	2	2	11.1203	2	13.6422	2	12.7673	1737-a	0.874	1	1	1	4.0697	1	4.8347	1	4.5333	null	0	0	0	0	0	0	0	0	0	null	0	0	0
E9PUI7	1076	1	Isoform of Q3U3T8, WD repeat-containing protein 62 OS=Mus musculus OX=10090 GN=Wdr62 PE=1 SV=1	2	1538-a	1	0.9999	0.9999	0.9973	1	0.9973	2	2	3	3	null	0	0	0	0	0	0	0	0	0	775-a	1	2	2	2	4.3647	2	5.1852	2	4.8619	null	0	0	0	0	0	0	0	0	0	1673-a	0.8678	1	1
A0A0R4J250	358	1	Isoform of Q61070, Etoposide-induced protein 2.4 OS=Mus musculus OX=10090 GN=Ei24 PE=1 SV=1	2	1539-a	1	0.9999	0.9999	0.9953	1	0.9953	2	2	4	4	613-a	1	2	2	2	17.923	2	21.9876	2	20.5775	null	0	0	0	0	0	0	0	0	0	508-a	1	2	2	2	21.2606	2	26.2022	2	24.5675	null	0	0	0
Q00PI9	745	1	Heterogeneous nuclear ribonucleoprotein U-like protein 2 OS=Mus musculus OX=10090 GN=Hnrnpul2 PE=1 SV=2	4	154-a	1	1	1	0.9976	1	0.9976	15	15	23	23	115-a	1	2	2	2	8.6127	2	10.5659	2	9.8882	150-a	1	7	7	7	22.0639	7	26.2111	7	24.5773	98-a	1	2	2	2	10.2165	2	12.5911	2	11.8056	145-a	1	12	12
Q61495	1057	1	Desmoglein-1-alpha OS=Mus musculus OX=10090 GN=Dsg1a PE=2 SV=2	1	1540-a	1	0.9999	0.9999	0.996	1	0.996	2	2	3	3	null	0	0	0	0	0	0	0	0	0	null	0	0	0	0	0	0	0	0	0	null	0	0	0	0	0	0	0	0	0	805-a	1	2	2
A0A0J9YTU9	506	1	Isoform of Q69Z99, Zinc finger protein 512 OS=Mus musculus OX=10090 GN=Zfp512 PE=1 SV=1	3	1542-a	0.9926	0.9999	0.9999	0.9966	1	0.9966	3	3	4	4	1076-a	0.9926	2	2	2	12.6807	2	15.5565	2	14.5588	2578-a	0	1	1	1	4.6408	1	5.5131	1	5.1694	null	0	0	0	0	0	0	0	0	0	1565-a	0.9415	1	1
Q6TEK5	176	1	Vitamin K epoxide reductase complex subunit 1-like protein 1 OS=Mus musculus OX=10090 GN=Vkorc1l1 PE=1 SV=1	3	1543-a	0.9117	0.9999	0.9999	0.9943	1	0.9943	2	2	3	3	1296-a	0.8577	1	1	1	18.2285	1	22.3624	1	20.9282	1677-a	0.9117	1	1	1	13.3422	1	15.8501	1	14.8621	null	0	0	0	0	0	0	0	0	0	1627-a	0.9055	1	1
A0A0R4J275	149	1	Isoform of Q7TMF3, NADH dehydrogenase [ubiquinone] 1 alpha subcomplex subunit 12 OS=Mus musculus OX=10090 GN=Ndufa12 PE=1 SV=1	4	1544-a	0.9999	0.9999	0.9999	0.9957	1	0.9957	2	2	6	6	980-a	0.9998	2	2	2	43.0633	2	52.8293	2	49.4411	1714-a	0.8912	1	1	1	15.7599	1	18.7222	1	17.5552	1810-a	0	1	1	1	25.5413	1	31.4778	1	29.514	1315-a	0.9999	2	2
Q8BHN0	360	1	Protein phosphatase 1L OS=Mus musculus OX=10090 GN=Ppm1l PE=1 SV=1	4	1545-a	0.9851	0.9999	0.9999	0.999	1	0.999	2	2	4	4	1473-a	0.5465	1	1	1	8.9117	1	10.9327	1	10.2316	1463-a	0.9847	1	1	1	6.5229	1	7.7489	1	7.2659	911-a	0.9851	1	1	1	10.5713	1	13.0283	1	12.2155	1598-a	0.924	1	1
Q8BJY1	504	1	26S proteasome non-ATPase regulatory subunit 5 OS=Mus musculus OX=10090 GN=Psmd5 PE=1 SV=4	2	1546-a	0.9157	0.9999	0.9999	0.9937	1	0.9937	2	2	2	2	1226-a	0.9157	1	1	1	6.3655	1	7.8091	1	7.3083	null	0	0	0	0	0	0	0	0	0	null	0	0	0	0	0	0	0	0	0	1650-a	0.8848	1	1
Q8BWC0	731	1	Two pore calcium channel protein 2 OS=Mus musculus OX=10090 GN=Tpcn2 PE=1 SV=1	2	1547-a	0.9999	0.9999	0.9999	0.9971	1	0.9971	2	2	3	3	null	0	0	0	0	0	0	0	0	0	1546-a	0.9568	1	1	1	3.2124	1	3.8162	1	3.5783	null	0	0	0	0	0	0	0	0	0	1318-a	0.9999	2	2
H7BWY5	597	1	Isoform of Q8CAS9, Protein mono-ADP-ribosyltransferase PARP9 OS=Mus musculus OX=10090 GN=Parp9 PE=1 SV=1	4	1548-a	1	0.9999	0.9999	0.9966	1	0.9966	2	2	5	5	718-a	1	2	2	2	10.7478	2	13.1852	2	12.3396	1576-a	0.9497	1	1	1	3.9334	1	4.6727	1	4.3814	1303-a	0.3507	1	1	1	6.3746	1	7.8563	1	7.3661	1891-a	0.5161	1	1
Q8R2T8	520	1	General transcription factor 3C polypeptide 5 OS=Mus musculus OX=10090 GN=Gtf3c5 PE=2 SV=2	3	1549-a	1	0.9999	0.9999	0.9949	1	0.9949	2	2	5	5	1066-a	0.9951	2	2	2	12.3393	2	15.1376	2	14.1668	988-a	1	2	2	2	9.0317	2	10.7293	2	10.0605	null	0	0	0	0	0	0	0	0	0	1744-a	0.7628	1	1
Q03963	515	1	Interferon-induced, double-stranded RNA-activated protein kinase OS=Mus musculus OX=10090 GN=Eif2ak2 PE=1 SV=2	4	155-a	1	1	1	0.999	1	0.999	18	18	50	50	116-a	1	8	8	10	62.2954	10	76.423	10	71.5216	151-a	1	13	13	16	72.9548	16	86.6676	16	81.2652	99-a	1	6	6	6	44.3377	6	54.643	6	51.234	146-a	1	15	15
Q9JI99	430	1	Sphingosine-1-phosphate phosphatase 1 OS=Mus musculus OX=10090 GN=Sgpp1 PE=1 SV=1	1	1550-a	0.9999	0.9999	0.9999	0.9972	1	0.9972	3	3	3	3	null	0	0	0	0	0	0	0	0	0	1331-a	0.9999	3	3	3	16.383	3	19.4624	3	18.2492	null	0	0	0	0	0	0	0	0	0	null	0	0	0
Q9JID9	621	1	SH2B adapter protein 2 OS=Mus musculus OX=10090 GN=Sh2b2 PE=1 SV=2	2	1551-a	0.941	0.9999	0.9999	0.9957	1	0.9957	2	2	2	2	1182-a	0.941	1	1	1	5.1662	1	6.3378	1	5.9313	1706-a	0.8962	1	1	1	3.7814	1	4.4921	1	4.2121	null	0	0	0	0	0	0	0	0	0	null	0	0	0
D3Z3B4	474	1	Isoform of Q9WU00, Nuclear respiratory factor 1 OS=Mus musculus OX=10090 GN=Nrf1 PE=1 SV=1	2	1552-a	0.9999	0.9999	0.9999	0.9973	1	0.9973	3	3	4	4	null	0	0	0	0	0	0	0	0	0	1534-a	0.9596	1	1	1	4.9541	1	5.8853	1	5.5184	null	0	0	0	0	0	0	0	0	0	1322-a	0.9999	3	3
F8VQG4	363	1	Histocompatibility 2, T region locus 24 OS=Mus musculus OX=10090 GN=H2-T24 PE=1 SV=1	3	1553-a	0.9998	0.9999	0.9999	0.9973	1	0.9973	2	2	4	4	986-a	0.9998	2	2	2	17.6761	2	21.6848	2	20.294	1535-a	0.9596	1	1	1	6.469	1	7.6849	1	7.2059	null	0	0	0	0	0	0	0	0	0	1792-a	0.6973	1	1
Q8R5L1	279	1	Isoform of O35658, Complement component 1 Q subcomponent-binding protein, mitochondrial OS=Mus musculus OX=10090 GN=C1qbp PE=1 SV=1	1	1554-a	1	0.9999	0.9999	0.9963	1	0.9963	2	2	2	2	null	0	0	0	0	0	0	0	0	0	1289-a	1	2	2	2	16.8332	2	19.9972	2	18.7507	null	0	0	0	0	0	0	0	0	0	null	0	0	0
D3Z700	508	1	Isoform of O08811, DNA helicase OS=Mus musculus OX=10090 GN=Ercc2 PE=1 SV=1	2	1555-a	0.9995	0.9998	0.9998	0.999	1	0.999	2	2	3	3	null	0	0	0	0	0	0	0	0	0	1372-a	0.9995	2	2	2	9.245	2	10.9827	2	10.2981	null	0	0	0	0	0	0	0	0	0	1456-a	0.9821	1	1
P03930	67	1	ATP synthase protein 8 OS=Mus musculus OX=10090 GN=Mtatp8 PE=1 SV=1	4	1557-a	1	0.9998	0.9998	0.999	1	0.999	2	2	7	7	37-a	1	2	2	3	143.651	3	176.229	3	164.927	1702-a	0.8975	1	1	1	35.0482	1	41.636	1	39.0407	784-a	0.9999	2	2	2	113.602	2	140.006	2	131.271	1457-a	0.9821	1	1
A0A0U1RNJ1	2502	1	Isoform of P19096, 3-hydroxyacyl-[acyl-carrier-protein] dehydratase OS=Mus musculus OX=10090 GN=Fasn PE=1 SV=1	2	1558-a	0.9995	0.9998	0.9998	0.9947	1	0.9947	3	3	3	3	1797-a	0	1	1	1	1.2823	1	1.5731	1	1.4722	1373-a	0.9995	2	2	2	1.8771	2	2.2299	2	2.0909	null	0	0	0	0	0	0	0	0	0	null	0	0	0
A0A0J9YVC7	105	1	Isoform of P19258, Protein Mpv17 (Fragment) OS=Mus musculus OX=10090 GN=Mpv17 PE=1 SV=1	4	1559-a	0.9399	0.9998	0.9998	0.9965	1	0.9965	2	2	4	4	1799-a	0	1	1	1	30.5544	1	37.4837	1	35.0797	1881-a	0.6726	1	1	1	22.3641	1	26.5677	1	24.9117	1521-a	0	1	1	1	36.2443	1	44.6685	1	41.8818	1567-a	0.9399	1	1
Q04750	767	1	DNA topoisomerase 1 OS=Mus musculus OX=10090 GN=Top1 PE=1 SV=2	3	156-a	1	1	1	0.9967	1	0.9967	7	7	13	13	1198-a	0.9346	1	1	1	4.1828	1	5.1314	1	4.8023	152-a	1	5	5	5	15.3079	5	18.1852	5	17.0517	null	0	0	0	0	0	0	0	0	0	148-a	1	7	7
A0A0R4J1C8	335	1	Isoform of P31996, Macrosialin OS=Mus musculus OX=10090 GN=Cd68 PE=1 SV=1	4	1561-a	1	0.9998	0.9998	0.9947	1	0.9947	2	2	6	6	1254-a	0.8988	1	1	1	9.5768	1	11.7486	1	10.9951	1354-a	0.9997	2	2	2	14.0193	2	16.6544	2	15.6163	1007-a	0.9254	1	1	1	11.3602	1	14.0006	1	13.1271	72-a	1	2	2
P47955	114	1	60S acidic ribosomal protein P1 OS=Mus musculus OX=10090 GN=Rplp1 PE=1 SV=1	2	1562-a	0.9999	0.9998	0.9998	0.9922	1	0.9922	2	2	4	4	null	0	0	0	0	0	0	0	0	0	1735-a	0.8764	1	1	1	20.5985	1	24.4703	1	22.945	null	0	0	0	0	0	0	0	0	0	1280-a	0.9999	2	2
P55098	305	1	Peroxisome biogenesis factor 2 OS=Mus musculus OX=10090 GN=Pex2 PE=2 SV=1	2	1563-a	1	0.9998	0.9998	0.9942	1	0.9942	2	2	4	4	null	0	0	0	0	0	0	0	0	0	100-a	1	2	2	3	23.0974	3	27.4388	3	25.7284	null	0	0	0	0	0	0	0	0	0	1746-a	0.7509	1	1
A0A1L1SQP8	70	1	Isoform of Q04646, FXYD domain-containing ion transport regulator OS=Mus musculus OX=10090 GN=Fxyd2 PE=1 SV=1	3	1564-a	0.9998	0.9998	0.9998	0.999	1	0.999	2	2	4	4	971-a	0.9998	2	2	2	91.6632	2	112.451	2	105.239	1503-a	0.964	1	1	1	33.5462	1	39.8516	1	37.3675	null	0	0	0	0	0	0	0	0	0	1459-a	0.9821	1	1
Q6NVF4	1074	1	DNA helicase B OS=Mus musculus OX=10090 GN=Helb PE=1 SV=2	3	1566-a	0.9654	0.9998	0.9998	0.9977	1	0.9977	2	2	3	3	1441-a	0.613	1	1	1	2.9872	1	3.6646	1	3.4296	1501-a	0.9654	1	1	1	2.1864	1	2.5974	1	2.4355	null	0	0	0	0	0	0	0	0	0	1582-a	0.9335	1	1
Q6R5N8	991	1	Toll-like receptor 13 OS=Mus musculus OX=10090 GN=Tlr13 PE=1 SV=1	2	1567-a	0.9999	0.9998	0.9998	0.997	1	0.997	2	2	3	3	null	0	0	0	0	0	0	0	0	0	1301-a	0.9999	2	2	2	4.7391	2	5.6299	2	5.279	null	0	0	0	0	0	0	0	0	0	1667-a	0.8706	1	1
Q80UU9	217	1	Membrane-associated progesterone receptor component 2 OS=Mus musculus OX=10090 GN=Pgrmc2 PE=1 SV=2	4	1568-a	1	0.9998	0.9998	0.9947	1	0.9947	2	2	6	6	161-a	1	2	2	2	29.5688	2	36.2745	2	33.9481	1654-a	0.9236	1	1	1	10.8213	1	12.8554	1	12.054	870-a	0.9972	2	2	2	35.0752	2	43.2276	2	40.5308	1679-a	0.865	1	1
Q8K297	617	1	Procollagen galactosyltransferase 1 OS=Mus musculus OX=10090 GN=Colgalt1 PE=1 SV=2	3	1569-a	0.9999	0.9998	0.9998	0.9924	1	0.9924	2	2	4	4	950-a	0.9999	2	2	2	10.3994	2	12.7578	2	11.9396	null	0	0	0	0	0	0	0	0	0	1363-a	0.2496	1	1	1	6.168	1	7.6016	1	7.1274	1700-a	0.8381	1	1
Q05186	325	1	Reticulocalbin-1 OS=Mus musculus OX=10090 GN=Rcn1 PE=1 SV=1	4	157-a	1	1	1	0.999	1	0.999	4	4	9	9	1019-a	0.9993	2	2	2	19.7428	2	24.2202	2	22.6669	153-a	1	3	3	3	21.676	3	25.7503	3	24.1451	887-a	0.9918	1	1	1	11.7097	1	14.4314	1	13.531	149-a	1	3	3
Q99KX1	247	1	Myeloid leukemia factor 2 OS=Mus musculus OX=10090 GN=Mlf2 PE=1 SV=1	3	1570-a	1	0.9998	0.9998	0.9904	1	0.9904	2	2	4	4	2297-a	0	1	1	1	12.9887	1	15.9344	1	14.9124	1846-a	0.7456	1	1	1	9.507	1	11.294	1	10.59	null	0	0	0	0	0	0	0	0	0	331-a	1	2	2
Q9CQJ8	179	1	NADH dehydrogenase [ubiquinone] 1 beta subcomplex subunit 9 OS=Mus musculus OX=10090 GN=Ndufb9 PE=1 SV=3	4	1571-a	0.9614	0.9998	0.9998	0.9978	1	0.9978	2	2	4	4	2308-a	0	1	1	1	17.923	1	21.9876	1	20.5775	1900-a	0.633	1	1	1	13.1186	1	15.5844	1	14.613	1026-a	0.9125	1	1	1	21.2606	1	26.2022	1	24.5675	1501-a	0.9614	1	1
F6XZA4	153	1	Isoform of Q9CR56, NF-kappa-B inhibitor-interacting Ras-like protein 2 (Fragment) OS=Mus musculus OX=10090 GN=Nkiras2 PE=1 SV=1	2	1572-a	1	0.9998	0.9998	0.9924	1	0.9924	2	2	3	3	267-a	1	2	2	2	41.9374	2	51.4482	2	48.1486	null	0	0	0	0	0	0	0	0	0	null	0	0	0	0	0	0	0	0	0	1807-a	0.6774	1	1
B0QZU2	105	1	Isoform of Q9CYY7, PRELI domain-containing protein 3B OS=Mus musculus OX=10090 GN=Prelid3b PE=1 SV=1	3	1573-a	0.9999	0.9998	0.9998	0.999	1	0.999	2	2	4	4	1109-a	0.9857	1	1	1	30.5544	1	37.4837	1	35.0797	1311-a	0.9999	2	2	2	44.7282	2	53.1355	2	49.8233	null	0	0	0	0	0	0	0	0	0	1519-a	0.9547	1	1
Q9DCJ5	172	1	NADH dehydrogenase [ubiquinone] 1 alpha subcomplex subunit 8 OS=Mus musculus OX=10090 GN=Ndufa8 PE=1 SV=3	4	1574-a	0.9998	0.9998	0.9998	0.9963	1	0.9963	2	2	5	5	1161-a	0.9489	1	1	1	18.6524	1	22.8825	1	21.4149	1695-a	0.9013	1	1	1	13.6525	1	16.2187	1	15.2077	981-a	0.94	1	1	1	22.1259	1	27.2686	1	25.5674	1333-a	0.9998	2	2
A0A1Y7VP67	1071	1	Isoform of E9Q2I4, Mitotic deacetylase-associated SANT domain protein (Fragment) OS=Mus musculus OX=10090 GN=Mideas PE=1 SV=1	2	1575-a	0.9631	0.9998	0.9998	0.9979	1	0.9979	2	2	2	2	null	0	0	0	0	0	0	0	0	0	2147-a	0.2636	1	1	1	2.1926	1	2.6047	1	2.4423	null	0	0	0	0	0	0	0	0	0	1498-a	0.9631	1	1
D3YWX8	737	1	Isoform of A2BE32, Protein Vmn2r121 OS=Mus musculus OX=10090 GN=Vmn2r121 PE=4 SV=2	2	1576-a	0.9847	0.9998	0.9998	0.999	1	0.999	2	2	2	2	null	0	0	0	0	0	0	0	0	0	1478-a	0.9847	1	1	1	3.1862	1	3.7851	1	3.5492	null	0	0	0	0	0	0	0	0	0	1996-a	0.3553	1	1
P0DP26	149	1	Calmodulin-1 OS=Mus musculus OX=10090 GN=Calm1 PE=1 SV=1	4	1577-a	0.9999	0.9998	0.9998	0.9945	1	0.9945	2	2	6	6	1342-a	0.7975	1	1	1	21.5316	1	26.4147	1	24.7206	1348-a	0.9998	2	2	2	31.5199	2	37.4445	2	35.1104	1510-a	0	1	1	1	25.5413	1	31.4778	1	29.514	1310-a	0.9999	2	2
Q3UDR8	347	1	Protein YIPF3 OS=Mus musculus OX=10090 GN=Yipf3 PE=1 SV=1	2	1578-a	0.9999	0.9998	0.9998	0.9933	1	0.9933	2	2	3	3	1235-a	0.9108	1	1	1	9.2456	1	11.3423	1	10.6149	null	0	0	0	0	0	0	0	0	0	null	0	0	0	0	0	0	0	0	0	1312-a	0.9999	2	2
Q7TPN9	612	1	Proline-rich protein 14 OS=Mus musculus OX=10090 GN=Prr14 PE=1 SV=1	4	1579-a	0.9999	0.9998	0.9998	0.9918	1	0.9918	2	2	7	7	1009-a	0.9996	2	2	2	10.4844	2	12.862	2	12.0371	1322-a	0.9999	2	2	2	7.674	2	9.1164	2	8.5481	861-a	0.9982	2	2	2	12.4368	2	15.3274	2	14.3712	1689-a	0.8541	1	1
Q07113	2483	1	Cation-independent mannose-6-phosphate receptor OS=Mus musculus OX=10090 GN=Igf2r PE=1 SV=1	4	158-a	1	1	1	0.9979	1	0.9979	13	13	25	25	118-a	1	9	9	9	11.6286	9	14.2658	9	13.3509	155-a	1	8	8	8	7.5658	8	8.9879	8	8.4276	836-a	0.9994	3	3	3	4.5981	3	5.6668	3	5.3132	150-a	1	5	5
Q9CR48	267	1	DNA damage-regulated autophagy modulator protein 2 OS=Mus musculus OX=10090 GN=Dram2 PE=2 SV=1	2	1580-a	1	0.9998	0.9998	0.9924	1	0.9924	2	2	3	3	null	0	0	0	0	0	0	0	0	0	2187-a	0.2235	1	1	1	8.7949	1	10.448	1	9.7967	null	0	0	0	0	0	0	0	0	0	1068-a	1	2	2
Q9CVB6	300	1	Actin-related protein 2/3 complex subunit 2 OS=Mus musculus OX=10090 GN=Arpc2 PE=1 SV=3	2	1581-a	0.9998	0.9998	0.9998	0.9956	1	0.9956	2	2	3	3	1360-a	0.776	1	1	1	10.694	1	13.1193	1	12.2779	1352-a	0.9998	2	2	2	15.6549	2	18.5974	2	17.4382	null	0	0	0	0	0	0	0	0	0	null	0	0	0
E9QPX3	175	1	Isoform of Q9CXZ1, NADH dehydrogenase [ubiquinone] iron-sulfur protein 4, mitochondrial OS=Mus musculus OX=10090 GN=Ndufs4 PE=1 SV=1	2	1582-a	0.9999	0.9998	0.9998	0.997	1	0.997	2	2	3	3	null	0	0	0	0	0	0	0	0	0	1329-a	0.9999	2	2	2	26.8369	2	31.8813	2	29.894	null	0	0	0	0	0	0	0	0	0	3000-a	0	1	1
A0A0R4J1R1	612	1	Isoform of Q9DBY1, RING-type E3 ubiquitin transferase OS=Mus musculus OX=10090 GN=Syvn1 PE=1 SV=1	4	1583-a	0.9996	0.9998	0.9998	0.9969	1	0.9969	2	2	5	5	1190-a	0.9384	1	1	1	5.2422	1	6.431	1	6.0186	1370-a	0.9996	2	2	2	7.674	2	9.1164	2	8.5481	1136-a	0.7524	1	1	1	6.2184	1	7.6637	1	7.1856	1551-a	0.9464	1	1
Q9JKX6	218	1	ADP-sugar pyrophosphatase OS=Mus musculus OX=10090 GN=Nudt5 PE=1 SV=1	2	1584-a	1	0.9998	0.9998	0.9962	1	0.9962	2	2	3	3	null	0	0	0	0	0	0	0	0	0	1202-a	1	2	2	2	21.5434	2	25.5928	2	23.9975	null	0	0	0	0	0	0	0	0	0	1774-a	0.7193	1	1
CASB_BOVIN	224	1	sp CASB_BOVIN	1	1586-a	0.9999	0.9997	0.9997	0.9926	1	0.9926	2	2	2	2	null	0	0	0	0	0	0	0	0	0	null	0	0	0	0	0	0	0	0	0	null	0	0	0	0	0	0	0	0	0	1272-a	0.9999	2	2
P0C6B7	237	1	Immunoglobulin superfamily member 6 OS=Mus musculus OX=10090 GN=Igsf6 PE=2 SV=1	2	1587-a	0.9182	0.9997	0.9997	0.9939	1	0.9939	2	2	2	2	1223-a	0.9182	1	1	1	13.5368	1	16.6067	1	15.5416	1864-a	0.7119	1	1	1	9.9082	1	11.7705	1	11.0368	null	0	0	0	0	0	0	0	0	0	null	0	0	0
P11031	127	1	Activated RNA polymerase II transcriptional coactivator p15 OS=Mus musculus OX=10090 GN=Sub1 PE=1 SV=3	3	1588-a	0.9999	0.9997	0.9997	0.999	1	0.999	2	2	4	4	944-a	0.9999	2	2	2	50.523	2	61.9809	2	58.0057	1509-a	0.9625	1	1	1	18.49	1	21.9655	1	20.5963	1109-a	0.8057	1	1	1	29.9658	1	36.9307	1	34.6267	null	0	0	0
P70452	298	1	Syntaxin-4 OS=Mus musculus OX=10090 GN=Stx4 PE=1 SV=1	1	1589-a	0.9999	0.9997	0.9997	0.9942	1	0.9942	3	3	3	3	null	0	0	0	0	0	0	0	0	0	1298-a	0.9999	3	3	3	23.6399	3	28.0833	3	26.3328	null	0	0	0	0	0	0	0	0	0	null	0	0	0
Q07417	412	1	Short-chain specific acyl-CoA dehydrogenase, mitochondrial OS=Mus musculus OX=10090 GN=Acads PE=1 SV=2	4	159-a	1	1	1	0.999	1	0.999	19	19	57	57	119-a	1	12	12	13	101.23	13	124.187	13	116.223	156-a	1	12	12	15	85.4939	15	101.564	15	95.2327	102-a	1	9	9	10	92.3702	10	113.84	10	106.738	151-a	1	16	16
Q91XB0	314	1	Three-prime repair exonuclease 1 OS=Mus musculus OX=10090 GN=Trex1 PE=1 SV=2	1	1590-a	0.9999	0.9997	0.9997	0.9922	1	0.9922	2	2	2	2	null	0	0	0	0	0	0	0	0	0	1308-a	0.9999	2	2	2	14.9569	2	17.7682	2	16.6607	null	0	0	0	0	0	0	0	0	0	null	0	0	0
Q9QYC7	757	1	Vitamin K-dependent gamma-carboxylase OS=Mus musculus OX=10090 GN=Ggcx PE=1 SV=1	2	1591-a	0.8907	0.9997	0.9997	0.9933	1	0.9933	2	2	2	2	null	0	0	0	0	0	0	0	0	0	1849-a	0.7394	1	1	1	3.102	1	3.6851	1	3.4554	null	0	0	0	0	0	0	0	0	0	1641-a	0.8907	1	1
P31230	310	1	Aminoacyl tRNA synthase complex-interacting multifunctional protein 1 OS=Mus musculus OX=10090 GN=Aimp1 PE=1 SV=2	3	1592-a	0.9998	0.9997	0.9997	0.9939	1	0.9939	2	2	4	4	1361-a	0.7724	1	1	1	10.3491	1	12.6961	1	11.8818	1776-a	0.8357	1	1	1	7.5749	1	8.9987	1	8.4378	null	0	0	0	0	0	0	0	0	0	1338-a	0.9998	2	2
A0A0U1RPL0	1096	1	Isoform of Q7TQH0, Ataxin-2-like protein OS=Mus musculus OX=10090 GN=Atxn2l PE=1 SV=1	2	1594-a	0.9999	0.9997	0.9997	0.9925	1	0.9925	2	2	3	3	null	0	0	0	0	0	0	0	0	0	2193-a	0.2206	1	1	1	2.1425	1	2.5453	1	2.3866	null	0	0	0	0	0	0	0	0	0	1316-a	0.9999	2	2
Q8R239	342	1	Transmembrane protein 268 OS=Mus musculus OX=10090 GN=Tmem268 PE=2 SV=2	1	1595-a	0.9999	0.9997	0.9997	0.9951	1	0.9951	2	2	2	2	null	0	0	0	0	0	0	0	0	0	1325-a	0.9999	2	2	2	13.7323	2	16.3135	2	15.2966	null	0	0	0	0	0	0	0	0	0	null	0	0	0
D3YVV1	328	1	Isoform of Q8VEK0, Cell cycle control protein OS=Mus musculus OX=10090 GN=Tmem30a PE=1 SV=1	3	1596-a	0.9209	0.9997	0.9997	0.9945	1	0.9945	2	2	3	3	1394-a	0.7176	1	1	1	9.7811	1	11.9993	1	11.2298	1659-a	0.9209	1	1	1	7.1592	1	8.5049	1	7.9748	null	0	0	0	0	0	0	0	0	0	1629-a	0.904	1	1
Q99LY9	106	1	NADH dehydrogenase [ubiquinone] iron-sulfur protein 5 OS=Mus musculus OX=10090 GN=Ndufs5 PE=1 SV=3	2	1597-a	0.9999	0.9997	0.9997	0.9926	1	0.9926	2	2	3	3	1247-a	0.9024	1	1	1	30.2662	1	37.1301	1	34.7487	1328-a	0.9999	2	2	2	44.3063	2	52.6342	2	49.3533	null	0	0	0	0	0	0	0	0	0	null	0	0	0
E9Q2V8	154	1	Isoform of Q9DCA5, Brix domain-containing protein 2 (Fragment) OS=Mus musculus OX=10090 GN=Brix1 PE=1 SV=1	2	1598-a	0.9999	0.9997	0.9997	0.9946	1	0.9946	2	2	3	3	null	0	0	0	0	0	0	0	0	0	1330-a	0.9999	2	2	2	30.4965	2	36.2287	2	33.9704	null	0	0	0	0	0	0	0	0	0	1621-a	0.9101	1	1
O08848	538	1	60 kDa SS-A/Ro ribonucleoprotein OS=Mus musculus OX=10090 GN=RO60 PE=1 SV=1	3	16-a	1	1	1	0.999	1	0.999	2	2	5	5	1087-a	0.9857	1	1	1	5.9632	1	7.3156	1	6.8464	12-a	1	2	2	2	8.7295	2	10.3703	2	9.7239	null	0	0	0	0	0	0	0	0	0	12-a	1	2	2
F8WH69	404	1	Isoform of Q09014, Neutrophil cytosol factor 1 OS=Mus musculus OX=10090 GN=Ncf1 PE=1 SV=1	4	160-a	1	1	1	0.9969	1	0.9969	4	4	10	10	120-a	1	3	3	3	23.8234	3	29.2261	3	27.3517	157-a	1	4	4	4	23.2498	4	27.6199	4	25.8983	1225-a	0.5248	1	1	1	9.4199	1	11.6094	1	10.8851	152-a	1	2	2
Q3U466	308	1	Ceroid-lipofuscinosis, neuronal 6 OS=Mus musculus OX=10090 GN=Cln6 PE=1 SV=1	2	1600-a	0.9999	0.9997	0.9997	0.999	1	0.999	2	2	3	3	null	0	0	0	0	0	0	0	0	0	1523-a	0.9611	1	1	1	7.6241	1	9.0572	1	8.4926	null	0	0	0	0	0	0	0	0	0	1324-a	0.9999	2	2
A2AR01	127	1	Isoform of A2AR02, Peptidyl-prolyl cis-trans isomerase (Fragment) OS=Mus musculus OX=10090 GN=Ppig PE=1 SV=1	1	1601-a	0.9999	0.9996	0.9996	0.9944	1	0.9944	2	2	3	3	null	0	0	0	0	0	0	0	0	0	null	0	0	0	0	0	0	0	0	0	null	0	0	0	0	0	0	0	0	0	1271-a	0.9999	2	2
O70126	345	1	Aurora kinase B OS=Mus musculus OX=10090 GN=Aurkb PE=1 SV=2	2	1602-a	0.9999	0.9996	0.9996	0.9918	1	0.9918	2	2	3	3	1322-a	0.8241	1	1	1	9.2992	1	11.4081	1	10.6764	null	0	0	0	0	0	0	0	0	0	null	0	0	0	0	0	0	0	0	0	1275-a	0.9999	2	2
P06800	1293	1	Receptor-type tyrosine-protein phosphatase C OS=Mus musculus OX=10090 GN=Ptprc PE=1 SV=4	1	1603-a	0.9999	0.9996	0.9996	0.9975	1	0.9975	2	2	2	2	null	0	0	0	0	0	0	0	0	0	null	0	0	0	0	0	0	0	0	0	null	0	0	0	0	0	0	0	0	0	1278-a	0.9999	2	2
A0A494B9N8	257	1	Isoform of Q64343, ATP-binding cassette sub-family G member 1 (Fragment) OS=Mus musculus OX=10090 GN=Abcg1 PE=1 SV=1	4	1605-a	0.9999	0.9996	0.9996	0.999	1	0.999	2	2	5	5	1135-a	0.9582	1	1	1	12.4833	1	15.3143	1	14.3322	1537-a	0.9582	1	1	1	9.1371	1	10.8545	1	10.1779	1057-a	0.8852	1	1	1	14.808	1	18.2498	1	17.1112	1287-a	0.9999	2	2
Q9D786	619	1	HAUS augmin-like complex subunit 5 OS=Mus musculus OX=10090 GN=Haus5 PE=1 SV=1	2	1607-a	0.9596	0.9996	0.9996	0.9973	1	0.9973	2	2	2	2	1504-a	0.4749	1	1	1	5.1829	1	6.3583	1	5.9505	1532-a	0.9596	1	1	1	3.7936	1	4.5066	1	4.2257	null	0	0	0	0	0	0	0	0	0	null	0	0	0
Q9EQQ2	257	1	Protein YIPF5 OS=Mus musculus OX=10090 GN=Yipf5 PE=1 SV=1	4	1608-a	0.9999	0.9996	0.9996	0.9973	1	0.9973	2	2	5	5	1137-a	0.9582	1	1	1	12.4833	1	15.3143	1	14.3322	1533-a	0.9596	1	1	1	9.1371	1	10.8545	1	10.1779	957-a	0.9496	1	1	1	14.808	1	18.2498	1	17.1112	1305-a	0.9999	2	2
A2AAW9	344	1	Isoform of Q9Z0N1, Eukaryotic translation initiation factor 2 subunit 3, X-linked OS=Mus musculus OX=10090 GN=Eif2s3x PE=1 SV=1	3	1610-a	0.9993	0.9996	0.9996	0.9947	1	0.9947	2	2	4	4	1023-a	0.9993	2	2	2	18.6524	2	22.8825	2	21.4149	null	0	0	0	0	0	0	0	0	0	1173-a	0.6733	1	1	1	11.0629	1	13.6343	1	12.7837	2025-a	0.3209	1	1
P05202	430	1	Aspartate aminotransferase, mitochondrial OS=Mus musculus OX=10090 GN=Got2 PE=1 SV=1	2	1612-a	0.9455	0.9995	0.9995	0.9962	1	0.9962	2	2	2	2	null	0	0	0	0	0	0	0	0	0	null	0	0	0	0	0	0	0	0	0	966-a	0.9455	1	1	1	8.8504	1	10.9074	1	10.2269	1910-a	0.4847	1	1
P62071	204	1	Ras-related protein R-Ras2 OS=Mus musculus OX=10090 GN=Rras2 PE=1 SV=1	2	1613-a	0.8882	0.9995	0.9995	0.9914	1	0.9914	2	2	2	2	1268-a	0.8882	1	1	1	15.7265	1	19.2931	1	18.0557	1865-a	0.7111	1	1	1	11.5109	1	13.6746	1	12.8222	null	0	0	0	0	0	0	0	0	0	null	0	0	0
A0A668KL90	934	1	Isoform of Q80UP3, Diacylglycerol kinase OS=Mus musculus OX=10090 GN=Dgkz PE=1 SV=1	2	1614-a	0.9999	0.9995	0.9995	0.9961	1	0.9961	2	2	3	3	null	0	0	0	0	0	0	0	0	0	1303-a	0.9999	2	2	2	5.0283	2	5.9735	2	5.6011	null	0	0	0	0	0	0	0	0	0	2024-a	0.3225	1	1
Q8CCF0	499	1	U4/U6 small nuclear ribonucleoprotein Prp31 OS=Mus musculus OX=10090 GN=Prpf31 PE=1 SV=3	3	1615-a	0.9514	0.9995	0.9995	0.9957	1	0.9957	2	2	3	3	null	0	0	0	0	0	0	0	0	0	1566-a	0.9514	1	1	1	4.7059	1	5.5904	1	5.2419	1214-a	0.5553	1	1	1	7.6266	1	9.3992	1	8.8128	1590-a	0.9271	1	1
E9QMH1	429	1	Isoform of Q99J72, DNA dC-)dU-editing enzyme APOBEC-3 OS=Mus musculus OX=10090 GN=Apobec3 PE=1 SV=1	1	1616-a	0.9999	0.9995	0.9995	0.9979	1	0.9979	2	2	2	2	null	0	0	0	0	0	0	0	0	0	null	0	0	0	0	0	0	0	0	0	null	0	0	0	0	0	0	0	0	0	1298-a	0.9999	2	2
Q9CQS2	64	1	H/ACA ribonucleoprotein complex subunit 3 OS=Mus musculus OX=10090 GN=Nop10 PE=3 SV=1	1	1617-a	0.9999	0.9995	0.9995	0.9981	1	0.9981	2	2	2	2	null	0	0	0	0	0	0	0	0	0	null	0	0	0	0	0	0	0	0	0	null	0	0	0	0	0	0	0	0	0	1301-a	0.9999	2	2
Q60597	1023	1	2-oxoglutarate dehydrogenase, mitochondrial OS=Mus musculus OX=10090 GN=Ogdh PE=1 SV=3	3	1619-a	0.9931	0.9995	0.9995	0.9951	1	0.9951	2	2	3	3	1075-a	0.993	1	1	1	3.1361	1	3.8473	1	3.6006	1961-a	0.5472	1	1	1	2.2954	1	2.7269	1	2.5569	null	0	0	0	0	0	0	0	0	0	1677-a	0.865	1	1
Q8BYI6	544	1	Lysophosphatidylcholine acyltransferase 2 OS=Mus musculus OX=10090 GN=Lpcat2 PE=1 SV=1	1	1620-a	0.9999	0.9995	0.9995	0.9934	1	0.9934	2	2	2	2	966-a	0.9999	2	2	2	11.7949	2	14.4698	2	13.5418	null	0	0	0	0	0	0	0	0	0	null	0	0	0	0	0	0	0	0	0	null	0	0	0
E9Q7N5	741	1	Isoform of Q8R2Q4, Ribosome-releasing factor 2, mitochondrial OS=Mus musculus OX=10090 GN=Gfm2 PE=1 SV=1	3	1621-a	0.9999	0.9995	0.9995	0.9908	1	0.9908	2	2	4	4	null	0	0	0	0	0	0	0	0	0	1326-a	0.9999	2	2	2	6.338	2	7.5293	2	7.06	1313-a	0.3375	1	1	1	5.1358	1	6.3295	1	5.9347	1763-a	0.7292	1	1
Q9CQ85	194	1	Mitochondrial import inner membrane translocase subunit Tim22 OS=Mus musculus OX=10090 GN=Timm22 PE=1 SV=1	4	1622-a	0.9994	0.9995	0.9995	0.999	1	0.999	2	2	6	6	1105-a	0.9857	1	1	1	16.5372	1	20.2876	1	18.9864	1384-a	0.9994	2	2	2	24.2086	2	28.7589	2	26.9662	1034-a	0.91	1	1	1	19.6168	1	24.1763	1	22.668	1387-a	0.9991	2	2
Q4V9W2	153	1	Protein SREK1IP1 OS=Mus musculus OX=10090 GN=Srek1ip1 PE=1 SV=1	4	1623-a	0.9665	0.9994	0.9994	0.9981	1	0.9981	2	2	5	5	1234-a	0.9121	1	1	1	20.9687	1	25.7241	1	24.0743	1500-a	0.9654	1	1	1	15.3479	1	18.2328	1	17.0962	1343-a	0.2809	1	1	1	24.8736	1	30.6549	1	28.7424	1492-a	0.9665	1	1
A0A0N4SUV8	187	1	Isoform of Q8BH31, Major facilitator superfamily domain-containing protein 8 (Fragment) OS=Mus musculus OX=10090 GN=Mfsd8 PE=4 SV=1	2	1624-a	0.9999	0.9994	0.9994	0.9964	1	0.9964	2	2	3	3	null	0	0	0	0	0	0	0	0	0	1304-a	0.9999	2	2	2	25.1148	2	29.8354	2	27.9757	null	0	0	0	0	0	0	0	0	0	1588-a	0.9287	1	1
Q8BHC7	315	1	Rhomboid-related protein 4 OS=Mus musculus OX=10090 GN=Rhbdd1 PE=1 SV=1	4	1625-a	0.9998	0.9994	0.9994	0.999	1	0.999	2	2	5	5	1098-a	0.9857	1	1	1	10.1848	1	12.4946	1	11.6932	1340-a	0.9998	2	2	2	14.9094	2	17.7118	2	16.6078	910-a	0.9851	1	1	1	12.0814	1	14.8895	1	13.9606	1464-a	0.9821	1	1
Q8BUY5	285	1	Complex I assembly factor TIMMDC1, mitochondrial OS=Mus musculus OX=10090 GN=Timmdc1 PE=1 SV=1	3	1626-a	0.9997	0.9994	0.9994	0.9969	1	0.9969	2	2	4	4	1220-a	0.9219	1	1	1	11.2569	1	13.8098	1	12.9241	1358-a	0.9997	2	2	2	16.4788	2	19.5762	2	18.356	null	0	0	0	0	0	0	0	0	0	1569-a	0.9399	1	1
Q8CEC0	753	1	Nuclear pore complex protein Nup88 OS=Mus musculus OX=10090 GN=Nup88 PE=1 SV=1	2	1627-a	0.9998	0.9994	0.9994	0.9973	1	0.9973	2	2	3	3	null	0	0	0	0	0	0	0	0	0	1342-a	0.9998	2	2	2	6.237	2	7.4093	2	6.9475	null	0	0	0	0	0	0	0	0	0	1823-a	0.6375	1	1
E9QL65	828	1	Isoform of Q8CI04, Component of oligomeric Golgi complex 3 OS=Mus musculus OX=10090 GN=Cog3 PE=1 SV=1	2	1628-a	0.9511	0.9994	0.9994	0.9967	1	0.9967	2	2	2	2	null	0	0	0	0	0	0	0	0	0	1569-a	0.9511	1	1	1	2.836	1	3.3691	1	3.1591	null	0	0	0	0	0	0	0	0	0	1984-a	0.3675	1	1
D3YUK4	149	1	Isoform of Q9DCS9, Complex I-PDSW (Fragment) OS=Mus musculus OX=10090 GN=Ndufb10 PE=1 SV=1	4	1629-a	0.9997	0.9994	0.9994	0.9946	1	0.9946	2	2	6	6	993-a	0.9997	2	2	2	43.0633	2	52.8293	2	49.4411	1655-a	0.9222	1	1	1	15.7599	1	18.7222	1	17.5552	1158-a	0.6989	1	1	1	25.5413	1	31.4778	1	29.514	1443-a	0.9913	1	1
Q3TAA7	1072	1	Serine/threonine-protein kinase 11-interacting protein OS=Mus musculus OX=10090 GN=Stk11ip PE=1 SV=1	2	163-a	1	1	1	0.9971	1	0.9971	3	3	4	4	null	0	0	0	0	0	0	0	0	0	158-a	1	2	2	2	4.381	2	5.2045	2	4.8801	null	0	0	0	0	0	0	0	0	0	1328-a	0.9998	2	2
A0A0A6YY83	1255	1	Protocadherin 7 OS=Mus musculus OX=10090 GN=Pcdh7 PE=1 SV=1	1	1630-a	0.9999	0.9994	0.9994	0.9966	1	0.9966	2	2	2	2	null	0	0	0	0	0	0	0	0	0	1315-a	0.9999	2	2	2	3.7422	2	4.4456	2	4.1685	null	0	0	0	0	0	0	0	0	0	null	0	0	0
Q3TZG8	435	1	Isoform of Q6DIB4, Nucleolar protein 4-like OS=Mus musculus OX=10090 GN=Nol4l PE=1 SV=1	1	1634-a	0.9998	0.9993	0.9993	0.999	1	0.999	2	2	2	2	null	0	0	0	0	0	0	0	0	0	1339-a	0.9998	2	2	2	10.7965	2	12.8258	2	12.0263	null	0	0	0	0	0	0	0	0	0	null	0	0	0
F7A4A7-2	2281	1	Isoform of F7A4A7, Isoform 2 of Otogelin-like protein OS=Mus musculus OX=10090 GN=Otogl PE=2 SV=1	2	1636-a	0.9851	0.9993	0.9993	0.999	1	0.999	2	2	2	2	null	0	0	0	0	0	0	0	0	0	null	0	0	0	0	0	0	0	0	0	902-a	0.9851	1	1	1	1.6684	1	2.0562	1	1.9279	3429-a	0	1	1
P97499	2629	1	Telomerase protein component 1 OS=Mus musculus OX=10090 GN=Tep1 PE=1 SV=1	2	1637-a	0.9568	0.9993	0.9993	0.9971	1	0.9971	2	2	2	2	null	0	0	0	0	0	0	0	0	0	1544-a	0.9568	1	1	1	0.8932	1	1.0611	1	0.995	null	0	0	0	0	0	0	0	0	0	2040-a	0.2962	1	1
A0A0A6YWB3	239	1	Isoform of Q3TFK5, G patch domain-containing protein 4 (Fragment) OS=Mus musculus OX=10090 GN=Gpatch4 PE=1 SV=1	4	164-a	1	1	1	0.9974	1	0.9974	4	4	7	7	972-a	0.9998	2	2	2	26.847	2	32.9354	2	30.8231	1517-a	0.9611	1	1	1	9.8252	1	11.672	1	10.9445	1187-a	0.6385	1	1	1	15.9232	1	19.6242	1	18.4	153-a	1	3	3
E9Q9J5	138	1	Isoform of Q9D6J5, NADH dehydrogenase [ubiquinone] 1 beta subcomplex subunit 8, mitochondrial (Fragment) OS=Mus musculus OX=10090 GN=Ndufb8 PE=1 SV=8	2	1640-a	0.9954	0.9992	0.9992	0.9924	1	0.9924	2	2	3	3	1458-a	0.5829	1	1	1	23.2479	1	28.5202	1	26.691	1429-a	0.9954	2	2	2	34.0323	2	40.4292	2	37.9091	null	0	0	0	0	0	0	0	0	0	null	0	0	0
A0A1Y7VMG9	516	1	Isoform of Q8R5C8, Zinc finger MYND domain-containing protein 11 (Fragment) OS=Mus musculus OX=10090 GN=Zmynd11 PE=1 SV=1	2	1642-a	0.9994	0.9991	0.9991	0.9941	1	0.9941	2	2	3	3	null	0	0	0	0	0	0	0	0	0	1380-a	0.9994	2	2	2	9.1017	2	10.8125	2	10.1385	1982-a	0	1	1	1	7.3753	1	9.0895	1	8.5225	null	0	0	0
Q8VEH0	348	1	Transmembrane protein 144 OS=Mus musculus OX=10090 GN=Tmem144 PE=2 SV=1	2	1643-a	0.9998	0.9991	0.9991	0.997	1	0.997	2	2	4	4	null	0	0	0	0	0	0	0	0	0	1694-a	0.9013	1	1	2	13.4956	2	16.0323	2	15.0329	null	0	0	0	0	0	0	0	0	0	1330-a	0.9998	2	2
A0A075B5Y4	117	1	Immunoglobulin heavy variable 1-81 (Fragment) OS=Mus musculus OX=10090 GN=Ighv1-81 PE=4 SV=1	2	1647-a	0.9851	0.9991	0.9991	0.999	1	0.999	2	2	2	2	null	0	0	0	0	0	0	0	0	0	null	0	0	0	0	0	0	0	0	0	905-a	0.9851	1	1	1	32.527	1	40.0871	1	37.5862	3156-a	0	1	1
Q9Z1F9	638	1	SUMO-activating enzyme subunit 2 OS=Mus musculus OX=10090 GN=Uba2 PE=1 SV=1	2	1648-a	0.9997	0.999	0.999	0.9942	1	0.9942	2	2	3	3	null	0	0	0	0	0	0	0	0	0	1361-a	0.9997	2	2	2	7.3612	2	8.7449	2	8.1998	null	0	0	0	0	0	0	0	0	0	1837-a	0.6191	1	1
Q3UDW8	656	1	Heparan-alpha-glucosaminide N-acetyltransferase OS=Mus musculus OX=10090 GN=Hgsnat PE=1 SV=2	2	165-a	1	1	1	0.999	1	0.999	6	6	11	11	null	0	0	0	0	0	0	0	0	0	159-a	1	5	5	6	21.4777	6	25.5147	6	23.9243	null	0	0	0	0	0	0	0	0	0	155-a	1	5	5
A0A0A6YVV8	387	1	Isoform of Q9JKP5, Muscleblind-like protein 1 OS=Mus musculus OX=10090 GN=Mbnl1 PE=1 SV=1	2	1650-a	0.999	0.999	0.999	0.9932	1	0.9932	2	2	3	3	null	0	0	0	0	0	0	0	0	0	1687-a	0.9039	1	1	1	6.0678	1	7.2083	1	6.759	null	0	0	0	0	0	0	0	0	0	1390-a	0.9989	2	2
D3Z2H9	248	1	Tropomyosin 3, related sequence 7 OS=Mus musculus OX=10090 GN=Tpm3-rs7 PE=3 SV=1	3	1651-a	0.9169	0.999	0.999	0.9942	1	0.9942	2	2	3	3	1517-a	0.4486	1	1	1	12.9363	1	15.8701	1	14.8523	1667-a	0.9169	1	1	1	9.4687	1	11.2484	1	10.5473	1525-a	0	1	1	1	15.3454	1	18.9121	1	17.7322	null	0	0	0
Q5ND52	418	1	rRNA methyltransferase 3, mitochondrial OS=Mus musculus OX=10090 GN=Mrm3 PE=2 SV=1	4	1652-a	0.9997	0.9989	0.9989	0.9973	1	0.9973	2	2	5	5	1255-a	0.8988	1	1	1	7.6752	1	9.4158	1	8.8119	1356-a	0.9997	2	2	2	11.2356	2	13.3474	2	12.5154	1094-a	0.8318	1	1	1	9.1044	1	11.2206	1	10.5205	1546-a	0.9481	1	1
Q8BVK9	445	1	Sp110 nuclear body protein OS=Mus musculus OX=10090 GN=Sp110 PE=1 SV=1	2	1653-a	0.9994	0.9989	0.9989	0.998	1	0.998	2	2	3	3	null	0	0	0	0	0	0	0	0	0	2753-a	0	1	1	1	5.2769	1	6.2688	1	5.878	null	0	0	0	0	0	0	0	0	0	1365-a	0.9994	2	2
D3YWS8	801	1	Isoform of Q8CBY3, Leukocyte receptor cluster member 8 homolog OS=Mus musculus OX=10090 GN=Leng8 PE=1 SV=1	2	1654-a	0.9631	0.9989	0.9989	0.9979	1	0.9979	2	2	2	2	null	0	0	0	0	0	0	0	0	0	2794-a	0	1	1	1	2.9316	1	3.4827	1	3.2656	null	0	0	0	0	0	0	0	0	0	1495-a	0.9631	1	1
O35492	638	1	Dual specificity protein kinase CLK3 OS=Mus musculus OX=10090 GN=Clk3 PE=1 SV=2	2	1655-a	0.9865	0.9989	0.9989	0.9963	1	0.9963	2	2	3	3	null	0	0	0	0	0	0	0	0	0	1588-a	0.9455	1	1	1	3.6806	1	4.3724	1	4.0999	900-a	0.9854	2	2	2	11.9299	2	14.7028	2	13.7855	null	0	0	0
O35730	406	1	E3 ubiquitin-protein ligase RING1 OS=Mus musculus OX=10090 GN=Ring1 PE=1 SV=2	3	1656-a	0.9481	0.9989	0.9989	0.997	1	0.997	2	2	3	3	null	0	0	0	0	0	0	0	0	0	2172-a	0.2375	1	1	1	5.7838	1	6.871	1	6.4427	1130-a	0.7651	1	1	1	9.3735	1	11.5522	1	10.8315	1544-a	0.9481	1	1
A0A0R4J078	506	1	Isoform of Q8VCH8, UBX domain-containing protein 4 OS=Mus musculus OX=10090 GN=Ubxn4 PE=1 SV=1	2	1658-a	0.9996	0.9988	0.9988	0.9923	1	0.9923	2	2	4	4	null	0	0	0	0	0	0	0	0	0	1434-a	0.9947	2	2	2	9.2815	2	11.0261	2	10.3388	null	0	0	0	0	0	0	0	0	0	1349-a	0.9996	2	2
Q3UEB3	564	1	Poly(U)-binding-splicing factor PUF60 OS=Mus musculus OX=10090 GN=Puf60 PE=1 SV=2	2	166-a	1	1	1	0.999	1	0.999	2	2	5	5	null	0	0	0	0	0	0	0	0	0	160-a	1	2	2	2	8.3271	2	9.8922	2	9.2756	null	0	0	0	0	0	0	0	0	0	156-a	1	2	2
Q9WTV6	368	1	Ubl carboxyl-terminal hydrolase 18 OS=Mus musculus OX=10090 GN=Usp18 PE=1 SV=2	2	1660-a	0.9971	0.9988	0.9988	0.9917	1	0.9917	2	2	3	3	null	0	0	0	0	0	0	0	0	0	1422-a	0.9971	2	2	2	12.7621	2	15.1609	2	14.2159	null	0	0	0	0	0	0	0	0	0	1674-a	0.8678	1	1
Q80T85	946	1	DDB1- and CUL4-associated factor 5 OS=Mus musculus OX=10090 GN=Dcaf5 PE=1 SV=2	2	1663-a	0.9013	0.9987	0.9987	0.993	1	0.993	2	2	2	2	null	0	0	0	0	0	0	0	0	0	1693-a	0.9013	1	1	1	2.4823	1	2.9489	1	2.765	null	0	0	0	0	0	0	0	0	0	1985-a	0.3664	1	1
Q9WTR1	756	1	Transient receptor potential cation channel subfamily V member 2 OS=Mus musculus OX=10090 GN=Trpv2 PE=1 SV=2	2	1664-a	0.868	0.9987	0.9987	0.9903	1	0.9903	2	2	2	2	null	0	0	0	0	0	0	0	0	0	1744-a	0.868	1	1	1	3.1061	1	3.69	1	3.46	null	0	0	0	0	0	0	0	0	0	1924-a	0.4596	1	1
Q80U72	1612	1	Protein scribble homolog OS=Mus musculus OX=10090 GN=Scrib PE=1 SV=2	1	1666-a	0.9996	0.9986	0.9986	0.9945	1	0.9945	2	2	2	2	null	0	0	0	0	0	0	0	0	0	1365-a	0.9996	2	2	2	2.9134	2	3.4611	2	3.2453	null	0	0	0	0	0	0	0	0	0	null	0	0	0
A2ACM0	1335	1	Isoform of Q8K4Q0, Regulatory-associated protein of mTOR OS=Mus musculus OX=10090 GN=Rptor PE=1 SV=1	2	1667-a	0.9436	0.9986	0.9986	0.9959	1	0.9959	2	2	2	2	1174-a	0.9436	1	1	1	2.4032	1	2.9482	1	2.7591	null	0	0	0	0	0	0	0	0	0	1359-a	0.2562	1	1	1	2.8507	1	3.5133	1	3.2941	null	0	0	0
B1AQR8	352	1	Isoform of O08573, Galectin OS=Mus musculus OX=10090 GN=Lgals9 PE=1 SV=1	3	1668-a	0.9963	0.9984	0.9984	0.995	1	0.995	2	2	4	4	1204-a	0.932	1	1	1	9.1142	1	11.1812	1	10.4641	1446-a	0.9915	1	1	1	6.6711	1	7.925	1	7.431	null	0	0	0	0	0	0	0	0	0	1423-a	0.9963	2	2
D3Z2K2	122	1	Isoform of Q9CR88, 28S ribosomal protein S14, mitochondrial OS=Mus musculus OX=10090 GN=Mrps14 PE=1 SV=1	2	1669-a	0.9597	0.9984	0.9984	0.9977	1	0.9977	2	2	2	2	null	0	0	0	0	0	0	0	0	0	2950-a	0	1	1	1	19.2478	1	22.8657	1	21.4404	null	0	0	0	0	0	0	0	0	0	1505-a	0.9597	1	1
Q3UFM5	854	1	Nucleolar MIF4G domain-containing protein 1 OS=Mus musculus OX=10090 GN=Nom1 PE=1 SV=2	4	167-a	1	1	1	0.999	1	0.999	22	22	60	60	121-a	1	11	11	12	45.0803	12	55.3038	12	51.7569	161-a	1	17	17	19	52.244	19	62.064	19	58.1953	103-a	1	9	9	9	40.1064	9	49.4283	9	46.3446	157-a	1	20	20
Q9Z179	668	1	SHC SH2 domain-binding protein 1 OS=Mus musculus OX=10090 GN=Shcbp1 PE=1 SV=1	2	1670-a	0.9993	0.9981	0.9981	0.9962	1	0.9962	2	2	4	4	null	0	0	0	0	0	0	0	0	0	1388-a	0.9993	2	2	2	7.0306	2	8.3521	2	7.8315	null	0	0	0	0	0	0	0	0	0	1408-a	0.9979	2	2
Q4U2R1	4836	1	E3 ubiquitin-protein ligase HERC2 OS=Mus musculus OX=10090 GN=Herc2 PE=1 SV=3	2	1677-a	0.9984	0.9978	0.9978	0.9928	1	0.9928	1	1	2	2	null	0	0	0	0	0	0	0	0	0	1407-a	0.9984	1	1	1	0.4856	1	0.5768	1	0.5409	null	0	0	0	0	0	0	0	0	0	1922-a	0.4631	1	1
Q9CZB0	169	1	Succinate dehydrogenase cytochrome b560 subunit, mitochondrial OS=Mus musculus OX=10090 GN=Sdhc PE=1 SV=1	4	1679-a	0.9611	0.9978	0.9978	0.9974	1	0.9974	2	2	4	4	1194-a	0.9371	1	1	1	18.9835	1	23.2887	1	21.7951	1521-a	0.9611	1	1	1	13.8949	1	16.5066	1	15.4777	994-a	0.932	1	1	1	22.5187	1	27.7526	1	26.0212	3005-a	0	1	1
Q3UFY8	414	1	tRNA methyltransferase 10 homolog C OS=Mus musculus OX=10090 GN=Trmt10c PE=1 SV=2	4	168-a	1	1	1	0.999	1	0.999	12	12	45	45	122-a	1	9	9	10	77.4931	10	95.0673	10	88.9702	162-a	1	10	10	13	73.7367	13	87.5965	13	82.1363	104-a	1	8	8	9	82.7316	9	101.961	9	95.5997	158-a	1	12	12
F6ZQA3	741	1	Isoform of E9Q7G0, Nuclear mitotic apparatus protein 1 (Fragment) OS=Mus musculus OX=10090 GN=Numa1 PE=1 SV=1	4	1680-a	0.9978	0.9977	0.9977	0.999	0.5	0.9926	32	1	86	5	1073-a	0.9939	15	1	17	73.6027	2	10.6229	2	9.9416	1439-a	0.993	21	1	22	69.7181	1	3.7647	1	3.53	885-a	0.9925	16	1	16	82.1734	1	6.3295	1	5.9347	1410-a	0.9978	29	1
A0A0N4SUX9	96	1	Isoform of Q9CQ10, Charged multivesicular body protein 3 (Fragment) OS=Mus musculus OX=10090 GN=Chmp3 PE=1 SV=1	1	1681-a	0.9994	0.9977	0.9977	0.992	1	0.992	2	2	3	3	null	0	0	0	0	0	0	0	0	0	1383-a	0.9994	2	2	3	73.3822	3	87.1754	3	81.7414	null	0	0	0	0	0	0	0	0	0	null	0	0	0
Q9D486	773	1	C-Maf-inducing protein OS=Mus musculus OX=10090 GN=Cmip PE=1 SV=3	2	1683-a	0.9367	0.9975	0.9975	0.9963	1	0.9963	2	2	3	3	null	0	0	0	0	0	0	0	0	0	2981-a	0	1	1	1	3.0378	1	3.6088	1	3.3839	null	0	0	0	0	0	0	0	0	0	1577-a	0.9367	1	1
D6RET6	883	1	Isoform of Q9DBM1, G patch domain-containing protein 1 OS=Mus musculus OX=10090 GN=Gpatch1 PE=1 SV=1	2	1685-a	0.9967	0.9974	0.9974	0.994	1	0.994	2	2	3	3	null	0	0	0	0	0	0	0	0	0	1676-a	0.9143	1	1	1	2.6594	1	3.1592	1	2.9623	null	0	0	0	0	0	0	0	0	0	1420-a	0.9967	2	2
A0A0G2JFB4	132	1	Isoform of P63073, Eukaryotic translation initiation factor 4E OS=Mus musculus OX=10090 GN=Eif4e PE=1 SV=1	4	1688-a	0.9987	0.9973	0.9973	0.9969	1	0.9969	2	2	5	5	1039-a	0.9987	2	2	2	48.6093	2	59.6331	2	55.8086	1638-a	0.9303	1	1	1	17.7896	1	21.1334	1	19.8161	1011-a	0.9215	1	1	1	28.8307	1	35.5318	1	33.3151	1549-a	0.9464	1	1
A0A286YCU6	273	1	Isoform of F8VPK0, Tetratricopeptide repeat domain 37 (Fragment) OS=Mus musculus OX=10090 GN=Ttc37 PE=1 SV=1	2	1689-a	0.8912	0.9973	0.9973	0.9922	1	0.9922	2	2	2	2	null	0	0	0	0	0	0	0	0	0	1716-a	0.8912	1	1	1	8.6016	1	10.2184	1	9.5814	null	0	0	0	0	0	0	0	0	0	2131-a	0.216	1	1
Q3UHX9	385	1	Putative methyltransferase C9orf114 homolog OS=Mus musculus OX=10090 GN=Spout1 PE=1 SV=1	4	169-a	1	1	1	0.9961	1	0.9961	6	6	11	11	123-a	1	2	2	2	16.666	2	20.4456	2	19.1344	163-a	1	3	3	3	18.2979	3	21.7372	3	20.3823	1212-a	0.5574	1	1	1	9.8848	1	12.1823	1	11.4223	159-a	1	5	5
Q9Z2I0	738	1	Mitochondrial proton/calcium exchanger protein OS=Mus musculus OX=10090 GN=Letm1 PE=1 SV=1	2	1690-a	0.9432	0.9972	0.9972	0.9967	1	0.9967	2	2	2	2	null	0	0	0	0	0	0	0	0	0	null	0	0	0	0	0	0	0	0	0	2176-a	0	1	1	1	5.1567	1	6.3553	1	5.9588	1562-a	0.9432	1	1
Q9DCJ1	326	1	Target of rapamycin complex subunit LST8 OS=Mus musculus OX=10090 GN=Mlst8 PE=1 SV=1	3	1692-a	0.9271	0.9971	0.9971	0.9957	1	0.9957	2	2	3	3	2356-a	0	1	1	1	9.8411	1	12.073	1	11.2987	1683-a	0.9052	1	1	1	7.2032	1	8.5571	1	8.0237	null	0	0	0	0	0	0	0	0	0	1593-a	0.9271	1	1
Q542V3	491	1	Isoform of Q8VE97, Serine/arginine-rich-splicing factor 4 OS=Mus musculus OX=10090 GN=Srsf4 PE=1 SV=1	4	1695-a	1	0.9968	0.9968	0.996	0.5	0.9602	4	2	9	2	582-c	0	1	0	1	6.534	0	0	0	0	1721-a	0.8889	3	1	3	14.3476	1	5.6815	1	5.3273	484-c	0	1	0	1	7.7508	0	0	0	0	758-b	0.9936	3	1
Q8VHZ7	291	1	U3 small nucleolar ribonucleoprotein protein IMP4 OS=Mus musculus OX=10090 GN=Imp4 PE=2 SV=1	1	1696-a	0.9992	0.9968	0.9968	0.9926	1	0.9926	2	2	2	2	null	0	0	0	0	0	0	0	0	0	null	0	0	0	0	0	0	0	0	0	null	0	0	0	0	0	0	0	0	0	1379-a	0.9992	2	2
A2AJT4	805	1	Arginine/serine-rich protein PNISR OS=Mus musculus OX=10090 GN=Pnisr PE=1 SV=1	1	1698-a	0.998	0.9967	0.9967	0.9963	1	0.9963	2	2	2	2	null	0	0	0	0	0	0	0	0	0	null	0	0	0	0	0	0	0	0	0	null	0	0	0	0	0	0	0	0	0	1406-a	0.998	2	2
O09005	323	1	Sphingolipid delta(4)-desaturase DES1 OS=Mus musculus OX=10090 GN=Degs1 PE=1 SV=1	4	17-a	1	1	1	0.999	1	0.999	3	3	10	10	13-a	1	2	2	2	19.8651	2	24.3702	2	22.8072	13-a	1	2	2	2	14.5401	2	17.2731	2	16.1964	10-a	1	2	2	2	23.5644	2	29.0414	2	27.2296	13-a	1	3	3
Q3V3R1	977	1	Monofunctional C1-tetrahydrofolate synthase, mitochondrial OS=Mus musculus OX=10090 GN=Mthfd1l PE=1 SV=2	4	170-a	1	1	1	0.999	1	0.999	17	16	40	38	124-a	1	8	8	8	26.2699	8	32.2275	8	30.1606	164-a	1	13	12	13	31.2457	12	34.2634	13	34.8049	105-a	1	8	8	8	31.162	8	38.4049	8	36.0089	161-a	1	11	10
A0A1B0GR54	1158	1	Isoform of O09053, DNA helicase OS=Mus musculus OX=10090 GN=Wrn PE=1 SV=1	2	1700-a	0.9001	0.9965	0.9965	0.9929	1	0.9929	2	2	2	2	1740-a	0	1	1	1	2.7705	1	3.3988	1	3.1808	1698-a	0.9001	1	1	1	2.0278	1	2.409	1	2.2588	null	0	0	0	0	0	0	0	0	0	null	0	0	0
Q8BJM7	721	1	S-adenosyl-L-methionine-dependent tRNA 4-demethylwyosine synthase TYW1 OS=Mus musculus OX=10090 GN=Tyw1 PE=1 SV=1	1	1701-a	0.999	0.9965	0.9965	0.9922	1	0.9922	2	2	2	2	null	0	0	0	0	0	0	0	0	0	1396-a	0.999	2	2	2	6.5138	2	7.7382	2	7.2558	null	0	0	0	0	0	0	0	0	0	null	0	0	0
Q9QXY6	535	1	EH domain-containing protein 3 OS=Mus musculus OX=10090 GN=Ehd3 PE=1 SV=2	4	1707-a	1	0.9959	0.9959	0.999	0.5	0.9914	7	1	26	1	901-c	0.022	5	0	6	35.98	0	0	0	0	1231-c	0.0196	5	0	7	30.7245	0	0	0	0	874-a	0.9965	6	1	6	42.6802	1	8.7667	1	8.2198	1204-c	0.0245	6	0
P08905	148	1	Lysozyme C-2 OS=Mus musculus OX=10090 GN=Lyz2 PE=1 SV=2	4	1708-a	1	0.9958	0.9958	0.999	1	0.999	2	1	5	1	1026-a	0.9991	2	1	2	43.3542	1	26.5931	1	24.8876	597-c	0	1	0	1	15.8664	0	0	0	0	359-c	0	1	0	1	25.7139	0	0	0	0	590-c	0	1	0
Q4VBE8	431	1	WD repeat-containing protein 18 OS=Mus musculus OX=10090 GN=Wdr18 PE=1 SV=1	4	171-a	1	1	1	0.9975	1	0.9975	5	5	13	13	125-a	1	3	3	3	22.3309	3	27.3953	3	25.6383	165-a	1	5	5	5	27.2417	5	32.3621	5	30.3448	997-a	0.9307	1	1	2	17.6596	2	21.7642	2	20.4064	162-a	1	3	3
Q03401	244	1	Cysteine-rich secretory protein 1 OS=Mus musculus OX=10090 GN=Crisp1 PE=2 SV=1	1	1710-a	0.9847	0.9958	0.9958	0.999	1	0.999	1	1	1	1	null	0	0	0	0	0	0	0	0	0	1460-a	0.9847	1	1	1	9.6239	1	11.4328	1	10.7202	null	0	0	0	0	0	0	0	0	0	null	0	0	0
Q9EQQ9	916	1	Protein O-GlcNAcase OS=Mus musculus OX=10090 GN=Oga PE=1 SV=2	2	1714-a	0.9976	0.9957	0.9957	0.9947	1	0.9947	2	2	3	3	null	0	0	0	0	0	0	0	0	0	2070-a	0.3611	1	1	1	2.5636	1	3.0454	1	2.8556	null	0	0	0	0	0	0	0	0	0	1411-a	0.9976	2	2
Q7TSF4	339	1	Leucine-rich repeat-containing protein 75A OS=Mus musculus OX=10090 GN=Lrrc75a PE=1 SV=1	2	1719-a	0.9133	0.995	0.995	0.9935	1	0.9935	2	2	2	2	1232-a	0.9133	1	1	1	9.4638	1	11.61	1	10.8654	null	0	0	0	0	0	0	0	0	0	1818-a	0	1	1	1	11.2261	1	13.8354	1	12.9722	null	0	0	0
A0A0R4J0T2	267	1	Isoform of Q504P2, C-type lectin domain family 12 member A OS=Mus musculus OX=10090 GN=Clec12a PE=1 SV=1	2	172-a	1	1	1	0.9945	1	0.9945	3	3	3	3	null	0	0	0	0	0	0	0	0	0	166-a	1	2	2	2	17.5898	2	20.896	2	19.5934	null	0	0	0	0	0	0	0	0	0	1778-a	0.7153	1	1
Q6ZQF0	1515	1	DNA topoisomerase 2-binding protein 1 OS=Mus musculus OX=10090 GN=Topbp1 PE=1 SV=2	2	1721-a	0.9926	0.9946	0.9946	0.9903	1	0.9903	2	2	3	3	null	0	0	0	0	0	0	0	0	0	1442-a	0.9926	2	2	2	3.1	2	3.6827	2	3.4531	932-a	0.9816	1	1	1	2.512	1	3.0958	1	2.9027	null	0	0	0
Q91WD7	886	1	Kinesin-like protein KIF18A OS=Mus musculus OX=10090 GN=Kif18a PE=2 SV=1	3	1729-a	1	0.9932	0.9932	0.9975	0.5	0.9906	2	1	4	1	648-b	0	1	0	1	3.621	0	0	0	0	1019-a	1	2	2	2	5.3007	2	6.2971	2	5.9046	null	0	0	0	0	0	0	0	0	0	1536-a	0.9514	1	1
F8WHR6	1028	1	Isoform of Q569Z5, RNA helicase OS=Mus musculus OX=10090 GN=Ddx46 PE=1 SV=1	2	173-a	0.9985	1	1	0.9937	1	0.9937	3	3	3	3	null	0	0	0	0	0	0	0	0	0	1405-a	0.9985	2	2	2	4.5685	2	5.4273	2	5.089	null	0	0	0	0	0	0	0	0	0	1636-a	0.8966	1	1
Q5KU39	853	1	Vacuolar protein sorting-associated protein 41 homolog OS=Mus musculus OX=10090 GN=Vps41 PE=1 SV=1	2	1736-a	0.9943	0.9922	0.9922	0.9919	1	0.9919	1	1	2	2	null	0	0	0	0	0	0	0	0	0	1435-a	0.9943	1	1	1	2.7529	1	3.2704	1	3.0665	null	0	0	0	0	0	0	0	0	0	1733-a	0.7876	1	1
Q58NB6	319	1	Dehydrogenase/reductase SDR family member 9 OS=Mus musculus OX=10090 GN=Dhrs9 PE=2 SV=2	4	174-a	1	1	1	0.9976	1	0.9976	10	10	23	23	126-a	1	5	5	5	50.2855	5	61.6894	5	57.733	167-a	1	7	7	7	51.5286	7	61.2141	7	57.3983	106-a	1	6	6	6	71.5797	6	88.2168	6	82.7133	163-a	1	5	5
E9Q5B5	889	1	Isoform of O08528, Hexokinase OS=Mus musculus OX=10090 GN=Hk2 PE=1 SV=1	4	1740-a	1	0.9916	0.9916	0.9961	0.5	0.9944	3	1	6	2	445-b	0	2	0	2	7.2176	0	0	0	0	1444-a	0.9916	2	1	2	5.2829	1	3.1379	1	2.9423	1119-a	0.7888	1	1	1	4.2808	1	5.2758	1	4.9467	2212-a	0	1	1
E9Q5E2	1589	1	THO complex subunit 2 OS=Mus musculus OX=10090 GN=Thoc2l PE=1 SV=1	2	1741-a	0.9973	0.9915	0.9915	0.9971	1	0.9971	1	1	2	2	null	0	0	0	0	0	0	0	0	0	1421-a	0.9973	1	1	1	1.4778	1	1.7556	1	1.6461	null	0	0	0	0	0	0	0	0	0	1578-a	0.9367	1	1
Q7TSH2	1085	1	Phosphorylase b kinase regulatory subunit beta OS=Mus musculus OX=10090 GN=Phkb PE=1 SV=1	1	1747-a	0.9455	0.9905	0.9905	0.9963	1	0.9963	1	1	1	1	null	0	0	0	0	0	0	0	0	0	1591-a	0.9455	1	1	1	2.1643	1	2.5711	1	2.4108	null	0	0	0	0	0	0	0	0	0	null	0	0	0
Q59J78	168	1	NADH dehydrogenase [ubiquinone] 1 alpha subcomplex assembly factor 2 OS=Mus musculus OX=10090 GN=Ndufaf2 PE=1 SV=1	4	175-a	1	1	1	0.999	1	0.999	3	3	13	13	127-a	1	3	3	3	57.2895	3	70.2819	3	65.7744	168-a	1	2	2	3	41.9327	3	49.8145	3	46.7094	107-a	1	3	3	3	67.9581	3	83.7535	3	78.5284	164-a	1	3	3
O89109	425	1	Intermediate conductance calcium-activated potassium channel protein 4 OS=Mus musculus OX=10090 GN=Kcnn4 PE=2 SV=1	4	1750-a	0.9975	0.9904	0.9904	0.9962	1	0.9962	1	1	4	4	1218-a	0.9232	1	1	1	7.5487	1	9.2607	1	8.6667	1417-a	0.9975	1	1	1	5.5253	1	6.5638	1	6.1546	1125-a	0.7782	1	1	1	8.9545	1	11.0358	1	10.3473	1615-a	0.9162	1	1
A0A1L1SSA8	173	1	Isoform of Q91XE8, Transmembrane protein 205 (Fragment) OS=Mus musculus OX=10090 GN=Tmem205 PE=1 SV=1	3	1755-a	0.9611	0.9892	0.9892	0.9974	1	0.9974	1	1	3	3	1481-a	0.5323	1	1	1	18.5446	1	22.7502	1	21.2911	1518-a	0.9611	1	1	1	13.5736	1	16.1249	1	15.1198	null	0	0	0	0	0	0	0	0	0	1669-a	0.87	1	1
Q9EQH2	930	1	Endoplasmic reticulum aminopeptidase 1 OS=Mus musculus OX=10090 GN=Erap1 PE=1 SV=2	2	1757-a	0.9482	0.989	0.989	0.9964	1	0.9964	1	1	2	2	1491-a	0.507	1	1	1	3.4497	1	4.232	1	3.9606	null	0	0	0	0	0	0	0	0	0	959-a	0.9482	1	1	1	4.0921	1	5.0432	1	4.7286	null	0	0	0
Q5BL07	1284	1	Peroxisome biogenesis factor 1 OS=Mus musculus OX=10090 GN=Pex1 PE=1 SV=2	3	176-a	1	1	1	0.9951	1	0.9951	4	4	5	5	1391-a	0.72	1	1	1	2.4986	1	3.0653	1	2.8687	169-a	1	2	2	2	3.6577	2	4.3452	2	4.0743	null	0	0	0	0	0	0	0	0	0	165-a	1	2	2
Q9CQT9	129	1	Respirasome Complex Assembly Factor 1 OS=Mus musculus OX=10090 GN=Rab5if PE=1 SV=1	4	1760-a	0.9954	0.9882	0.9882	0.9954	1	0.9954	1	1	4	4	1290-a	0.871	1	1	1	24.8699	1	30.51	1	28.5532	1628-a	0.933	1	1	1	18.2033	1	21.6249	1	20.2769	1128-a	0.7716	1	1	1	29.5012	1	36.3581	1	34.0898	1428-a	0.9954	1	1
A0A0R4IZY9	637	1	Isoform of Q91XI1, tRNA-dihydrouridine(47) synthase [NAD(P)(+)] OS=Mus musculus OX=10090 GN=Dus3l PE=1 SV=1	2	1761-a	0.9568	0.988	0.988	0.9971	1	0.9971	1	1	2	2	1251-a	0.9012	1	1	1	5.0364	1	6.1786	1	5.7824	1549-a	0.9568	1	1	1	3.6864	1	4.3793	1	4.1063	null	0	0	0	0	0	0	0	0	0	null	0	0	0
Q9D024	483	1	PAT complex subunit CCDC47 OS=Mus musculus OX=10090 GN=Ccdc47 PE=1 SV=2	3	1768-a	0.9914	0.987	0.9869	0.996	1	0.996	1	1	3	3	1080-a	0.9914	1	1	1	6.6423	1	8.1486	1	7.626	1609-a	0.9413	1	1	1	4.8618	1	5.7756	1	5.4156	null	0	0	0	0	0	0	0	0	0	2064-a	0.278	1	1
Q60865	707	1	Caprin-1 OS=Mus musculus OX=10090 GN=Caprin1 PE=1 SV=2	4	1769-a	0.974	0.9867	0.9867	0.9968	1	0.9968	1	1	4	4	1185-a	0.9397	1	1	1	4.5378	1	5.5669	1	5.2099	1492-a	0.974	1	1	1	3.3214	1	3.9457	1	3.6998	1033-a	0.91	1	1	1	5.3828	1	6.6339	1	6.2201	1616-a	0.9147	1	1
Q5F2E7	692	1	Nuclear fragile X mental retardation-interacting protein 2 OS=Mus musculus OX=10090 GN=Nufip2 PE=1 SV=1	2	177-a	1	1	1	0.999	1	0.999	4	4	5	5	null	0	0	0	0	0	0	0	0	0	170-a	1	3	3	3	10.1802	3	12.0937	3	11.3398	null	0	0	0	0	0	0	0	0	0	1381-a	0.9991	2	2
Q6PGH1	144	1	Protein BUD31 homolog OS=Mus musculus OX=10090 GN=Bud31 PE=1 SV=2	1	1771-a	0.997	0.9866	0.9866	0.9949	1	0.9949	1	1	1	1	null	0	0	0	0	0	0	0	0	0	null	0	0	0	0	0	0	0	0	0	null	0	0	0	0	0	0	0	0	0	1416-a	0.997	1	1
Q3U821	830	1	WD repeat-containing protein 75 OS=Mus musculus OX=10090 GN=Wdr75 PE=1 SV=1	1	1772-a	0.9962	0.9865	0.9865	0.995	1	0.995	1	1	1	1	null	0	0	0	0	0	0	0	0	0	null	0	0	0	0	0	0	0	0	0	null	0	0	0	0	0	0	0	0	0	1425-a	0.9962	1	1
A3KGU5	2457	1	Isoform of P16546, Spectrin alpha chain, non-erythrocytic 1 OS=Mus musculus OX=10090 GN=Sptan1 PE=1 SV=1	3	1774-a	0.9941	0.9859	0.9859	0.9966	1	0.9966	1	1	3	3	1071-a	0.9941	1	1	1	1.3057	1	1.6019	1	1.4991	null	0	0	0	0	0	0	0	0	0	983-a	0.9387	1	1	1	1.5489	1	1.9089	1	1.7898	1783-a	0.7076	1	1
Q3TA68	883	1	Isoform of Q3TAQ9, WD repeat domain 36 OS=Mus musculus OX=10090 GN=Wdr36 PE=1 SV=1	1	1776-a	0.9415	0.9859	0.9859	0.9966	1	0.9966	1	1	1	1	null	0	0	0	0	0	0	0	0	0	null	0	0	0	0	0	0	0	0	0	null	0	0	0	0	0	0	0	0	0	1566-a	0.9415	1	1
Q5SUA5	1024	1	Unconventional myosin-Ig OS=Mus musculus OX=10090 GN=Myo1g PE=1 SV=1	4	178-a	1	1	1	0.999	1	0.999	25	22	64	56	128-a	1	20	17	22	68.9264	18	69.1837	19	68.3437	171-a	1	14	13	14	32.1047	13	35.415	13	33.2074	108-a	1	9	8	9	33.4481	8	36.6421	8	34.3562	167-a	1	18	16
Q9CQW0	110	1	ER membrane protein complex subunit 6 OS=Mus musculus OX=10090 GN=Emc6 PE=1 SV=1	1	1782-a	0.9441	0.9843	0.9843	0.9962	1	0.9962	1	1	1	1	null	0	0	0	0	0	0	0	0	0	1600-a	0.9441	1	1	1	21.3476	1	25.3601	1	23.7793	null	0	0	0	0	0	0	0	0	0	null	0	0	0
Q9DB10	107	1	Essential MCU regulator, mitochondrial OS=Mus musculus OX=10090 GN=Smdt1 PE=1 SV=1	4	1786-a	0.9822	0.9834	0.9834	0.996	1	0.996	1	1	4	4	1211-a	0.9282	1	1	1	29.9833	1	36.783	1	34.424	1610-a	0.9413	1	1	1	21.9461	1	26.0711	1	24.446	929-a	0.9822	1	1	1	35.5669	1	43.8336	1	41.099	1838-a	0.6154	1	1
O54984	348	1	ATPase GET3 OS=Mus musculus OX=10090 GN=Get3 PE=1 SV=2	1	1788-a	0.9679	0.983	0.983	0.9959	1	0.9959	1	1	1	1	null	0	0	0	0	0	0	0	0	0	null	0	0	0	0	0	0	0	0	0	null	0	0	0	0	0	0	0	0	0	1491-a	0.9679	1	1
Q8BS95	455	1	Golgi pH regulator OS=Mus musculus OX=10090 GN=Gpr89 PE=1 SV=2	3	1789-a	0.9303	0.983	0.983	0.9959	1	0.9959	1	1	4	4	null	0	0	0	0	0	0	0	0	0	1729-a	0.8829	1	1	1	5.1609	1	6.131	1	5.7488	1024-a	0.9125	1	1	2	16.7281	2	20.6162	2	19.3301	1586-a	0.9303	1	1
E9QK83	2789	1	Isoform of Q5XG71, Small subunit processome component 20 homolog OS=Mus musculus OX=10090 GN=Utp20 PE=1 SV=1	4	179-a	1	1	1	0.9969	1	0.9969	8	8	14	14	1063-a	0.9959	2	2	2	2.3006	2	2.8224	2	2.6414	172-a	1	6	6	6	5.0518	6	6.0013	6	5.6272	1088-a	0.8404	1	1	1	1.3645	1	1.6817	1	1.5768	168-a	1	5	5
Q9CXT8	489	1	Mitochondrial-processing peptidase subunit beta OS=Mus musculus OX=10090 GN=Pmpcb PE=1 SV=1	3	1790-a	0.986	0.983	0.983	0.9942	0.5	0.9726	3	2	7	4	1178-a	0.9411	2	1	2	13.1215	1	8.0486	1	7.5324	1586-a	0.9462	2	1	2	9.6042	1	5.7047	1	5.3491	null	0	0	0	0	0	0	0	0	0	1452-a	0.986	3	2
P26369	475	1	Splicing factor U2AF 65 kDa subunit OS=Mus musculus OX=10090 GN=U2af2 PE=1 SV=3	1	1798-a	0.9936	0.9785	0.9785	0.9934	1	0.9934	1	1	1	1	null	0	0	0	0	0	0	0	0	0	null	0	0	0	0	0	0	0	0	0	null	0	0	0	0	0	0	0	0	0	1435-a	0.9936	1	1
A2A9I0	165	1	Isoform of O35166, Golgi SNAP receptor complex member 2 OS=Mus musculus OX=10090 GN=Gosr2 PE=1 SV=1	4	18-a	1	1	1	0.9982	1	0.9982	3	3	11	11	16-a	1	3	3	3	58.3311	3	71.5597	3	66.9703	17-a	1	3	3	3	42.6951	3	50.7202	3	47.5586	11-a	1	3	3	3	69.1937	3	85.2763	3	79.9562	14-a	1	2	2
Q5XJY5	511	1	Coatomer subunit delta OS=Mus musculus OX=10090 GN=Arcn1 PE=1 SV=2	4	180-a	1	1	1	0.999	1	0.999	24	24	69	69	129-a	1	17	17	17	106.731	17	130.936	17	122.538	173-a	1	18	18	19	87.3119	19	103.723	19	97.2579	109-a	1	13	13	13	96.817	13	119.32	13	111.876	169-a	1	18	18
Q8BHB4	942	1	WD repeat-containing protein 3 OS=Mus musculus OX=10090 GN=Wdr3 PE=1 SV=1	1	1806-a	0.865	0.9762	0.9762	0.9915	1	0.9915	1	1	1	1	null	0	0	0	0	0	0	0	0	0	null	0	0	0	0	0	0	0	0	0	null	0	0	0	0	0	0	0	0	0	1680-a	0.865	1	1
A2A5K3	147	1	Isoform of P55065, Phospholipid transfer protein (Fragment) OS=Mus musculus OX=10090 GN=Pltp PE=1 SV=1	2	1808-a	0.9847	0.9749	0.9749	0.999	1	0.999	1	1	2	2	null	0	0	0	0	0	0	0	0	0	1456-a	0.9847	1	1	1	15.9744	1	18.977	1	17.794	1100-a	0.8191	1	1	1	25.8888	1	31.9061	1	29.9156	null	0	0	0
F6VYQ6	618	1	Isoform of P56960, Exosome component 10 OS=Mus musculus OX=10090 GN=Exosc10 PE=1 SV=1	1	1809-a	0.9847	0.9749	0.9749	0.999	1	0.999	1	1	1	1	null	0	0	0	0	0	0	0	0	0	1457-a	0.9847	1	1	1	3.7997	1	4.5139	1	4.2326	null	0	0	0	0	0	0	0	0	0	null	0	0	0
Q5Y5T1	380	1	Palmitoyltransferase ZDHHC20 OS=Mus musculus OX=10090 GN=Zdhhc20 PE=1 SV=1	2	181-a	1	1	1	0.999	1	0.999	4	4	7	7	null	0	0	0	0	0	0	0	0	0	174-a	1	4	4	5	30.8978	5	36.7054	5	34.4174	null	0	0	0	0	0	0	0	0	0	1284-a	0.9999	2	2
A0A494B9Z0	63	1	Isoform of P35545, 40S ribosomal protein S30 OS=Mus musculus OX=10090 GN=Fau PE=1 SV=1	4	1810-a	0.9857	0.9749	0.9749	0.999	1	0.999	1	1	4	4	1091-a	0.9857	1	1	1	50.924	1	62.4728	1	58.4661	1458-a	0.9847	1	1	1	37.2735	1	44.2796	1	41.5194	906-a	0.9851	1	1	1	60.4072	1	74.4475	1	69.803	1524-a	0.953	1	1
P99028	89	1	Cytochrome b-c1 complex subunit 6, mitochondrial OS=Mus musculus OX=10090 GN=Uqcrh PE=1 SV=2	2	1811-a	0.9847	0.9749	0.9749	0.999	1	0.999	1	1	2	2	null	0	0	0	0	0	0	0	0	0	1459-a	0.9847	1	1	1	26.3846	1	31.344	1	29.3902	null	0	0	0	0	0	0	0	0	0	1458-a	0.9821	1	1
D3YX08	115	1	Isoform of Q3UBX0, Transmembrane protein 109 OS=Mus musculus OX=10090 GN=Tmem109 PE=1 SV=1	4	1812-a	0.9851	0.9749	0.9749	0.999	1	0.999	1	1	4	4	1151-a	0.9528	1	1	1	27.8975	1	34.2242	1	32.0293	1559-a	0.9539	1	1	1	20.4194	1	24.2575	1	22.7454	909-a	0.9851	1	1	1	33.0926	1	40.7843	1	38.2399	1460-a	0.9821	1	1
A0A1B0GR70	218	1	Isoform of Q6P0X2, Zinc finger protein 511 (Fragment) OS=Mus musculus OX=10090 GN=Zfp511 PE=1 SV=1	1	1813-a	0.9857	0.9749	0.9749	0.999	1	0.999	1	1	1	1	1094-a	0.9857	1	1	1	14.7166	1	18.0541	1	16.8962	null	0	0	0	0	0	0	0	0	0	null	0	0	0	0	0	0	0	0	0	null	0	0	0
Q78IK2	58	1	ATP synthase membrane subunit K, mitochondrial OS=Mus musculus OX=10090 GN=Atp5mk PE=1 SV=1	3	1814-a	0.9857	0.9749	0.9749	0.999	1	0.999	1	1	4	4	1096-a	0.9857	1	1	2	110.628	2	135.717	2	127.013	null	0	0	0	0	0	0	0	0	0	976-a	0.9414	1	1	1	65.6147	1	80.8654	1	75.8205	1620-a	0.9116	1	1
Q78T54	101	1	Vacuolar ATPase assembly integral membrane protein Vma21 OS=Mus musculus OX=10090 GN=Vma21 PE=1 SV=1	4	1815-a	0.9857	0.9749	0.9749	0.999	1	0.999	1	1	7	7	1097-a	0.9857	1	1	2	63.529	2	77.9363	2	72.9379	1462-a	0.9847	1	1	2	46.4996	2	55.2398	2	51.7965	1108-a	0.8077	1	1	1	37.6797	1	46.4376	1	43.5405	1461-a	0.9821	1	1
Q78XF5	149	1	Oligosaccharyltransferase complex subunit OSTC OS=Mus musculus OX=10090 GN=Ostc PE=1 SV=1	3	1816-a	0.9821	0.9749	0.9749	0.999	1	0.999	1	1	4	4	1384-a	0.7296	1	1	1	21.5316	1	26.4147	1	24.7206	1551-a	0.9554	1	1	2	31.5199	2	37.4445	2	35.1104	null	0	0	0	0	0	0	0	0	0	1462-a	0.9821	1	1
Q8BG07	503	1	5_-3_ exonuclease PLD4 OS=Mus musculus OX=10090 GN=Pld4 PE=1 SV=1	1	1817-a	0.9821	0.9749	0.9749	0.999	1	0.999	1	1	1	1	null	0	0	0	0	0	0	0	0	0	null	0	0	0	0	0	0	0	0	0	null	0	0	0	0	0	0	0	0	0	1463-a	0.9821	1	1
E0CYN0	114	1	Isoform of Q8BS35, Alkylglycerol monooxygenase OS=Mus musculus OX=10090 GN=Agmo PE=1 SV=1	4	1818-a	0.9857	0.9749	0.9749	0.999	1	0.999	1	1	4	4	1100-a	0.9857	1	1	1	28.1422	1	34.5244	1	32.3102	1528-a	0.9596	1	1	1	20.5985	1	24.4703	1	22.945	952-a	0.9509	1	1	1	33.3829	1	41.1421	1	38.5753	1939-a	0.432	1	1
Q8K0B2	537	1	Lysosomal cobalamin transport escort protein LMBD1 OS=Mus musculus OX=10090 GN=Lmbrd1 PE=1 SV=1	2	1819-a	0.9821	0.9749	0.9749	0.999	1	0.999	1	1	4	4	null	0	0	0	0	0	0	0	0	0	1502-a	0.9654	1	1	2	8.7457	2	10.3896	2	9.742	null	0	0	0	0	0	0	0	0	0	1465-a	0.9821	1	1
Q5SS83	428	1	Isoform of Q60634, Flotillin OS=Mus musculus OX=10090 GN=Flot2 PE=1 SV=1	2	182-a	1	1	1	0.9977	1	0.9977	12	12	18	18	null	0	0	0	0	0	0	0	0	0	175-a	1	10	10	10	54.8652	10	65.1779	10	61.1151	null	0	0	0	0	0	0	0	0	0	170-a	1	8	8
Q8K273	131	1	ER membrane protein complex subunit 5 OS=Mus musculus OX=10090 GN=Mmgt1 PE=1 SV=1	2	1820-a	0.9821	0.9749	0.9749	0.999	1	0.999	1	1	3	3	null	0	0	0	0	0	0	0	0	0	1494-a	0.9698	1	1	1	17.9254	1	21.2947	1	19.9674	null	0	0	0	0	0	0	0	0	0	1467-a	0.9821	1	1
A2A6T4	186	1	Isoform of Q8R035, Peptidyl-tRNA hydrolase ICT1, mitochondrial OS=Mus musculus OX=10090 GN=Mrpl58 PE=1 SV=1	1	1821-a	0.9847	0.9749	0.9749	0.999	1	0.999	1	1	1	1	null	0	0	0	0	0	0	0	0	0	1465-a	0.9847	1	1	1	12.6249	1	14.9979	1	14.063	null	0	0	0	0	0	0	0	0	0	null	0	0	0
Q8R0K4	290	1	Coiled-coil domain-containing protein 137 OS=Mus musculus OX=10090 GN=Ccdc137 PE=2 SV=1	3	1822-a	0.9851	0.9749	0.9749	0.999	1	0.999	1	1	3	3	1246-a	0.9036	1	1	1	11.0628	1	13.5717	1	12.7013	2846-a	0	1	1	1	8.0974	1	9.6194	1	9.0197	913-a	0.9851	1	1	1	13.1229	1	16.1731	1	15.1641	null	0	0	0
Q8R1I1	64	1	Cytochrome b-c1 complex subunit 9 OS=Mus musculus OX=10090 GN=Uqcr10 PE=1 SV=1	3	1823-a	0.9851	0.9749	0.9749	0.999	1	0.999	1	1	4	4	null	0	0	0	0	0	0	0	0	0	1760-a	0.8493	1	1	2	73.3822	2	87.1754	2	81.7414	914-a	0.9851	1	1	1	59.4633	1	73.2843	1	68.7123	1543-a	0.9497	1	1
A0A494B8Y8	241	1	Isoform of Q91XB7, Protein YIF1A OS=Mus musculus OX=10090 GN=Yif1a PE=1 SV=1	3	1824-a	0.9847	0.9749	0.9749	0.999	1	0.999	1	1	3	3	1158-a	0.9502	1	1	1	13.3121	1	16.3311	1	15.2837	1466-a	0.9847	1	1	1	9.7437	1	11.5752	1	10.8536	null	0	0	0	0	0	0	0	0	0	1468-a	0.9821	1	1
D3YWJ5	188	1	Isoform of Q921Z5, Tumor necrosis factor alpha-induced protein 8 OS=Mus musculus OX=10090 GN=Tnfaip8 PE=1 SV=1	3	1825-a	0.9851	0.9749	0.9749	0.999	1	0.999	1	1	5	5	null	0	0	0	0	0	0	0	0	0	1467-a	0.9847	1	1	2	24.9812	2	29.6767	2	27.8269	918-a	0.9851	1	1	1	20.2428	1	24.9478	1	23.3914	1469-a	0.9821	1	1
Q923D4	86	1	Splicing factor 3B subunit 5 OS=Mus musculus OX=10090 GN=Sf3b5 PE=1 SV=1	2	1826-a	0.9847	0.9749	0.9749	0.999	1	0.999	1	1	2	2	null	0	0	0	0	0	0	0	0	0	1468-a	0.9847	1	1	1	27.305	1	32.4374	1	30.4154	null	0	0	0	0	0	0	0	0	0	1555-a	0.9448	1	1
A0A0R4J005	337	1	Isoform of Q99JW4, LIM and senescent cell antigen-like-containing domain protein OS=Mus musculus OX=10090 GN=Lims1 PE=1 SV=1	2	1827-a	0.9857	0.9749	0.9749	0.999	1	0.999	1	1	2	2	1104-a	0.9857	1	1	1	9.5199	1	11.6789	1	10.9299	1508-a	0.964	1	1	1	6.968	1	8.2778	1	7.7618	null	0	0	0	0	0	0	0	0	0	null	0	0	0
Q99KE1	589	1	NAD-dependent malic enzyme, mitochondrial OS=Mus musculus OX=10090 GN=Me2 PE=1 SV=1	2	1828-a	0.9821	0.9749	0.9749	0.999	1	0.999	1	1	2	2	null	0	0	0	0	0	0	0	0	0	1529-a	0.9596	1	1	1	3.9868	1	4.7362	1	4.441	null	0	0	0	0	0	0	0	0	0	1470-a	0.9821	1	1
Q9CQN6	114	1	Transmembrane protein 14C OS=Mus musculus OX=10090 GN=Tmem14c PE=1 SV=1	4	1829-a	0.9857	0.9749	0.9749	0.999	1	0.999	1	1	13	13	1106-a	0.9857	1	1	3	84.4267	3	103.573	3	96.9306	1469-a	0.9847	1	1	3	61.7956	3	73.4108	3	68.8349	919-a	0.9851	1	1	3	100.149	3	123.426	3	115.726	1471-a	0.9821	1	1
Q60749	443	1	KH domain-containing, RNA-binding, signal transduction-associated protein 1 OS=Mus musculus OX=10090 GN=Khdrbs1 PE=1 SV=2	3	183-a	1	1	1	0.9981	1	0.9981	3	3	6	6	1192-a	0.9371	1	1	1	7.242	1	8.8844	1	8.3146	176-a	1	2	2	2	10.6015	2	12.5942	2	11.8091	null	0	0	0	0	0	0	0	0	0	171-a	1	3	3
Q9CQV4	466	1	Reticulophagy regulator 3 OS=Mus musculus OX=10090 GN=Retreg3 PE=1 SV=1	2	1830-a	0.9821	0.9749	0.9749	0.999	1	0.999	1	1	2	2	null	0	0	0	0	0	0	0	0	0	1554-a	0.9554	1	1	1	5.0391	1	5.9863	1	5.6131	null	0	0	0	0	0	0	0	0	0	1472-a	0.9821	1	1
A0A0J9YUB6	178	1	Isoform of Q9CRD0, OCIA domain-containing protein 1 (Fragment) OS=Mus musculus OX=10090 GN=Ociad1 PE=1 SV=1	3	1831-a	0.9847	0.9749	0.9749	0.999	1	0.999	1	1	4	4	1294-a	0.8655	1	1	1	18.0237	1	22.1112	1	20.6931	1471-a	0.9847	1	1	2	26.3846	2	31.344	2	29.3902	null	0	0	0	0	0	0	0	0	0	1473-a	0.9821	1	1
G3UW70	145	1	Isoform of Q9D1L9, Late endosomal/lysosomal adaptor and MAPK and MTOR activator 5 OS=Mus musculus OX=10090 GN=Lamtor5 PE=1 SV=1	2	1832-a	0.9821	0.9749	0.9749	0.999	1	0.999	1	1	2	2	null	0	0	0	0	0	0	0	0	0	1495-a	0.9698	1	1	1	16.1947	1	19.2387	1	18.0395	null	0	0	0	0	0	0	0	0	0	1474-a	0.9821	1	1
Q9JIA7	617	1	Sphingosine kinase 2 OS=Mus musculus OX=10090 GN=Sphk2 PE=1 SV=2	3	1833-a	0.9857	0.9749	0.9749	0.999	1	0.999	1	1	3	3	1112-a	0.9857	1	1	1	5.1997	1	6.3789	1	5.9698	1472-a	0.9847	1	1	1	3.8059	1	4.5213	1	4.2394	null	0	0	0	0	0	0	0	0	0	1521-a	0.9547	1	1
Q9JLZ6	619	1	Hypermethylated in cancer 2 protein OS=Mus musculus OX=10090 GN=Hic2 PE=2 SV=4	4	1834-a	0.9857	0.9749	0.9749	0.999	1	0.999	1	1	4	4	1113-a	0.9857	1	1	1	5.1829	1	6.3583	1	5.9505	1522-a	0.9611	1	1	1	3.7936	1	4.5066	1	4.2257	1001-a	0.9294	1	1	1	6.1481	1	7.5771	1	7.1043	1532-a	0.953	1	1
Q9R1Q7	152	1	Proteolipid protein 2 OS=Mus musculus OX=10090 GN=Plp2 PE=1 SV=1	4	1835-a	0.9857	0.9749	0.9749	0.999	1	0.999	1	1	11	11	1115-a	0.9857	1	1	3	63.32	3	77.68	3	72.698	1474-a	0.9847	1	1	3	46.3467	3	55.0581	3	51.6261	972-a	0.9427	1	1	2	50.0744	2	61.7131	2	57.863	1475-a	0.9821	1	1
Q9R1W3	683	1	E3 ubiquitin-protein ligase RNF103 OS=Mus musculus OX=10090 GN=Rnf103 PE=2 SV=2	1	1836-a	0.9857	0.9749	0.9749	0.999	1	0.999	1	1	1	1	1116-a	0.9857	1	1	1	4.6972	1	5.7625	1	5.3929	null	0	0	0	0	0	0	0	0	0	null	0	0	0	0	0	0	0	0	0	null	0	0	0
Q9WVK0	161	1	Type-1 angiotensin II receptor-associated protein OS=Mus musculus OX=10090 GN=Agtrap PE=1 SV=2	1	1837-a	0.9847	0.9749	0.9749	0.999	1	0.999	1	1	1	1	null	0	0	0	0	0	0	0	0	0	1475-a	0.9847	1	1	1	14.5853	1	17.3268	1	16.2467	null	0	0	0	0	0	0	0	0	0	null	0	0	0
A0A075B5V7	98	1	Immunoglobulin heavy variable V1-43 OS=Mus musculus OX=10090 GN=Ighv1-43 PE=4 SV=1	2	1838-a	0.9847	0.9749	0.9749	0.999	1	0.999	1	1	2	2	null	0	0	0	0	0	0	0	0	0	1476-a	0.9847	1	1	1	23.9615	1	28.4654	1	26.6911	null	0	0	0	0	0	0	0	0	0	1476-a	0.9821	1	1
A0A0B4J1J7	98	1	Immunoglobulin heavy variable 1-82 OS=Mus musculus OX=10090 GN=Ighv1-82 PE=1 SV=1	2	1839-a	0.9821	0.9749	0.9749	0.999	1	0.999	1	1	2	2	null	0	0	0	0	0	0	0	0	0	1496-a	0.9698	1	1	1	23.9615	1	28.4654	1	26.6911	null	0	0	0	0	0	0	0	0	0	1477-a	0.9821	1	1
Q60766	409	1	Immunity-related GTPase family M protein 1 OS=Mus musculus OX=10090 GN=Irgm1 PE=1 SV=1	4	184-a	1	1	1	0.999	1	0.999	17	17	64	64	130-a	1	13	13	16	125.505	16	153.967	16	144.093	177-a	1	16	16	18	103.345	18	122.77	18	115.118	110-a	1	13	13	14	130.267	14	160.544	14	150.529	172-a	1	15	15
A0A5F8MPH0	84	1	Isoform of A0A5F8MPS3, Predicted gene 11100 OS=Mus musculus OX=10090 GN=Gm11100 PE=4 SV=1	1	1840-a	0.9851	0.9749	0.9749	0.999	1	0.999	1	1	1	1	null	0	0	0	0	0	0	0	0	0	null	0	0	0	0	0	0	0	0	0	924-a	0.9851	1	1	1	45.3054	1	55.8356	1	52.3522	null	0	0	0
Q9CWV0	228	1	Mitochondrial assembly of ribosomal large subunit protein 1 OS=Mus musculus OX=10090 GN=Malsu1 PE=1 SV=1	1	1841-a	0.9916	0.9746	0.9746	0.9921	1	0.9921	1	1	1	1	null	0	0	0	0	0	0	0	0	0	1445-a	0.9916	1	1	1	10.2993	1	12.2351	1	11.4725	null	0	0	0	0	0	0	0	0	0	null	0	0	0
E9Q0B6	4144	1	Dynein, axonemal, heavy chain 6 OS=Mus musculus OX=10090 GN=Dnah6 PE=1 SV=1	2	1842-a	0.9104	0.9741	0.9741	0.9937	1	0.9937	1	1	2	2	null	0	0	0	0	0	0	0	0	0	1679-a	0.9104	1	1	1	0.5667	1	0.6732	1	0.6312	null	0	0	0	0	0	0	0	0	0	1980-a	0.3714	1	1
P32233	367	1	Developmentally-regulated GTP-binding protein 1 OS=Mus musculus OX=10090 GN=Drg1 PE=1 SV=1	2	1843-a	1	0.9729	0.9729	0.9934	1	0.9934	2	1	3	1	null	0	0	0	0	0	0	0	0	0	1449-a	0.9901	2	1	2	12.7969	1	7.6011	1	7.1273	null	0	0	0	0	0	0	0	0	0	1179-b	0	1	0
A0A2I3BRA9	275	1	Isoform of Q8BP71, RNA-binding protein fox-1 homolog 2 (Fragment) OS=Mus musculus OX=10090 GN=Rbfox2 PE=1 SV=1	1	1845-a	0.8824	0.9728	0.9728	0.9909	1	0.9909	1	1	1	1	1277-a	0.8824	1	1	1	11.6662	1	14.3119	1	13.3941	null	0	0	0	0	0	0	0	0	0	null	0	0	0	0	0	0	0	0	0	null	0	0	0
Q921L5	731	1	Conserved oligomeric Golgi complex subunit 2 OS=Mus musculus OX=10090 GN=Cog2 PE=1 SV=2	1	1848-a	0.9039	0.9721	0.9721	0.9932	1	0.9932	1	1	1	1	null	0	0	0	0	0	0	0	0	0	1688-a	0.9039	1	1	1	3.2124	1	3.8162	1	3.5783	null	0	0	0	0	0	0	0	0	0	null	0	0	0
Q60771	207	1	Claudin-11 OS=Mus musculus OX=10090 GN=Cldn11 PE=1 SV=1	3	185-a	1	1	1	0.9973	1	0.9973	2	2	5	5	1963-a	0	1	1	1	15.4986	1	19.0135	1	17.794	178-a	1	2	2	2	22.6882	2	26.9528	2	25.2727	null	0	0	0	0	0	0	0	0	0	1285-a	0.9999	2	2
A2A930	1257	1	Isoform of A2A935, Histone-lysine N-methyltransferase PRDM16 OS=Mus musculus OX=10090 GN=Prdm16 PE=1 SV=1	4	1853-a	0.9785	0.9713	0.9713	0.993	1	0.993	1	1	10	10	1124-a	0.9785	1	1	2	5.1046	2	6.2622	2	5.8606	1691-a	0.9013	1	1	2	3.7362	2	4.4385	2	4.1619	1054-a	0.8865	1	1	4	12.1103	4	14.925	4	13.9939	1684-a	0.8609	1	1
Q60855	656	1	Receptor-interacting serine/threonine-protein kinase 1 OS=Mus musculus OX=10090 GN=Ripk1 PE=1 SV=1	4	186-a	1	1	1	0.999	0.5	0.9973	10	5	27	13	131-a	1	5	3	6	29.3434	3	17.999	6	33.6893	179-a	1	7	3	7	25.0574	3	12.7574	7	27.9117	112-a	1	5	3	5	29.0065	3	21.4491	5	33.5182	173-a	1	8	4
P11087	1453	1	Collagen alpha-1(I) chain OS=Mus musculus OX=10090 GN=Col1a1 PE=1 SV=4	3	1863-a	0.9488	0.9653	0.9653	0.9915	1	0.9915	1	1	3	3	1162-a	0.9488	1	1	1	2.208	1	2.7087	1	2.535	null	0	0	0	0	0	0	0	0	0	1058-a	0.8828	1	1	1	2.6192	1	3.2279	1	3.0266	1676-a	0.865	1	1
J3QMG3	284	1	Isoform of Q60931, Voltage-dependent anion-selective channel protein 3 OS=Mus musculus OX=10090 GN=Vdac3 PE=1 SV=1	4	187-a	1	1	1	0.9974	0.5	0.9966	5	4	10	5	132-a	1	3	2	3	33.8896	2	27.7168	2	25.9392	809-c	0	1	0	1	8.2684	0	0	0	0	937-a	0.9661	2	1	2	26.8004	1	16.5148	1	15.4845	1286-a	0.9999	3	2
A0A075B5U5	116	1	Immunoglobulin heavy variable V1-19 OS=Mus musculus OX=10090 GN=Ighv1-19 PE=1 SV=1	2	1878-a	0.9665	0.9533	0.9533	0.9981	1	0.9981	1	1	3	3	null	0	0	0	0	0	0	0	0	0	1514-a	0.9625	1	1	1	20.2434	1	24.0484	1	22.5493	null	0	0	0	0	0	0	0	0	0	1493-a	0.9665	1	1
Q61102	752	1	ATP-binding cassette sub-family B member 7, mitochondrial OS=Mus musculus OX=10090 GN=Abcb7 PE=1 SV=3	4	188-a	1	1	1	0.999	1	0.999	19	19	51	51	134-a	1	11	11	11	46.9286	11	57.5713	11	53.879	180-a	1	15	15	17	53.085	17	63.063	17	59.1321	115-a	1	10	10	10	50.6071	10	62.3696	10	58.4786	174-a	1	13	13
F7D1J2	597	1	Isoform of Q60855, Receptor-interacting serine/threonine-protein kinase 1 (Fragment) OS=Mus musculus OX=10090 GN=Ripk1 PE=1 SV=1	4	1888-a	0.9271	0.9465	0.9465	0.999	0.5	0.894	6	1	19	5	1241-a	0.9064	3	1	4	21.4956	1	6.5926	2	12.3396	1728-a	0.8859	5	1	5	19.6669	1	4.6727	1	4.3814	1003-a	0.9271	3	1	4	25.4985	2	15.7125	2	14.7323	1732-a	0.7888	5	1
Q61334	240	1	B-cell receptor-associated protein 29 OS=Mus musculus OX=10090 GN=Bcap29 PE=1 SV=1	4	189-a	1	1	1	0.9959	1	0.9959	3	3	9	9	1020-a	0.9993	3	3	3	40.1027	3	49.1973	3	46.0421	181-a	1	2	2	2	19.5686	2	23.2468	2	21.7977	891-a	0.9913	2	2	2	31.7138	2	39.085	2	36.6466	175-a	1	2	2
B7ZMQ0	279	1	Isoform of Q14AI6, Mitochondrial mRNA pseudouridine synthase Rpusd3 OS=Mus musculus OX=10090 GN=Rpusd3 PE=1 SV=1	1	1895-a	0.9597	0.944	0.944	0.9977	1	0.9977	1	1	1	1	null	0	0	0	0	0	0	0	0	0	null	0	0	0	0	0	0	0	0	0	null	0	0	0	0	0	0	0	0	0	1504-a	0.9597	1	1
G3UZN7	101	1	Isoform of Q8VC65, Nuclear envelope membrane protein (Fragment) OS=Mus musculus OX=10090 GN=Nrm PE=1 SV=1	1	1898-a	0.964	0.9417	0.9417	0.9976	1	0.9976	1	1	1	1	null	0	0	0	0	0	0	0	0	0	1505-a	0.964	1	1	1	23.2498	1	27.6199	1	25.8983	null	0	0	0	0	0	0	0	0	0	null	0	0	0
D3YXZ5	521	1	Isoform of Q91WT8, RNA-binding motif protein 47 OS=Mus musculus OX=10090 GN=Rbm47 PE=1 SV=1	3	1899-a	0.964	0.9417	0.9417	0.9976	1	0.9976	1	1	3	3	1678-a	0.2041	1	1	1	6.1578	1	7.5543	1	7.0698	1506-a	0.964	1	1	1	4.5072	1	5.3543	1	5.0206	null	0	0	0	0	0	0	0	0	0	1529-a	0.953	1	1
O35295	324	1	Transcriptional activator protein Pur-beta OS=Mus musculus OX=10090 GN=Purb PE=1 SV=3	2	19-a	0.9988	1	1	0.9961	1	0.9961	3	3	3	3	null	0	0	0	0	0	0	0	0	0	1771-a	0.8402	1	1	1	7.2476	1	8.6099	1	8.0732	null	0	0	0	0	0	0	0	0	0	1394-a	0.9988	2	2
Q61335	245	1	B-cell receptor-associated protein 31 OS=Mus musculus OX=10090 GN=Bcap31 PE=1 SV=4	4	190-a	1	1	1	0.999	1	0.999	16	16	36	36	135-a	1	4	4	4	52.379	4	64.2577	4	60.1366	182-a	1	14	14	14	134.185	14	159.406	14	149.47	117-a	1	4	4	4	62.1331	4	76.5746	4	71.7974	176-a	1	14	14
A0A0N4SUT8	74	1	Isoform of Q91YP3, Deoxyribose-phosphate aldolase (Fragment) OS=Mus musculus OX=10090 GN=Dera PE=1 SV=1	4	1900-a	0.964	0.9417	0.9417	0.9976	1	0.9976	1	1	4	4	1143-a	0.9568	1	1	1	43.3542	1	53.1863	1	49.7752	1507-a	0.964	1	1	1	31.7329	1	37.6975	1	35.3476	980-a	0.94	1	1	1	51.4278	1	63.381	1	59.4269	1512-a	0.9564	1	1
Q505D7	179	1	Optic atrophy 3 protein homolog OS=Mus musculus OX=10090 GN=Opa3 PE=1 SV=1	1	1901-a	0.9564	0.9394	0.9394	0.9975	1	0.9975	1	1	1	1	null	0	0	0	0	0	0	0	0	0	null	0	0	0	0	0	0	0	0	0	null	0	0	0	0	0	0	0	0	0	1510-a	0.9564	1	1
F6R7Y0	250	1	Isoform of Q61420, CMP-sialic acid transporter (Fragment) OS=Mus musculus OX=10090 GN=Slc35a1 PE=1 SV=1	1	1902-a	0.9625	0.9394	0.9394	0.9975	1	0.9975	1	1	1	1	null	0	0	0	0	0	0	0	0	0	1510-a	0.9625	1	1	1	9.3929	1	11.1584	1	10.4629	null	0	0	0	0	0	0	0	0	0	null	0	0	0
H3BJZ1	112	1	Isoform of Q9DB70, FUN14 domain-containing protein 1 OS=Mus musculus OX=10090 GN=Fundc1 PE=1 SV=1	3	1903-a	0.9625	0.9394	0.9394	0.9975	1	0.9975	1	1	3	3	1420-a	0.6702	1	1	1	28.6448	1	35.1409	1	32.8872	1513-a	0.9625	1	1	1	20.9664	1	24.9073	1	23.3547	null	0	0	0	0	0	0	0	0	0	1726-a	0.7947	1	1
D3YVZ9	44	1	Isoform of P58059, 28S ribosomal protein S21, mitochondrial (Fragment) OS=Mus musculus OX=10090 GN=Mrps21 PE=1 SV=1	1	1908-a	0.9611	0.9371	0.9371	0.9974	1	0.9974	1	1	1	1	null	0	0	0	0	0	0	0	0	0	1516-a	0.9611	1	1	1	53.3689	1	63.4003	1	59.4483	null	0	0	0	0	0	0	0	0	0	null	0	0	0
A2A6U3	565	1	Isoform of Q80UG5, Septin-9 OS=Mus musculus OX=10090 GN=Septin9 PE=1 SV=1	2	1909-a	0.9547	0.9371	0.9371	0.9974	1	0.9974	1	1	2	2	null	0	0	0	0	0	0	0	0	0	null	0	0	0	0	0	0	0	0	0	1041-a	0.9012	1	1	1	6.7357	1	8.3012	1	7.7833	1514-a	0.9547	1	1
Q61469	283	1	Phospholipid phosphatase 1 OS=Mus musculus OX=10090 GN=Plpp1 PE=1 SV=1	2	191-a	1	1	1	0.999	1	0.999	2	2	4	4	null	0	0	0	0	0	0	0	0	0	183-a	1	2	2	2	16.5953	2	19.7146	2	18.4857	null	0	0	0	0	0	0	0	0	0	177-a	1	2	2
Q8BJ56	486	1	Patatin-like phospholipase domain-containing protein 2 OS=Mus musculus OX=10090 GN=Pnpla2 PE=1 SV=1	2	1910-a	0.9547	0.9371	0.9371	0.9974	1	0.9974	1	1	2	2	null	0	0	0	0	0	0	0	0	0	2101-a	0.3221	1	1	1	4.8318	1	5.7399	1	5.3821	null	0	0	0	0	0	0	0	0	0	1515-a	0.9547	1	1
Q8BUV8	551	1	Protein GPR107 OS=Mus musculus OX=10090 GN=Gpr107 PE=1 SV=2	3	1911-a	0.9547	0.9371	0.9371	0.9974	1	0.9974	1	1	3	3	1479-a	0.5384	1	1	1	5.8225	1	7.143	1	6.6849	1722-a	0.8887	1	1	1	4.2618	1	5.0628	1	4.7472	null	0	0	0	0	0	0	0	0	0	1516-a	0.9547	1	1
Q9CPY1	128	1	39S ribosomal protein L51, mitochondrial OS=Mus musculus OX=10090 GN=Mrpl51 PE=1 SV=1	2	1912-a	0.9611	0.9371	0.9371	0.9974	1	0.9974	1	1	2	2	null	0	0	0	0	0	0	0	0	0	1519-a	0.9611	1	1	1	18.3456	1	21.7938	1	20.4353	null	0	0	0	0	0	0	0	0	0	1613-a	0.9178	1	1
Q9CR51	118	1	V-type proton ATPase subunit G 1 OS=Mus musculus OX=10090 GN=Atp6v1g1 PE=1 SV=3	2	1913-a	0.9611	0.9371	0.9371	0.9974	1	0.9974	1	1	2	2	null	0	0	0	0	0	0	0	0	0	1520-a	0.9611	1	1	1	19.9003	1	23.6408	1	22.1672	null	0	0	0	0	0	0	0	0	0	1518-a	0.9547	1	1
A2RTL5	376	1	Arginine/serine-rich coiled-coil protein 2 OS=Mus musculus OX=10090 GN=Rsrc2 PE=2 SV=1	2	1915-a	0.9596	0.9348	0.9348	0.9973	1	0.9973	1	1	2	2	null	0	0	0	0	0	0	0	0	0	1524-a	0.9596	1	1	1	6.2453	1	7.4192	1	6.9567	null	0	0	0	0	0	0	0	0	0	1614-a	0.9162	1	1
A0A3Q4EHN7	483	1	Isoform of Q6ZQL4, WD repeat-containing protein 43 OS=Mus musculus OX=10090 GN=Wdr43 PE=1 SV=1	2	1916-a	0.953	0.9348	0.9348	0.9973	1	0.9973	1	1	2	2	null	0	0	0	0	0	0	0	0	0	2066-a	0.3654	1	1	1	4.8618	1	5.7756	1	5.4156	null	0	0	0	0	0	0	0	0	0	1525-a	0.953	1	1
Q8BHN3	944	1	Neutral alpha-glucosidase AB OS=Mus musculus OX=10090 GN=Ganab PE=1 SV=1	2	1917-a	0.9596	0.9348	0.9348	0.9973	1	0.9973	1	1	2	2	1271-a	0.887	1	1	1	3.3985	1	4.1693	1	3.9019	1527-a	0.9596	1	1	1	2.4875	1	2.9551	1	2.7709	null	0	0	0	0	0	0	0	0	0	null	0	0	0
A0A1D5RL92	938	1	Isoform of Q8CGZ0, Calcium homeostasis endoplasmic reticulum protein OS=Mus musculus OX=10090 GN=Cherp PE=1 SV=1	1	1918-a	0.953	0.9348	0.9348	0.9973	1	0.9973	1	1	1	1	null	0	0	0	0	0	0	0	0	0	null	0	0	0	0	0	0	0	0	0	null	0	0	0	0	0	0	0	0	0	1528-a	0.953	1	1
D3Z4J5	246	1	Isoform of Q9D1H7, Golgi to ER traffic protein 4 homolog (Fragment) OS=Mus musculus OX=10090 GN=Get4 PE=1 SV=1	1	1919-a	0.9596	0.9348	0.9348	0.9973	1	0.9973	1	1	1	1	null	0	0	0	0	0	0	0	0	0	1530-a	0.9596	1	1	1	9.5457	1	11.3399	1	10.633	null	0	0	0	0	0	0	0	0	0	null	0	0	0
Q61542	446	1	StAR-related lipid transfer protein 3 OS=Mus musculus OX=10090 GN=Stard3 PE=1 SV=1	3	192-a	1	1	1	0.999	1	0.999	11	11	20	20	1590-a	0.3312	1	1	1	7.1933	1	8.8246	1	8.2587	184-a	1	11	11	11	57.916	11	68.8021	11	64.5134	null	0	0	0	0	0	0	0	0	0	178-a	1	8	8
Q9D1N9	209	1	39S ribosomal protein L21, mitochondrial OS=Mus musculus OX=10090 GN=Mrpl21 PE=1 SV=1	2	1920-a	0.9596	0.9348	0.9348	0.9973	1	0.9973	1	1	2	2	null	0	0	0	0	0	0	0	0	0	1531-a	0.9596	1	1	1	11.2356	1	13.3474	1	12.5154	null	0	0	0	0	0	0	0	0	0	1583-a	0.9335	1	1
Q9DCL9	425	1	Multifunctional protein ADE2 OS=Mus musculus OX=10090 GN=Paics PE=1 SV=4	1	1921-a	0.953	0.9348	0.9348	0.9973	1	0.9973	1	1	1	1	null	0	0	0	0	0	0	0	0	0	null	0	0	0	0	0	0	0	0	0	null	0	0	0	0	0	0	0	0	0	1531-a	0.953	1	1
A0A0M3HEP3	289	1	Isoform of Q99M04, Lipoyl synthase, mitochondrial OS=Mus musculus OX=10090 GN=Lias PE=1 SV=1	2	1924-a	0.9514	0.9326	0.9326	0.9972	1	0.9972	1	1	2	2	1291-a	0.8677	1	1	1	11.1011	1	13.6186	1	12.7452	null	0	0	0	0	0	0	0	0	0	null	0	0	0	0	0	0	0	0	0	1537-a	0.9514	1	1
Q3TRH2	418	1	Isoform of Q9D8W5, 26S proteasome non-ATPase regulatory subunit 12 OS=Mus musculus OX=10090 GN=Psmd12 PE=1 SV=1	2	1925-a	0.9582	0.9326	0.9326	0.9972	1	0.9972	1	1	2	2	null	0	0	0	0	0	0	0	0	0	1538-a	0.9582	1	1	1	5.6178	1	6.6737	1	6.2577	null	0	0	0	0	0	0	0	0	0	1600-a	0.924	1	1
P62320	126	1	Small nuclear ribonucleoprotein Sm D3 OS=Mus musculus OX=10090 GN=Snrpd3 PE=1 SV=1	2	1927-a	0.9568	0.9303	0.9303	0.9971	1	0.9971	1	1	2	2	1258-a	0.8964	1	1	1	25.462	1	31.2364	1	29.2331	1543-a	0.9568	1	1	1	18.6368	1	22.1398	1	20.7597	null	0	0	0	0	0	0	0	0	0	null	0	0	0
A0A2R8VHR6	399	1	Isoform of Q0VBK2, Keratin, type II cytoskeletal 80 OS=Mus musculus OX=10090 GN=Krt80 PE=1 SV=1	1	1928-a	0.9497	0.9303	0.9303	0.9971	1	0.9971	1	1	1	1	null	0	0	0	0	0	0	0	0	0	null	0	0	0	0	0	0	0	0	0	null	0	0	0	0	0	0	0	0	0	1539-a	0.9497	1	1
F7ASU3	434	1	Isoform of Q8BG51, Mitochondrial Rho GTPase 1 (Fragment) OS=Mus musculus OX=10090 GN=Rhot1 PE=1 SV=1	1	1929-a	0.9497	0.9303	0.9303	0.9971	1	0.9971	1	1	1	1	null	0	0	0	0	0	0	0	0	0	null	0	0	0	0	0	0	0	0	0	null	0	0	0	0	0	0	0	0	0	1541-a	0.9497	1	1
Q62093	221	1	Serine/arginine-rich splicing factor 2 OS=Mus musculus OX=10090 GN=Srsf2 PE=1 SV=4	4	193-a	1	1	1	0.999	1	0.999	7	7	17	17	138-a	1	4	4	4	58.0672	4	71.2359	4	66.6672	186-a	1	7	7	7	74.3784	7	88.3588	7	82.851	119-a	1	2	2	2	34.4403	2	42.4452	2	39.7972	180-a	1	4	4
F6UP63	123	1	Isoform of Q8CHK3, Lysophospholipid acyltransferase 7 (Fragment) OS=Mus musculus OX=10090 GN=Mboat7 PE=1 SV=1	2	1930-a	0.9568	0.9303	0.9303	0.9971	1	0.9971	1	1	2	2	null	0	0	0	0	0	0	0	0	0	1547-a	0.9568	1	1	1	19.0913	1	22.6798	1	21.2661	1223-a	0.53	1	1	1	30.9403	1	38.1317	1	35.7528	null	0	0	0
Q9EP72	241	1	ER membrane protein complex subunit 7 OS=Mus musculus OX=10090 GN=Emc7 PE=1 SV=1	4	1931-a	0.9568	0.9303	0.9303	0.9971	1	0.9971	1	1	5	5	1299-a	0.8567	1	1	1	13.3121	1	16.3311	1	15.2837	1548-a	0.9568	1	1	1	9.7437	1	11.5752	1	10.8536	2110-a	0	1	1	1	15.7911	1	19.4614	1	18.2473	1561-a	0.9432	1	1
A0A0G2JEA5	862	1	Gm43738 readthrough, Predicted gene 43738 OS=Mus musculus OX=10090 GN=Gm43738 PE=4 SV=1	3	1934-a	0.9554	0.9281	0.9281	0.997	1	0.997	1	1	3	3	1157-a	0.9502	1	1	1	3.7218	1	4.5659	1	4.273	1552-a	0.9554	1	1	1	2.7242	1	3.2362	1	3.0345	null	0	0	0	0	0	0	0	0	0	1628-a	0.904	1	1
A0A571BD95	1307	1	Isoform of Q9ES00, Ubiquitin conjugation factor E4 B OS=Mus musculus OX=10090 GN=Ube4b PE=1 SV=1	2	1935-a	0.9554	0.9281	0.9281	0.997	1	0.997	1	1	2	2	null	0	0	0	0	0	0	0	0	0	1555-a	0.9554	1	1	1	1.7967	1	2.1344	1	2.0013	null	0	0	0	0	0	0	0	0	0	1648-a	0.8863	1	1
A2ALH2	308	1	Isoform of Q8CBC7, Putative tRNA (cytidine(32)/guanosine(34)-2_-O)-methyltransferase OS=Mus musculus OX=10090 GN=Ftsj1 PE=1 SV=1	2	1936-a	0.9554	0.9281	0.9281	0.997	1	0.997	1	1	3	3	null	0	0	0	0	0	0	0	0	0	1556-a	0.9554	1	1	1	7.6241	1	9.0572	1	8.4926	null	0	0	0	0	0	0	0	0	0	1608-a	0.9193	1	1
Q3V460	107	1	Gene model 561, (NCBI) OS=Mus musculus OX=10090 GN=Smim26 PE=1 SV=1	3	1937-a	0.9539	0.9281	0.9281	0.997	1	0.997	1	1	3	3	null	0	0	0	0	0	0	0	0	0	1562-a	0.9539	1	1	1	21.9461	1	26.0711	1	24.446	1247-a	0.4602	1	1	1	35.5669	1	43.8336	1	41.099	1547-a	0.9481	1	1
Q62186	172	1	Translocon-associated protein subunit delta OS=Mus musculus OX=10090 GN=Ssr4 PE=1 SV=1	4	194-a	1	1	1	0.999	1	0.999	11	11	58	58	139-a	1	9	9	14	261.134	14	320.355	14	299.809	187-a	1	10	10	16	218.44	16	259.499	16	243.323	120-a	1	10	10	13	287.637	13	354.491	13	332.376	181-a	1	11	11
Q6PFD6	834	1	Kinesin-like protein KIF18B OS=Mus musculus OX=10090 GN=Kif18b PE=2 SV=2	3	1940-a	1	0.926	0.926	0.9975	0.5	0.9813	2	1	4	1	648-a	1	2	2	2	7.6936	2	9.4383	2	8.833	1019-b	0	1	0	1	2.8156	0	0	0	0	null	0	0	0	0	0	0	0	0	0	1536-a	0.9514	1	1
P10400	120	1	Retrovirus-related Pol polyprotein (Fragment) OS=Mus musculus OX=10090 GN=Pol PE=2 SV=1	4	1941-a	0.9568	0.9259	0.9259	0.9969	1	0.9969	1	1	4	4	1139-a	0.9568	1	1	1	26.7351	1	32.7982	1	30.6947	1669-a	0.9156	1	1	1	19.5686	1	23.2468	1	21.7977	979-a	0.94	1	1	1	31.7138	1	39.085	1	36.6466	1675-a	0.8664	1	1
P24452	352	1	Macrophage-capping protein OS=Mus musculus OX=10090 GN=Capg PE=1 SV=2	1	1942-a	0.9568	0.9259	0.9259	0.9969	1	0.9969	1	1	1	1	1141-a	0.9568	1	1	1	9.1142	1	11.1812	1	10.4641	null	0	0	0	0	0	0	0	0	0	null	0	0	0	0	0	0	0	0	0	null	0	0	0
P97315	193	1	Cysteine and glycine-rich protein 1 OS=Mus musculus OX=10090 GN=Csrp1 PE=1 SV=3	2	1943-a	0.9539	0.9259	0.9259	0.9969	1	0.9969	1	1	2	2	1854-a	0	1	1	1	16.6229	1	20.3927	1	19.0848	1558-a	0.9539	1	1	1	12.167	1	14.4539	1	13.553	null	0	0	0	0	0	0	0	0	0	null	0	0	0
Q7TSI1	1074	1	Pleckstrin homology domain-containing family M member 1 OS=Mus musculus OX=10090 GN=Plekhm1 PE=1 SV=1	2	1944-a	0.9539	0.9259	0.9259	0.9969	1	0.9969	1	1	2	2	null	0	0	0	0	0	0	0	0	0	1560-a	0.9539	1	1	1	2.1864	1	2.5974	1	2.4355	null	0	0	0	0	0	0	0	0	0	1646-a	0.8863	1	1
B2FDF6	329	1	Isoform of Q8R570, Synaptosomal-associated protein 47 OS=Mus musculus OX=10090 GN=Snap47 PE=1 SV=1	1	1945-a	0.9464	0.9259	0.9259	0.9969	1	0.9969	1	1	1	1	null	0	0	0	0	0	0	0	0	0	null	0	0	0	0	0	0	0	0	0	null	0	0	0	0	0	0	0	0	0	1550-a	0.9464	1	1
O08912	559	1	Polypeptide N-acetylgalactosaminyltransferase 1 OS=Mus musculus OX=10090 GN=Galnt1 PE=1 SV=1	1	1949-a	0.9525	0.9237	0.9237	0.9968	1	0.9968	1	1	1	1	null	0	0	0	0	0	0	0	0	0	1563-a	0.9525	1	1	1	4.2008	1	4.9904	1	4.6793	null	0	0	0	0	0	0	0	0	0	null	0	0	0
Q62191	470	1	E3 ubiquitin-protein ligase TRIM21 OS=Mus musculus OX=10090 GN=Trim21 PE=1 SV=1	4	195-a	1	1	1	0.999	1	0.999	56	3	204	6	934-b	0	21	0	24	163.824	0	0	0	0	188-a	1	48	3	74	369.722	3	17.806	68	378.445	518-a	1	26	26	29	234.817	29	289.395	29	271.341	1503-a	0.9605	49	1
Q9CY73	333	1	39S ribosomal protein L44, mitochondrial OS=Mus musculus OX=10090 GN=Mrpl44 PE=1 SV=3	1	1950-a	0.9448	0.9237	0.9237	0.9968	1	0.9968	1	1	1	1	null	0	0	0	0	0	0	0	0	0	null	0	0	0	0	0	0	0	0	0	null	0	0	0	0	0	0	0	0	0	1556-a	0.9448	1	1
Q80YW0	393	1	Cytohesin-4 OS=Mus musculus OX=10090 GN=Cyth4 PE=1 SV=1	1	1953-a	0.9511	0.9215	0.9215	0.9967	1	0.9967	1	1	1	1	null	0	0	0	0	0	0	0	0	0	1567-a	0.9511	1	1	1	5.9751	1	7.0982	1	6.6558	null	0	0	0	0	0	0	0	0	0	null	0	0	0
H3BJ37	200	1	Isoform of Q8BIG7, Catechol O-methyltransferase domain-containing protein 1 OS=Mus musculus OX=10090 GN=Comtd1 PE=1 SV=1	3	1954-a	0.9511	0.9215	0.9215	0.9967	1	0.9967	1	1	3	3	1289-a	0.871	1	1	1	16.0411	1	19.6789	1	18.4168	1568-a	0.9511	1	1	1	11.7412	1	13.9481	1	13.0786	null	0	0	0	0	0	0	0	0	0	1585-a	0.9303	1	1
D3YYD2	569	1	Isoform of Q9D2L9, Serine protease FAM111A OS=Mus musculus OX=10090 GN=Fam111a PE=1 SV=1	2	1955-a	0.9511	0.9215	0.9215	0.9967	1	0.9967	1	1	2	2	null	0	0	0	0	0	0	0	0	0	1570-a	0.9511	1	1	1	4.1269	1	4.9027	1	4.5971	null	0	0	0	0	0	0	0	0	0	1734-a	0.7796	1	1
Q9D554	501	1	Splicing factor 3A subunit 3 OS=Mus musculus OX=10090 GN=Sf3a3 PE=1 SV=2	2	1956-a	0.9511	0.9215	0.9215	0.9967	1	0.9967	1	1	2	2	null	0	0	0	0	0	0	0	0	0	1571-a	0.9511	1	1	1	4.6871	1	5.5681	1	5.221	null	0	0	0	0	0	0	0	0	0	1571-a	0.9399	1	1
Q9D753	276	1	Exosome complex component RRP43 OS=Mus musculus OX=10090 GN=Exosc8 PE=1 SV=1	2	1957-a	0.9449	0.9215	0.9215	0.9967	1	0.9967	1	1	3	3	1171-a	0.9449	1	1	2	23.2479	2	28.5202	2	26.691	null	0	0	0	0	0	0	0	0	0	null	0	0	0	0	0	0	0	0	0	1560-a	0.9432	1	1
A0A0R4J1I6	1842	1	Isoform of Q9QY81, Nuclear pore membrane glycoprotein 210 OS=Mus musculus OX=10090 GN=Nup210 PE=1 SV=1	3	1958-a	0.9511	0.9215	0.9215	0.9967	1	0.9967	1	1	3	3	1284-a	0.8744	1	1	1	1.7417	1	2.1367	1	1.9997	1572-a	0.9511	1	1	1	1.2748	1	1.5144	1	1.42	null	0	0	0	0	0	0	0	0	0	1805-a	0.681	1	1
E9QMX7	1093	1	Isoform of Q640N3, Rho GTPase-activating protein 30 OS=Mus musculus OX=10090 GN=Arhgap30 PE=1 SV=1	3	196-a	0.9999	1	1	0.9932	1	0.9932	3	3	5	5	989-a	0.9997	2	2	2	5.8705	2	7.2018	2	6.7399	1300-a	0.9999	2	2	2	4.2969	2	5.1045	2	4.7863	null	0	0	0	0	0	0	0	0	0	1759-a	0.7343	1	1
A0A338P711	163	1	Isoform of C0HKG5, Ribonuclease T2-B (Fragment) OS=Mus musculus OX=10090 GN=Rnaset2b PE=1 SV=1	4	1963-a	0.9497	0.9193	0.9193	0.9966	1	0.9966	1	1	5	5	1264-a	0.8929	1	1	1	19.6823	1	24.1459	1	22.5973	1573-a	0.9497	1	1	1	14.4063	1	17.1142	1	16.0474	1070-a	0.8675	1	1	2	46.6951	2	57.5484	2	53.9581	1563-a	0.9415	1	1
Q8C7H1	415	1	Methylmalonic aciduria type A homolog, mitochondrial OS=Mus musculus OX=10090 GN=Mmaa PE=1 SV=1	3	1964-a	0.9497	0.9193	0.9193	0.9966	1	0.9966	1	1	3	3	1224-a	0.9182	1	1	1	7.7306	1	9.4838	1	8.8756	1575-a	0.9497	1	1	1	5.6584	1	6.722	1	6.303	null	0	0	0	0	0	0	0	0	0	1575-a	0.9367	1	1
A0A1D5RM60	114	1	Isoform of Q3UI43, BRISC and BRCA1-A complex member 1 (Fragment) OS=Mus musculus OX=10090 GN=Babam1 PE=1 SV=1	2	1968-a	0.9483	0.9171	0.9171	0.9965	1	0.9965	1	1	2	2	null	0	0	0	0	0	0	0	0	0	1578-a	0.9483	1	1	1	20.5985	1	24.4703	1	22.945	null	0	0	0	0	0	0	0	0	0	1880-a	0.5436	1	1
A0A3B2WDB3	355	1	Isoform of Q3UN02, Lysocardiolipin acyltransferase 1 (Fragment) OS=Mus musculus OX=10090 GN=Lclat1 PE=1 SV=1	3	1969-a	0.9483	0.9171	0.9171	0.9965	1	0.9965	1	1	3	3	1215-a	0.9257	1	1	1	9.0372	1	11.0867	1	10.3757	1579-a	0.9483	1	1	1	6.6147	1	7.8581	1	7.3682	null	0	0	0	0	0	0	0	0	0	1602-a	0.9224	1	1
A2AWF8	1164	1	Isoform of Q64455, Protein-tyrosine-phosphatase OS=Mus musculus OX=10090 GN=Ptprj PE=1 SV=1	4	197-a	1	1	1	0.996	1	0.996	4	4	8	8	1002-a	0.9996	2	2	2	5.5124	2	6.7625	2	6.3288	189-a	1	3	3	3	6.0521	3	7.1897	3	6.7416	1192-a	0.6274	1	1	1	3.2695	1	4.0294	1	3.778	182-a	1	2	2
A0A0N4SW48	142	1	Isoform of Q8C8M1, SIN3-HDAC complex-associated factor OS=Mus musculus OX=10090 GN=Sinhcaf PE=1 SV=1	1	1970-a	0.9483	0.9171	0.9171	0.9965	1	0.9965	1	1	1	1	null	0	0	0	0	0	0	0	0	0	1580-a	0.9483	1	1	1	16.5368	1	19.6452	1	18.4206	null	0	0	0	0	0	0	0	0	0	null	0	0	0
E9Q9C5	150	1	Isoform of P63082, V-type proton ATPase proteolipid subunit (Fragment) OS=Mus musculus OX=10090 GN=Atp6v0c PE=1 SV=1	2	1974-a	0.9469	0.9149	0.9149	0.9964	1	0.9964	1	1	2	2	null	0	0	0	0	0	0	0	0	0	1583-a	0.9469	1	1	1	15.6549	1	18.5974	1	17.4382	null	0	0	0	0	0	0	0	0	0	1611-a	0.9178	1	1
P97783	90	1	Protein AF1q OS=Mus musculus OX=10090 GN=Mllt11 PE=1 SV=1	1	1975-a	0.9383	0.9149	0.9149	0.9964	1	0.9964	1	1	1	1	null	0	0	0	0	0	0	0	0	0	null	0	0	0	0	0	0	0	0	0	null	0	0	0	0	0	0	0	0	0	1573-a	0.9383	1	1
Q5SUH6	641	1	Isoform of Q99KN9, Clathrin interactor 1 OS=Mus musculus OX=10090 GN=Clint1 PE=1 SV=1	3	1978-a	0.9455	0.9127	0.9127	0.9963	1	0.9963	1	1	3	3	1427-a	0.6565	1	1	1	5.005	1	6.1401	1	5.7463	1592-a	0.9455	1	1	1	3.6634	1	4.352	1	4.0807	null	0	0	0	0	0	0	0	0	0	1866-a	0.5752	1	1
E9Q109	133	1	Isoform of Q9CXK8, 60S ribosome subunit biogenesis protein NIP7 homolog OS=Mus musculus OX=10090 GN=Nip7 PE=1 SV=1	2	1979-a	0.9455	0.9127	0.9127	0.9963	1	0.9963	1	1	2	2	null	0	0	0	0	0	0	0	0	0	1593-a	0.9455	1	1	1	17.6559	1	20.9745	1	19.6671	null	0	0	0	0	0	0	0	0	0	2134-a	0.2132	1	1
A0A5F8MPX4	260	1	Isoform of Q66GT5, Phosphatidylglycerophosphatase and protein-tyrosine phosphatase 1 OS=Mus musculus OX=10090 GN=Ptpmt1 PE=1 SV=1	4	198-a	1	1	1	0.999	1	0.999	10	10	26	26	141-a	1	7	7	7	86.375	7	105.963	7	99.1675	190-a	1	6	6	6	54.19	6	64.3757	6	60.3629	122-a	1	6	6	7	102.46	7	126.275	7	118.397	183-a	1	6	6
Q9CZ57	381	1	Isoform of C4P6S0, 5-methylcytosine rRNA methyltransferase NSUN4 OS=Mus musculus OX=10090 GN=Nsun4 PE=1 SV=1	2	1980-a	0.9427	0.9127	0.9127	0.9963	1	0.9963	1	1	2	2	null	0	0	0	0	0	0	0	0	0	1604-a	0.9427	1	1	1	6.1633	1	7.3218	1	6.8654	null	0	0	0	0	0	0	0	0	0	1576-a	0.9367	1	1
A0A0R4J093	227	1	Isoform of Q9DBP5, UMP-CMP kinase OS=Mus musculus OX=10090 GN=Cmpk1 PE=1 SV=1	3	1981-a	0.9489	0.9127	0.9127	0.9963	1	0.9963	1	1	3	3	1160-a	0.9489	1	1	1	14.1331	1	17.3383	1	16.2263	1660-a	0.9209	1	1	1	10.3446	1	12.289	1	11.523	null	0	0	0	0	0	0	0	0	0	1660-a	0.8763	1	1
Q9QYK5	411	1	Heparan-sulfate 6-O-sulfotransferase 1 OS=Mus musculus OX=10090 GN=Hs6st1 PE=1 SV=4	2	1982-a	0.9455	0.9127	0.9127	0.9963	1	0.9963	1	1	2	2	null	0	0	0	0	0	0	0	0	0	1594-a	0.9455	1	1	1	5.7135	1	6.7874	1	6.3643	null	0	0	0	0	0	0	0	0	0	1682-a	0.865	1	1
D3YY07	442	1	Isoform of Q9CWU2, Palmitoyltransferase (Fragment) OS=Mus musculus OX=10090 GN=Zdhhc13 PE=1 SV=1	4	1983-a	0.9475	0.9106	0.9106	0.9962	1	0.9962	1	1	4	4	1165-a	0.9475	1	1	1	7.2584	1	8.9045	1	8.3334	1670-a	0.9156	1	1	1	5.3127	1	6.3113	1	5.9179	1175-a	0.6682	1	1	1	8.6101	1	10.6113	1	9.9493	1691-a	0.8541	1	1
E0CYU0	574	1	Isoform of Q5DU57, Spermatogenesis-associated protein 13 OS=Mus musculus OX=10090 GN=Spata13 PE=1 SV=1	2	1986-a	0.9427	0.9084	0.9084	0.9961	1	0.9961	1	1	2	2	null	0	0	0	0	0	0	0	0	0	1603-a	0.9427	1	1	1	4.091	1	4.86	1	4.557	null	0	0	0	0	0	0	0	0	0	1706-a	0.8278	1	1
Q9WVD5	301	1	Mitochondrial ornithine transporter 1 OS=Mus musculus OX=10090 GN=Slc25a15 PE=1 SV=1	1	1987-a	0.9427	0.9084	0.9084	0.9961	1	0.9961	1	1	1	1	null	0	0	0	0	0	0	0	0	0	1606-a	0.9427	1	1	1	7.8014	1	9.2678	1	8.6901	null	0	0	0	0	0	0	0	0	0	null	0	0	0
Q6A0A9	1112	1	Constitutive coactivator of PPAR-gamma-like protein 1 OS=Mus musculus OX=10090 GN=FAM120A PE=1 SV=2	4	199-a	1	1	1	0.999	1	0.999	33	33	68	68	142-a	1	8	8	8	23.0807	8	28.315	8	26.499	191-a	1	18	18	20	42.2344	20	50.1729	20	47.0454	124-a	1	7	7	7	23.9565	7	29.5246	7	27.6827	184-a	1	32	32
F7ARZ1	120	1	Isoform of Q8VE22, 28S ribosomal protein S23, mitochondrial (Fragment) OS=Mus musculus OX=10090 GN=Mrps23 PE=1 SV=1	1	1992-a	0.9413	0.9063	0.9063	0.996	1	0.996	1	1	1	1	null	0	0	0	0	0	0	0	0	0	1607-a	0.9413	1	1	1	19.5686	1	23.2468	1	21.7977	null	0	0	0	0	0	0	0	0	0	null	0	0	0
Q9CPZ6	153	1	ORM1-like protein 3 OS=Mus musculus OX=10090 GN=Ormdl3 PE=2 SV=1	3	1995-a	0.9436	0.9042	0.9042	0.9959	1	0.9959	1	1	3	3	1175-a	0.9436	1	1	1	20.9687	1	25.7241	1	24.0743	1618-a	0.9372	1	1	1	15.3479	1	18.2328	1	17.0962	1104-a	0.8139	1	1	1	24.8736	1	30.6549	1	28.7424	null	0	0	0
Q8CIA5	331	1	UDP-xylose and UDP-N-acetylglucosamine transporter OS=Mus musculus OX=10090 GN=Slc35b4 PE=2 SV=2	1	1998-a	0.9423	0.9021	0.9021	0.9958	1	0.9958	1	1	1	1	1177-a	0.9423	1	1	1	9.6925	1	11.8906	1	11.128	null	0	0	0	0	0	0	0	0	0	null	0	0	0	0	0	0	0	0	0	null	0	0	0
A1L314	713	1	Macrophage-expressed gene 1 protein OS=Mus musculus OX=10090 GN=Mpeg1 PE=1 SV=1	3	2-a	1	1	1	0.999	1	0.999	3	3	6	6	2-a	1	2	2	2	8.9992	2	11.0401	2	10.332	1393-a	0.9991	2	2	2	6.5869	2	7.825	2	7.3372	null	0	0	0	0	0	0	0	0	0	2-a	1	2	2
O35326	269	1	Serine/arginine-rich splicing factor 5 OS=Mus musculus OX=10090 GN=Srsf5 PE=1 SV=2	4	20-a	1	1	1	0.999	1	0.999	6	6	14	14	17-a	1	2	2	2	23.8529	2	29.2623	2	27.3856	18-a	1	6	6	8	69.8359	8	82.9624	8	77.7911	12-a	1	2	2	2	28.2948	2	34.8713	2	32.6958	15-a	1	2	2
Q6A0D4	554	1	Raftlin OS=Mus musculus OX=10090 GN=Rftn1 PE=1 SV=4	3	200-a	1	1	1	0.9968	1	0.9968	2	2	4	4	1434-a	0.6408	1	1	1	5.791	1	7.1043	1	6.6487	1450-a	0.9899	1	1	1	4.2387	1	5.0354	1	4.7215	null	0	0	0	0	0	0	0	0	0	185-a	1	2	2
Q6GQT9	1214	1	Nodal modulator 1 OS=Mus musculus OX=10090 GN=Nomo1 PE=1 SV=1	4	201-a	1	1	1	0.999	1	0.999	8	8	22	22	143-a	1	4	4	4	10.5707	4	12.968	4	12.1363	192-a	1	7	7	8	15.4743	8	18.3829	8	17.2371	125-a	1	6	6	6	18.8088	6	23.1805	6	21.7344	186-a	1	4	4
Q6KCD5	2798	1	Nipped-B-like protein OS=Mus musculus OX=10090 GN=Nipbl PE=1 SV=1	4	202-a	0.9999	1	1	0.9901	1	0.9901	4	4	6	6	2024-a	0	1	1	1	1.1466	1	1.4066	1	1.3164	1958-a	0.5508	1	1	1	0.8393	1	0.997	1	0.9349	1068-a	0.8687	1	1	1	1.3601	1	1.6763	1	1.5717	1288-a	0.9999	3	3
Q6NV83	1029	1	U2 snRNP-associated SURP motif-containing protein OS=Mus musculus OX=10090 GN=U2surp PE=1 SV=3	4	203-a	1	1	1	0.999	1	0.999	11	11	15	15	1324-a	0.8241	1	1	1	3.1178	1	3.8249	1	3.5796	193-a	1	8	8	8	18.2564	8	21.6879	8	20.3361	949-a	0.9529	1	1	1	3.6984	1	4.558	1	4.2737	187-a	1	5	5
Q6NVG1	524	1	Lysophospholipid acyltransferase LPCAT4 OS=Mus musculus OX=10090 GN=Lpcat4 PE=1 SV=1	4	204-a	1	1	1	0.999	1	0.999	4	4	10	10	144-a	1	4	4	4	24.4902	4	30.0442	4	28.1173	1545-a	0.9568	1	1	1	4.4814	1	5.3237	1	4.9918	126-a	1	3	3	3	21.7881	3	26.8523	3	25.177	188-a	1	2	2
Q6P3B9	350	1	Putative ribosome-binding factor A, mitochondrial OS=Mus musculus OX=10090 GN=Rbfa PE=2 SV=1	3	205-a	1	1	1	0.9973	1	0.9973	7	7	11	11	146-a	1	2	2	2	18.3326	2	22.4902	2	21.0478	195-a	1	3	3	3	20.1277	3	23.911	3	22.4205	null	0	0	0	0	0	0	0	0	0	189-a	1	6	6
Q6P4T2	2136	1	U5 small nuclear ribonucleoprotein 200 kDa helicase OS=Mus musculus OX=10090 GN=Snrnp200 PE=1 SV=1	4	206-a	1	1	1	0.999	1	0.999	24	24	44	44	147-a	1	3	3	3	4.5059	3	5.5278	3	5.1733	196-a	1	16	16	17	18.6891	17	22.202	17	20.818	1156-a	0.6989	1	1	2	3.5633	2	4.3916	2	4.1176	190-a	1	21	21
Q6P5B0	1295	1	RRP12-like protein OS=Mus musculus OX=10090 GN=Rrp12 PE=1 SV=1	4	207-a	1	1	1	0.999	1	0.999	26	26	64	64	148-a	1	10	10	10	24.7738	10	30.3922	10	28.443	197-a	1	19	19	23	41.706	23	49.5452	23	46.4569	127-a	1	8	8	8	23.5098	8	28.9742	8	27.1666	191-a	1	22	22
Q6P9P6	1052	1	Kinesin-like protein KIF11 OS=Mus musculus OX=10090 GN=Kif11 PE=1 SV=1	4	208-a	1	1	1	0.9971	1	0.9971	11	11	20	20	149-a	1	5	5	5	15.2482	5	18.7062	5	17.5065	198-a	1	10	10	10	22.3216	10	26.5172	10	24.8643	128-a	1	2	2	2	7.2351	2	8.9167	2	8.3604	192-a	1	3	3
Q6P9R1	639	1	ATP-dependent RNA helicase DDX51 OS=Mus musculus OX=10090 GN=Ddx51 PE=1 SV=1	4	209-a	1	1	1	0.9978	1	0.9978	3	3	6	6	150-a	1	3	3	3	15.062	3	18.4779	3	17.2928	1564-a	0.9525	1	1	1	3.6749	1	4.3656	1	4.0935	1232-a	0.4985	1	1	1	5.9556	1	7.3399	1	6.882	1500-a	0.9614	1	1
O35593	310	1	26S proteasome non-ATPase regulatory subunit 14 OS=Mus musculus OX=10090 GN=Psmd14 PE=1 SV=2	4	21-a	1	1	1	0.999	1	0.999	2	2	8	8	1042-a	0.9983	1	1	1	10.3491	1	12.6961	1	11.8818	1453-a	0.9847	1	1	1	7.5749	1	8.9987	1	8.4378	14-a	1	2	2	3	36.8289	3	45.389	3	42.5573	17-a	1	2	2
Q6PAC3	445	1	DDB1- and CUL4-associated factor 13 OS=Mus musculus OX=10090 GN=Dcaf13 PE=2 SV=2	4	210-a	1	1	1	0.9974	1	0.9974	6	6	18	18	1043-a	0.9983	2	2	2	14.4189	2	17.6889	2	16.5544	199-a	1	6	6	7	36.9385	7	43.8815	7	41.1462	129-a	1	3	3	3	25.6561	3	31.6193	3	29.6467	193-a	1	6	6
Q6PD26	555	1	GPI transamidase component PIG-S OS=Mus musculus OX=10090 GN=Pigs PE=1 SV=3	4	211-a	0.9994	1	1	0.9975	1	0.9975	3	3	5	5	1015-a	0.9994	2	2	2	11.5611	2	14.183	2	13.2734	1418-a	0.9973	1	1	1	4.231	1	5.0263	1	4.713	1327-a	0.3072	1	1	1	6.857	1	8.4508	1	7.9236	1780-a	0.7105	1	1
Q6PE01	358	1	U5 small nuclear ribonucleoprotein 40 kDa protein OS=Mus musculus OX=10090 GN=Snrnp40 PE=1 SV=1	2	212-a	1	1	1	0.999	1	0.999	9	9	15	15	null	0	0	0	0	0	0	0	0	0	201-a	1	5	5	5	32.7965	5	38.9611	5	36.5325	null	0	0	0	0	0	0	0	0	0	194-a	1	9	9
A0A0N4SVC2	280	1	Isoform of Q6PFR5, Transformer-2 protein homolog alpha OS=Mus musculus OX=10090 GN=Tra2a PE=1 SV=1	2	213-a	1	1	1	0.9974	1	0.9974	4	2	6	3	null	0	0	0	0	0	0	0	0	0	1914-a	0.6103	1	1	1	8.3865	1	9.9629	1	9.3419	null	0	0	0	0	0	0	0	0	0	195-a	1	4	2
Q6ZQI3	291	1	Malectin OS=Mus musculus OX=10090 GN=Mlec PE=1 SV=2	3	214-a	1	1	1	0.999	1	0.999	6	6	12	12	null	0	0	0	0	0	0	0	0	0	204-a	1	4	4	5	40.3476	5	47.9315	5	44.9437	844-a	0.9992	2	2	2	26.1557	2	32.235	2	30.224	197-a	1	5	5
Q6ZWQ7	180	1	Signal peptidase complex subunit 3 OS=Mus musculus OX=10090 GN=Spcs3 PE=1 SV=1	4	215-a	1	1	1	0.999	1	0.999	4	4	16	16	153-a	1	4	4	4	71.2936	4	87.4619	4	81.8525	205-a	1	4	4	4	52.1829	4	61.9914	4	58.1272	131-a	1	4	4	5	105.713	5	130.283	5	122.155	198-a	1	3	3
Q6ZWV7	123	1	60S ribosomal protein L35 OS=Mus musculus OX=10090 GN=Rpl35 PE=1 SV=1	4	216-a	1	1	1	0.999	1	0.999	5	5	18	18	154-a	1	3	3	3	78.2491	3	95.9948	3	89.8382	206-a	1	4	4	5	95.4566	5	113.399	5	106.33	132-a	1	3	3	4	123.761	4	152.527	4	143.011	199-a	1	4	4
Q6ZWX6	315	1	Eukaryotic translation initiation factor 2 subunit 1 OS=Mus musculus OX=10090 GN=Eif2s1 PE=1 SV=3	2	217-a	1	1	1	0.9934	1	0.9934	3	3	4	4	null	0	0	0	0	0	0	0	0	0	1814-a	0.7804	1	1	1	7.4547	1	8.8559	1	8.3039	null	0	0	0	0	0	0	0	0	0	200-a	1	3	3
Q78IS1	221	1	Transmembrane emp24 domain-containing protein 3 OS=Mus musculus OX=10090 GN=Tmed3 PE=1 SV=1	4	218-a	1	1	1	0.9981	1	0.9981	4	4	9	9	155-a	1	2	2	2	29.0336	2	35.618	2	33.3336	207-a	1	3	3	3	31.8764	3	37.868	3	35.5076	834-a	0.9995	2	2	2	34.4403	2	42.4452	2	39.7972	201-a	1	2	2
Q78YY6	149	1	DnaJ homolog subfamily C member 15 OS=Mus musculus OX=10090 GN=Dnajc15 PE=1 SV=1	3	219-a	1	1	1	0.999	1	0.999	3	3	5	5	1136-a	0.9582	1	1	1	21.5316	1	26.4147	1	24.7206	208-a	1	2	2	2	31.5199	2	37.4445	2	35.1104	null	0	0	0	0	0	0	0	0	0	1363-a	0.9994	2	2
E9Q855	315	1	Isoform of O35609, Secretory carrier-associated membrane protein OS=Mus musculus OX=10090 GN=Scamp3 PE=1 SV=1	4	22-a	1	1	1	0.999	1	0.999	17	17	50	50	19-a	1	6	6	6	61.1088	6	74.9673	6	70.1593	19-a	1	17	17	20	149.094	20	177.118	20	166.078	15-a	1	6	6	6	72.4886	6	89.337	6	83.7636	18-a	1	16	16
A2AFW6	294	1	Isoform of Q791V5, Mitochondrial carrier homolog 2 OS=Mus musculus OX=10090 GN=Mtch2 PE=1 SV=1	4	220-a	1	1	1	0.9966	1	0.9966	6	6	18	18	156-a	1	5	5	5	54.5614	5	66.9351	5	62.6423	209-a	1	4	4	4	31.9487	4	37.9539	4	35.5881	133-a	1	4	4	4	51.7776	4	63.8122	4	59.8311	202-a	1	5	5
Q7TPV4	1344	1	Myb-binding protein 1A OS=Mus musculus OX=10090 GN=Mybbp1a PE=1 SV=2	4	222-a	1	1	1	0.999	1	0.999	82	82	209	209	157-a	1	30	30	31	73.999	31	90.7808	31	84.9586	210-a	1	57	57	62	108.326	62	128.688	62	120.666	135-a	1	32	32	34	96.274	34	118.651	34	111.249	203-a	1	72	72
Q7TSE6	464	1	Serine/threonine-protein kinase 38-like OS=Mus musculus OX=10090 GN=Stk38l PE=1 SV=2	4	223-a	1	1	1	0.9965	1	0.9965	8	7	14	12	159-a	1	3	3	3	20.7428	3	25.4469	3	23.8149	871-a	1	7	6	8	40.4868	6	36.0726	7	39.4614	1084-a	0.8437	1	1	1	8.2018	1	10.1082	1	9.4776	1289-a	0.9999	2	2
Q7TT37	1333	1	Elongator complex protein 1 OS=Mus musculus OX=10090 GN=Elp1 PE=1 SV=2	3	224-a	1	1	1	0.9973	1	0.9973	5	5	9	9	160-a	1	3	3	3	7.2203	3	8.8577	3	8.2896	211-a	1	3	3	4	7.0465	4	8.3709	4	7.8491	null	0	0	0	0	0	0	0	0	0	204-a	1	2	2
Q80SY3	350	1	V-type proton ATPase subunit d 2 OS=Mus musculus OX=10090 GN=Atp6v0d2 PE=2 SV=2	2	225-a	1	1	1	0.999	1	0.999	24	24	52	52	null	0	0	0	0	0	0	0	0	0	212-a	1	19	19	25	167.731	25	199.258	25	186.838	null	0	0	0	0	0	0	0	0	0	205-a	1	22	22
Q80TN4	772	1	DnaJ homolog subfamily C member 16 OS=Mus musculus OX=10090 GN=Dnajc16 PE=1 SV=2	4	226-a	1	1	1	0.9957	1	0.9957	3	3	9	9	1003-a	0.9996	2	2	2	8.3114	2	10.1963	2	9.5424	213-a	1	3	3	3	9.1253	3	10.8405	3	10.1647	944-a	0.9595	2	2	2	9.8592	2	12.1508	2	11.3927	1364-a	0.9994	2	2
A0A1D5RLG3	988	1	Isoform of Q80UJ7, Rab3 GTPase-activating protein catalytic subunit OS=Mus musculus OX=10090 GN=Rab3gap1 PE=1 SV=1	2	227-a	1	1	1	0.999	1	0.999	3	3	4	4	null	0	0	0	0	0	0	0	0	0	215-a	1	3	3	3	7.1303	3	8.4705	3	7.9425	null	0	0	0	0	0	0	0	0	0	1526-a	0.953	1	1
Q80UM7	834	1	Mannosyl-oligosaccharide glucosidase OS=Mus musculus OX=10090 GN=Mogs PE=1 SV=1	3	228-a	1	1	1	0.999	1	0.999	3	3	7	7	1269-a	0.8882	1	1	1	3.8468	1	4.7192	1	4.4165	216-a	1	3	3	4	11.2625	4	13.3794	4	12.5454	null	0	0	0	0	0	0	0	0	0	1409-a	0.9978	2	2
O35657	409	1	Sialidase-1 OS=Mus musculus OX=10090 GN=Neu1 PE=1 SV=1	3	23-a	0.9999	1	1	0.999	1	0.999	3	3	5	5	943-a	0.9999	2	2	2	15.6881	2	19.2459	2	18.0116	null	0	0	0	0	0	0	0	0	0	782-a	0.9999	2	2	2	18.6096	2	22.9349	2	21.5041	1484-a	0.9766	1	1
Q80WQ6	827	1	Inactive rhomboid protein 2 OS=Mus musculus OX=10090 GN=Rhbdf2 PE=1 SV=1	4	230-a	1	1	1	0.9926	1	0.9926	4	4	10	10	1053-a	0.9975	2	2	2	7.7587	2	9.5182	2	8.9078	217-a	1	4	4	4	11.3578	4	13.4927	4	12.6516	858-a	0.9986	2	2	2	9.2035	2	11.3427	2	10.635	1343-a	0.9997	2	2
Q80X85	242	1	28S ribosomal protein S7, mitochondrial OS=Mus musculus OX=10090 GN=Mrps7 PE=1 SV=1	4	231-a	1	1	1	0.9972	1	0.9972	9	9	14	14	1230-a	0.9145	1	1	1	13.2571	1	16.2636	1	15.2205	218-a	1	3	3	3	29.1103	3	34.582	3	32.4263	837-a	0.9994	2	2	2	31.4517	2	38.7619	2	36.3437	210-a	1	8	8
A0A0R4J0S4	1062	1	Isoform of Q80Y17, Lethal(2) giant larvae protein homolog 1 OS=Mus musculus OX=10090 GN=Llgl1 PE=1 SV=1	4	232-a	1	1	1	0.999	1	0.999	7	7	15	15	1041-a	0.9986	1	1	2	6.0418	2	7.412	2	6.9367	219-a	1	5	5	5	11.0557	5	13.1338	5	12.3151	788-a	0.9999	2	2	2	7.167	2	8.8328	2	8.2817	213-a	1	6	6
E9QJS0	160	1	Isoform of Q80ZK0, 28S ribosomal protein S10, mitochondrial OS=Mus musculus OX=10090 GN=Mrps10 PE=1 SV=1	4	233-a	1	1	1	0.999	1	0.999	4	4	8	8	1210-a	0.9282	1	1	1	20.0513	1	24.5987	1	23.021	220-a	1	3	3	3	44.0293	3	52.3052	3	49.0448	1397-a	0.202	1	1	1	23.7853	1	29.3137	1	27.4849	214-a	1	3	3
Q80ZS3	200	1	28S ribosomal protein S26, mitochondrial OS=Mus musculus OX=10090 GN=Mrps26 PE=1 SV=1	2	234-a	1	1	1	0.9963	1	0.9963	7	7	11	11	null	0	0	0	0	0	0	0	0	0	221-a	1	3	3	4	46.9646	4	55.7922	4	52.3145	null	0	0	0	0	0	0	0	0	0	215-a	1	7	7
Q80ZW2	207	1	Protein THEM6 OS=Mus musculus OX=10090 GN=Them6 PE=1 SV=1	4	235-a	1	1	1	0.999	1	0.999	13	13	33	33	163-a	1	8	8	9	139.488	9	171.121	9	160.146	222-a	1	9	9	9	102.097	9	121.287	9	113.727	137-a	1	5	5	6	110.309	6	135.948	6	127.466	216-a	1	8	8
Q8BFV2	399	1	PCI domain-containing protein 2 OS=Mus musculus OX=10090 GN=Pcid2 PE=1 SV=1	3	237-a	1	1	1	0.9976	1	0.9976	2	2	4	4	1208-a	0.9295	1	1	1	8.0406	1	9.8641	1	9.2315	1504-a	0.964	1	1	1	5.8853	1	6.9915	1	6.5557	null	0	0	0	0	0	0	0	0	0	218-a	1	2	2
Q8BG60	397	1	Thioredoxin-interacting protein OS=Mus musculus OX=10090 GN=Txnip PE=1 SV=1	4	238-a	1	1	1	0.999	1	0.999	14	14	27	27	164-a	1	6	6	7	56.568	7	69.3967	7	64.946	224-a	1	10	10	10	59.1494	10	70.2673	10	65.8873	139-a	1	4	4	4	38.3441	4	47.2564	4	44.3082	219-a	1	6	6
Q8BGH2	469	1	Sorting and assembly machinery component 50 homolog OS=Mus musculus OX=10090 GN=Samm50 PE=1 SV=1	4	239-a	1	1	1	0.999	1	0.999	13	13	40	40	165-a	1	9	9	9	61.5649	9	75.5268	9	70.6829	226-a	1	8	8	10	50.0689	10	59.48	10	55.7724	140-a	1	10	10	10	81.144	10	100.004	10	93.7652	221-a	1	11	11
E9PUY1	125	1	Isoform of O35680, 28S ribosomal protein S12, mitochondrial (Fragment) OS=Mus musculus OX=10090 GN=Mrps12 PE=1 SV=1	4	24-a	1	1	1	0.999	1	0.999	6	6	20	20	20-a	1	4	4	4	102.663	4	125.945	4	117.868	20-a	1	4	4	5	93.9293	5	111.585	5	104.629	16-a	1	6	6	7	213.117	7	262.651	7	246.265	19-a	1	4	4
Q8BGP6	337	1	Solute carrier family 25 member 40 OS=Mus musculus OX=10090 GN=Slc25a40 PE=1 SV=1	3	240-a	1	1	1	0.9972	1	0.9972	3	3	4	4	1201-a	0.9333	1	1	1	9.5199	1	11.6789	1	10.9299	2698-a	0	1	1	1	6.968	1	8.2778	1	7.7618	null	0	0	0	0	0	0	0	0	0	222-a	1	2	2
Q8BGQ7	968	1	Alanine--tRNA ligase, cytoplasmic OS=Mus musculus OX=10090 GN=Aars1 PE=1 SV=1	4	241-a	1	1	1	0.999	1	0.999	12	12	27	27	166-a	1	6	6	6	19.8856	6	24.3954	6	22.8308	227-a	1	11	11	11	26.6845	11	31.7001	11	29.7241	141-a	1	3	3	3	11.7944	3	14.5357	3	13.6289	223-a	1	7	7
Q8BGX2	266	1	Mitochondrial import inner membrane translocase subunit Tim29 OS=Mus musculus OX=10090 GN=Timm29 PE=1 SV=1	4	242-a	1	1	1	0.999	1	0.999	12	12	43	43	167-a	1	12	12	12	144.731	12	177.554	12	166.167	228-a	1	9	9	11	97.1073	11	115.36	11	108.169	142-a	1	8	8	9	128.763	9	158.691	9	148.791	224-a	1	11	11
Q8BGY7	273	1	Protein FAM210A OS=Mus musculus OX=10090 GN=Fam210a PE=1 SV=1	4	243-a	1	1	1	0.9973	1	0.9973	6	6	14	14	168-a	1	2	2	2	23.5034	2	28.8336	2	26.9844	229-a	1	4	4	4	34.4063	4	40.8734	4	38.3256	143-a	1	4	4	4	55.7605	4	68.7208	4	64.4335	225-a	1	4	4
Q8BH24	643	1	Transmembrane 9 superfamily member 4 OS=Mus musculus OX=10090 GN=Tm9sf4 PE=1 SV=1	4	244-a	1	1	1	0.9979	1	0.9979	8	8	16	16	1205-a	0.932	1	1	1	4.9894	1	6.121	1	5.7284	230-a	1	6	6	7	25.564	7	30.369	7	28.476	840-a	0.9993	2	2	2	11.8372	2	14.5885	2	13.6783	226-a	1	6	6
E9Q4V9	924	1	Isoform of Q8BH74, Nuclear pore complex protein OS=Mus musculus OX=10090 GN=Nup107 PE=1 SV=1	2	245-a	0.9986	1	1	0.9926	1	0.9926	3	3	3	3	null	0	0	0	0	0	0	0	0	0	1705-a	0.8962	1	1	1	2.5414	1	3.0191	1	2.8309	null	0	0	0	0	0	0	0	0	0	1399-a	0.9986	2	2
Q8BHE8	291	1	m-AAA protease-interacting protein 1, mitochondrial OS=Mus musculus OX=10090 GN=Maip1 PE=1 SV=1	4	246-a	1	1	1	0.999	1	0.999	3	3	7	7	1217-a	0.9244	1	1	1	11.0248	1	13.525	1	12.6576	231-a	1	2	2	2	16.139	2	19.1726	2	17.9775	144-a	1	2	2	2	26.1557	2	32.235	2	30.224	227-a	1	2	2
Q8BHF7	553	1	CDP-diacylglycerol--glycerol-3-phosphate 3-phosphatidyltransferase, mitochondrial OS=Mus musculus OX=10090 GN=Pgs1 PE=1 SV=1	3	247-a	1	1	1	0.9976	1	0.9976	2	2	5	5	1275-a	0.8824	1	1	1	5.8015	1	7.1172	1	6.6607	232-a	1	2	2	2	8.4927	2	10.089	2	9.4601	null	0	0	0	0	0	0	0	0	0	228-a	1	2	2
Q8BHI7	299	1	Elongation of very long chain fatty acids protein 5 OS=Mus musculus OX=10090 GN=Elovl5 PE=1 SV=1	4	248-a	1	1	1	0.999	1	0.999	2	2	6	6	1134-a	0.9595	1	1	1	10.7298	1	13.1632	1	12.3189	233-a	1	2	2	2	15.7072	2	18.6596	2	17.4965	969-a	0.9441	1	1	1	12.7279	1	15.6863	1	14.7077	229-a	1	2	2
Q8BHS3	420	1	Pre-mRNA-splicing factor RBM22 OS=Mus musculus OX=10090 GN=Rbm22 PE=1 SV=1	2	249-a	1	1	1	0.9974	1	0.9974	4	4	6	6	null	0	0	0	0	0	0	0	0	0	234-a	1	3	3	3	16.7731	3	19.9258	3	18.6837	null	0	0	0	0	0	0	0	0	0	230-a	1	3	3
O35704	473	1	Serine palmitoyltransferase 1 OS=Mus musculus OX=10090 GN=Sptlc1 PE=1 SV=2	4	25-a	1	1	1	0.999	1	0.999	8	8	20	20	21-a	1	5	5	5	33.9135	5	41.6045	5	38.9362	21-a	1	6	6	6	29.7873	6	35.3862	6	33.1804	17-a	1	3	3	3	24.1373	3	29.7475	3	27.8917	20-a	1	5	5
Q8BHY2	516	1	Nucleolar complex protein 4 homolog OS=Mus musculus OX=10090 GN=Noc4l PE=2 SV=1	4	250-a	1	1	1	0.9974	1	0.9974	5	5	14	14	169-a	1	3	3	3	18.6524	3	22.8825	3	21.4149	235-a	1	4	4	4	18.2033	4	21.6249	4	20.2769	145-a	1	3	3	3	22.1259	3	27.2686	3	25.5674	231-a	1	4	4
Q8BJ03	413	1	Cytochrome c oxidase assembly protein COX15 homolog OS=Mus musculus OX=10090 GN=Cox15 PE=1 SV=1	4	251-a	1	1	1	0.999	1	0.999	9	9	27	27	170-a	1	6	6	7	54.3765	7	66.7082	7	62.4299	236-a	1	6	6	6	34.1147	6	40.5271	6	38.0008	146-a	1	5	5	6	55.288	6	68.1384	6	63.8875	232-a	1	7	7
Q8BJS4	731	1	SUN domain-containing protein 2 OS=Mus musculus OX=10090 GN=Sun2 PE=1 SV=3	2	252-a	1	1	1	0.9971	1	0.9971	3	3	5	5	null	0	0	0	0	0	0	0	0	0	237-a	1	3	3	3	9.6371	3	11.4485	3	10.7348	null	0	0	0	0	0	0	0	0	0	1290-a	0.9999	2	2
Q8BK35	484	1	Ribosome biogenesis protein NOP53 OS=Mus musculus OX=10090 GN=Nop53 PE=1 SV=1	4	253-a	1	1	1	0.999	1	0.999	10	10	30	30	171-a	1	8	8	8	53.0283	8	65.0543	8	60.8821	238-a	1	7	7	8	38.8137	8	46.1093	8	43.2351	147-a	1	5	5	5	39.3146	5	48.4524	5	45.4296	233-a	1	8	8
Q8BKC5	1097	1	Importin-5 OS=Mus musculus OX=10090 GN=Ipo5 PE=1 SV=3	3	254-a	1	1	1	0.9956	1	0.9956	2	2	4	4	172-a	1	2	2	2	5.8491	2	7.1755	2	6.7153	null	0	0	0	0	0	0	0	0	0	1000-a	0.9294	1	1	1	3.4691	1	4.2755	1	4.0087	1595-a	0.9256	1	1
Q8BKE6	462	1	Cytochrome P450 20A1 OS=Mus musculus OX=10090 GN=Cyp20a1 PE=1 SV=1	4	255-a	1	1	1	0.999	1	0.999	15	15	46	46	173-a	1	11	11	12	83.3302	12	102.228	12	95.6718	239-a	1	12	12	16	81.324	16	96.6099	16	90.5879	148-a	1	6	6	6	49.4241	6	60.9116	6	57.1115	234-a	1	11	11
Q8BMF4	642	1	Dihydrolipoyllysine-residue acetyltransferase component of pyruvate dehydrogenase complex, mitochondrial OS=Mus musculus OX=10090 GN=Dlat PE=1 SV=2	4	256-a	1	1	1	0.999	1	0.999	4	4	8	8	1099-a	0.9857	1	1	1	4.9972	1	6.1305	1	5.7373	241-a	1	2	2	2	7.3154	2	8.6904	2	8.1487	967-a	0.9455	1	1	1	5.9278	1	7.3056	1	6.8498	236-a	1	4	4
Q8BMK4	575	1	Cytoskeleton-associated protein 4 OS=Mus musculus OX=10090 GN=Ckap4 PE=1 SV=2	4	257-a	1	1	1	0.999	1	0.999	17	17	36	36	174-a	1	3	3	3	16.7385	3	20.5345	3	19.2176	242-a	1	13	13	13	53.0905	13	63.0695	13	59.1381	149-a	1	6	6	7	46.3297	7	57.098	7	53.5359	237-a	1	13	13
Q8BMS1	763	1	Trifunctional enzyme subunit alpha, mitochondrial OS=Mus musculus OX=10090 GN=Hadha PE=1 SV=1	4	258-a	1	1	1	0.999	1	0.999	53	53	243	243	175-a	1	43	43	60	252.284	60	309.498	60	289.649	243-a	1	45	45	65	200.046	65	237.647	65	222.834	150-a	1	40	40	51	254.375	51	313.499	51	293.941	238-a	1	48	48
Q8BMS4	370	1	Ubiquinone biosynthesis O-methyltransferase, mitochondrial OS=Mus musculus OX=10090 GN=Coq3 PE=1 SV=1	4	259-a	1	1	1	0.999	1	0.999	6	6	12	12	176-a	1	5	5	5	43.3542	5	53.1863	5	49.7752	244-a	1	2	2	2	12.6931	2	15.079	2	14.1391	151-a	1	2	2	2	20.5711	2	25.3524	2	23.7707	239-a	1	3	3
O35737	449	1	Heterogeneous nuclear ribonucleoprotein H OS=Mus musculus OX=10090 GN=Hnrnph1 PE=1 SV=3	4	26-a	1	1	1	0.999	1	0.999	19	8	72	29	22-a	1	13	5	14	100.033	6	52.594	11	90.2383	22-a	1	16	6	20	104.598	7	43.4906	15	87.385	18-a	1	14	6	15	127.138	7	73.1211	12	117.53	21-a	1	18	7
Q8BNW9	633	1	Kelch repeat and BTB domain-containing protein 11 OS=Mus musculus OX=10090 GN=Kbtbd11 PE=1 SV=3	2	260-a	0.9999	1	1	0.999	1	0.999	3	3	4	4	null	0	0	0	0	0	0	0	0	0	1341-a	0.9998	2	2	2	7.4194	2	8.8139	2	8.2645	null	0	0	0	0	0	0	0	0	0	1291-a	0.9999	2	2
Q8BP67	157	1	60S ribosomal protein L24 OS=Mus musculus OX=10090 GN=Rpl24 PE=1 SV=2	4	261-a	1	1	1	0.999	1	0.999	14	14	58	58	177-a	1	10	10	15	306.517	15	376.031	15	351.914	246-a	1	11	11	16	239.31	16	284.292	16	266.571	152-a	1	11	11	12	290.878	12	358.486	12	336.121	241-a	1	12	12
Q8BP92	320	1	Reticulocalbin-2 OS=Mus musculus OX=10090 GN=Rcn2 PE=1 SV=1	4	262-a	1	1	1	0.999	1	0.999	21	21	70	70	178-a	1	14	14	15	150.385	15	184.49	15	172.658	247-a	1	20	20	25	183.456	25	217.939	25	204.353	153-a	1	12	12	15	178.39	15	219.853	15	206.137	242-a	1	15	15
Q8BU14	398	1	Translocation protein SEC62 OS=Mus musculus OX=10090 GN=Sec62 PE=1 SV=1	3	263-a	1	1	1	0.9954	1	0.9954	3	3	5	5	990-a	0.9997	2	2	2	16.1217	2	19.7778	2	18.5094	1916-a	0.6084	1	1	1	5.9001	1	7.0091	1	6.5722	null	0	0	0	0	0	0	0	0	0	244-a	1	2	2
Q8BU88	206	1	39S ribosomal protein L22, mitochondrial OS=Mus musculus OX=10090 GN=Mrpl22 PE=1 SV=1	3	264-a	1	1	1	0.999	1	0.999	7	7	14	14	179-a	1	3	3	3	46.7215	3	57.3173	3	53.6412	249-a	1	4	4	4	45.5967	4	54.1672	4	50.7908	null	0	0	0	0	0	0	0	0	0	245-a	1	6	6
Q8BUM3	359	1	Tyrosine-protein phosphatase non-receptor type 7 OS=Mus musculus OX=10090 GN=Ptpn7 PE=1 SV=1	4	265-a	1	1	1	0.999	1	0.999	8	8	17	17	180-a	1	5	5	6	53.6192	6	65.7791	6	61.5604	250-a	1	6	6	6	39.2462	6	46.623	6	43.7168	879-a	0.9952	2	2	2	21.2014	2	26.1292	2	24.4991	246-a	1	3	3
Q8BWM0	384	1	Prostaglandin E synthase 2 OS=Mus musculus OX=10090 GN=Ptges2 PE=1 SV=3	4	266-a	1	1	1	0.999	1	0.999	5	5	13	13	181-a	1	2	2	3	25.0642	3	30.7483	3	28.7763	252-a	1	3	3	3	18.3456	3	21.7938	3	20.4353	156-a	1	2	2	2	19.8211	2	24.4281	2	22.9041	247-a	1	4	4
D3Z7B5	907	1	Isoform of Q8BWY9, Protein CIP2A OS=Mus musculus OX=10090 GN=Cip2a PE=1 SV=1	4	267-a	1	1	1	0.999	1	0.999	15	15	36	36	182-a	1	9	9	9	31.8345	9	39.0541	9	36.5494	253-a	1	14	14	14	36.2461	14	43.0591	14	40.375	157-a	1	4	4	4	16.7835	4	20.6844	4	19.394	248-a	1	9	9
A2AFQ9	1501	1	Isoform of Q8BX17, Gem-associated protein 5 OS=Mus musculus OX=10090 GN=Gemin5 PE=1 SV=1	4	268-a	1	1	1	0.999	1	0.999	11	11	21	21	183-a	1	7	7	7	14.9617	7	18.3548	7	17.1776	254-a	1	6	6	6	9.3867	6	11.151	6	10.4559	789-a	0.9999	2	2	2	5.0708	2	6.2494	2	5.8595	249-a	1	6	6
A2ATU9	423	1	Isoform of Q8BY71, Histone acetyltransferase type B catalytic subunit OS=Mus musculus OX=10090 GN=Hat1 PE=1 SV=1	4	269-a	1	1	1	0.999	1	0.999	5	5	14	14	184-a	1	4	4	4	30.3377	4	37.2178	4	34.8309	256-a	1	4	4	4	22.2055	4	26.3793	4	24.735	158-a	1	3	3	3	26.9905	3	33.2638	3	31.1886	250-a	1	3	3
O35955	273	1	Proteasome subunit beta type-10 OS=Mus musculus OX=10090 GN=Psmb10 PE=1 SV=1	4	27-a	1	1	1	0.996	1	0.996	6	6	11	11	23-a	1	3	3	3	35.2551	3	43.2504	3	40.4765	23-a	1	3	3	3	25.8047	3	30.6551	3	28.7442	1337-a	0.2908	1	1	1	13.9401	1	17.1802	1	16.1084	22-a	1	4	4
Q8BYR2	1129	1	Serine/threonine-protein kinase LATS1 OS=Mus musculus OX=10090 GN=Lats1 PE=1 SV=3	4	270-a	0.9997	1	1	0.9964	1	0.9964	4	4	7	7	1004-a	0.9996	2	2	2	5.6833	2	6.9722	2	6.525	1584-a	0.9469	1	1	1	2.0799	1	2.4709	1	2.3169	1131-a	0.7642	1	1	1	3.3708	1	4.1543	1	3.8951	1344-a	0.9997	3	3
Q8BYU6	502	1	Torsin-1A-interacting protein 2 OS=Mus musculus OX=10090 GN=Tor1aip2 PE=1 SV=1	4	271-a	1	1	1	0.999	1	0.999	4	4	7	7	185-a	1	2	2	2	12.7817	2	15.6804	2	14.6748	1440-a	0.9929	2	2	2	9.3555	2	11.114	2	10.4212	1055-a	0.8865	1	1	1	7.581	1	9.343	1	8.7601	1292-a	0.9999	2	2
A0A1D5RLY6	864	1	Isoform of Q8C052, Microtubule-associated protein 1S OS=Mus musculus OX=10090 GN=Map1s PE=1 SV=1	3	272-a	1	1	1	0.9977	1	0.9977	4	4	8	8	1055-a	0.9974	2	2	2	7.4264	2	9.1106	2	8.5263	257-a	1	3	3	3	8.1536	3	9.6862	3	9.0824	null	0	0	0	0	0	0	0	0	0	252-a	1	3	3
Q8C156	731	1	Condensin complex subunit 2 OS=Mus musculus OX=10090 GN=Ncaph PE=1 SV=1	4	273-a	1	1	1	0.999	1	0.999	10	10	34	34	186-a	1	7	7	7	30.7216	7	37.6888	7	35.2716	258-a	1	10	10	11	35.3359	11	41.9777	11	39.3611	160-a	1	6	6	6	31.2366	6	38.4968	6	36.0951	253-a	1	10	10
A0A0R3P9C4	86	1	Isoform of Q8C1Q6, Small integral membrane protein 4 OS=Mus musculus OX=10090 GN=Smim4 PE=1 SV=1	4	274-a	1	1	1	0.999	1	0.999	2	2	8	8	188-a	1	2	2	2	74.6096	2	91.5299	2	85.6596	260-a	1	2	2	2	54.61	2	64.8747	2	60.8308	161-a	1	2	2	2	88.5036	2	109.074	2	102.269	255-a	1	2	2
Q8C2E4	695	1	Pentatricopeptide repeat-containing protein 1, mitochondrial OS=Mus musculus OX=10090 GN=Ptcd1 PE=2 SV=2	2	275-a	1	1	1	0.9975	1	0.9975	6	6	8	8	null	0	0	0	0	0	0	0	0	0	261-a	1	3	3	3	10.1363	3	12.0415	3	11.2909	null	0	0	0	0	0	0	0	0	0	256-a	1	4	4
Q8C3X8	702	1	Lipase maturation factor 2 OS=Mus musculus OX=10090 GN=Lmf2 PE=1 SV=1	4	276-a	1	1	1	0.999	1	0.999	5	5	12	12	189-a	1	3	3	3	13.7103	3	16.8196	3	15.7409	262-a	1	3	3	3	10.0352	3	11.9214	3	11.1783	162-a	1	2	2	2	10.8423	2	13.3624	2	12.5287	257-a	1	4	4
D3YUB9	164	1	Isoform of Q8CCS6, Polyadenylate-binding protein 2 (Fragment) OS=Mus musculus OX=10090 GN=Pabpn1 PE=1 SV=2	2	277-a	1	1	1	0.999	1	0.999	2	2	4	4	null	0	0	0	0	0	0	0	0	0	1464-a	0.9847	1	1	1	14.3185	1	17.0098	1	15.9495	null	0	0	0	0	0	0	0	0	0	259-a	1	2	2
Q8CD10	432	1	Calcium uptake protein 2, mitochondrial OS=Mus musculus OX=10090 GN=Micu2 PE=1 SV=2	4	278-a	1	1	1	0.9978	1	0.9978	7	7	16	16	191-a	1	3	3	4	29.7057	4	36.4425	4	34.1052	264-a	1	3	3	3	16.3072	3	19.3723	3	18.1648	164-a	1	3	3	3	26.4282	3	32.5708	3	30.5388	260-a	1	6	6
Q8CFE6	504	1	Sodium-coupled neutral amino acid transporter 2 OS=Mus musculus OX=10090 GN=Slc38a2 PE=1 SV=1	4	279-a	1	1	1	0.999	1	0.999	4	4	8	8	193-a	1	2	2	2	12.731	2	15.6182	2	14.6165	265-a	1	3	3	3	13.9776	3	16.6048	3	15.5698	912-a	0.9851	1	1	1	7.5509	1	9.3059	1	8.7254	261-a	1	2	2
O54734	441	1	Dolichyl-diphosphooligosaccharide--protein glycosyltransferase 48 kDa subunit OS=Mus musculus OX=10090 GN=Ddost PE=1 SV=2	4	28-a	1	1	1	0.999	1	0.999	11	11	38	38	24-a	1	8	8	9	65.4737	9	80.3222	9	75.1707	24-a	1	9	9	10	53.2479	10	63.2565	10	59.3135	19-a	1	8	8	8	69.0368	8	85.0829	8	79.7748	23-a	1	11	11
Q8CFI7	1174	1	DNA-directed RNA polymerase II subunit RPB2 OS=Mus musculus OX=10090 GN=Polr2b PE=1 SV=2	4	280-a	1	1	1	0.9975	1	0.9975	14	14	34	34	194-a	1	7	7	7	19.129	7	23.4672	7	21.9621	266-a	1	11	11	11	22.0022	11	26.1378	11	24.5085	165-a	1	5	5	6	19.4497	6	23.9703	6	22.4749	262-a	1	10	10
A2AQA7	1400	1	Isoform of Q8CFQ3, RNA helicase aquarius OS=Mus musculus OX=10090 GN=Aqr PE=1 SV=1	2	281-a	1	1	1	0.9971	1	0.9971	5	5	8	8	null	0	0	0	0	0	0	0	0	0	267-a	1	5	5	5	8.3865	5	9.9629	5	9.3419	null	0	0	0	0	0	0	0	0	0	263-a	1	3	3
Q8CGK3	949	1	Lon protease homolog, mitochondrial OS=Mus musculus OX=10090 GN=Lonp1 PE=1 SV=2	4	282-a	1	1	1	0.9953	1	0.9953	7	7	9	9	948-a	0.9999	2	2	2	6.7612	2	8.2946	2	7.7626	1395-a	0.9991	2	2	2	4.9489	2	5.8791	2	5.5126	863-a	0.9979	2	2	2	8.0203	2	9.8845	2	9.2678	264-a	1	3	3
Q8CHP0	950	1	Zinc finger CCCH domain-containing protein 3 OS=Mus musculus OX=10090 GN=Zc3h3 PE=1 SV=1	3	283-a	1	1	1	0.9905	1	0.9905	6	6	9	9	1338-a	0.8023	1	1	1	3.3771	1	4.1429	1	3.8772	null	0	0	0	0	0	0	0	0	0	1382-a	0.2149	1	1	1	4.006	1	4.937	1	4.629	265-a	1	6	6
Q8CHT3	1018	1	Integrator complex subunit 5 OS=Mus musculus OX=10090 GN=Ints5 PE=2 SV=1	4	284-a	1	1	1	0.999	1	0.999	10	10	25	25	195-a	1	3	3	3	9.4545	3	11.5986	3	10.8547	268-a	1	6	6	7	16.147	7	19.182	7	17.9863	167-a	1	4	4	4	14.9535	4	18.4291	4	17.2793	266-a	1	10	10
Q8JZM0	345	1	Dimethyladenosine transferase 1, mitochondrial OS=Mus musculus OX=10090 GN=Tfb1m PE=1 SV=1	3	285-a	1	1	1	0.9955	1	0.9955	2	2	4	4	null	0	0	0	0	0	0	0	0	0	2099-a	0.3231	1	1	1	6.8065	1	8.0858	1	7.5818	1171-a	0.6755	1	1	1	11.0309	1	13.5948	1	12.7466	267-a	1	2	2
Q8JZM7	531	1	Parafibromin OS=Mus musculus OX=10090 GN=Cdc73 PE=1 SV=1	3	286-a	1	1	1	0.996	1	0.996	7	7	12	12	196-a	1	6	6	6	36.251	6	44.4722	6	41.6199	269-a	1	4	4	4	17.6891	4	21.014	4	19.7041	null	0	0	0	0	0	0	0	0	0	268-a	1	2	2
Q8JZQ2	802	1	AFG3-like protein 2 OS=Mus musculus OX=10090 GN=Afg3l2 PE=1 SV=1	4	287-a	1	1	1	0.9967	1	0.9967	17	15	37	29	197-a	1	7	6	7	28.0019	6	29.4448	6	27.5563	270-a	1	11	9	12	35.1356	9	31.3049	10	32.615	638-b	1	8	6	8	37.9616	6	35.0887	6	32.8997	269-a	1	10	8
Q8K078	723	1	Solute carrier organic anion transporter family member 4A1 OS=Mus musculus OX=10090 GN=Slco4a1 PE=1 SV=2	4	288-a	1	1	1	0.9976	1	0.9976	6	6	17	17	1024-a	0.9992	2	2	2	8.8747	2	10.8874	2	10.1891	273-a	1	6	6	7	22.7353	7	27.0087	7	25.3251	867-a	0.9973	2	2	2	10.5274	2	12.9743	2	12.1648	270-a	1	6	6
Q8K0C1	963	1	Importin-13 OS=Mus musculus OX=10090 GN=Ipo13 PE=1 SV=1	2	289-a	1	1	1	0.9965	1	0.9965	5	5	5	5	1566-a	0.3674	1	1	1	3.3315	1	4.087	1	3.8249	274-a	1	4	4	4	9.7538	4	11.5872	4	10.8649	null	0	0	0	0	0	0	0	0	0	null	0	0	0
O54962	89	1	Barrier-to-autointegration factor OS=Mus musculus OX=10090 GN=Banf1 PE=1 SV=1	3	29-a	1	1	1	0.999	1	0.999	7	7	12	12	26-a	1	3	3	3	108.142	3	132.667	3	124.158	25-a	1	2	2	2	52.7693	2	62.6879	2	58.7803	null	0	0	0	0	0	0	0	0	0	24-a	1	7	7
Q8K0C4	503	1	Lanosterol 14-alpha demethylase OS=Mus musculus OX=10090 GN=Cyp51a1 PE=1 SV=1	4	290-a	1	1	1	0.9961	1	0.9961	5	5	11	11	949-a	0.9999	2	2	2	12.7563	2	15.6492	2	14.6456	275-a	1	3	3	3	14.0054	3	16.6378	3	15.6007	168-a	1	2	2	2	15.1318	2	18.6489	2	17.4854	271-a	1	4	4
Q8K1R7	984	1	Serine/threonine-protein kinase Nek9 OS=Mus musculus OX=10090 GN=Nek9 PE=1 SV=2	4	291-a	1	1	1	0.9979	1	0.9979	8	8	21	21	198-a	1	7	7	7	22.8227	7	27.9985	7	26.2028	276-a	1	6	6	6	14.3185	6	17.0098	6	15.9495	169-a	1	3	3	3	11.6026	3	14.2994	3	13.4073	272-a	1	5	5
Q8K1T1	297	1	Leucine-rich repeat-containing protein 25 OS=Mus musculus OX=10090 GN=Lrrc25 PE=1 SV=1	3	292-a	1	1	1	0.9953	1	0.9953	4	4	6	6	199-a	1	2	2	2	21.6041	2	26.5036	2	24.8038	null	0	0	0	0	0	0	0	0	0	1053-a	0.8889	1	1	1	12.8136	1	15.7919	1	14.8067	1294-a	0.9999	3	3
A0A0A0MQD4	251	1	Isoform of Q8K201, RIKEN cDNA 9530068E07 gene OS=Mus musculus OX=10090 GN=9530068E07Rik PE=1 SV=1	3	293-a	1	1	1	0.9976	1	0.9976	2	2	4	4	1202-a	0.9333	1	1	1	12.7817	1	15.6804	1	14.6748	277-a	1	2	2	2	18.711	2	22.228	2	20.8424	null	0	0	0	0	0	0	0	0	0	1591-a	0.9271	1	1
Q8K2Y7	252	1	39S ribosomal protein L47, mitochondrial OS=Mus musculus OX=10090 GN=Mrpl47 PE=1 SV=2	2	294-a	1	1	1	0.998	1	0.998	8	8	13	13	null	0	0	0	0	0	0	0	0	0	280-a	1	7	7	7	65.2287	7	77.4892	7	72.659	null	0	0	0	0	0	0	0	0	0	273-a	1	6	6
Q8K3W3	698	1	Protein CASC3 OS=Mus musculus OX=10090 GN=Casc3 PE=1 SV=3	2	295-a	1	1	1	0.9982	1	0.9982	7	7	10	10	null	0	0	0	0	0	0	0	0	0	281-a	1	4	4	4	13.4569	4	15.9863	4	14.9898	null	0	0	0	0	0	0	0	0	0	275-a	1	6	6
Q8K3Z9	1200	1	Nuclear envelope pore membrane protein POM 121 OS=Mus musculus OX=10090 GN=Pom121 PE=1 SV=2	4	296-a	1	1	1	0.999	1	0.999	4	4	14	14	200-a	1	2	2	2	5.347	2	6.5596	2	6.1389	282-a	1	4	4	5	9.7843	5	11.6234	5	10.8989	170-a	1	2	2	2	6.3428	2	7.817	2	7.3293	276-a	1	4	4
Q8K4L0	874	1	ATP-dependent RNA helicase DDX54 OS=Mus musculus OX=10090 GN=Ddx54 PE=1 SV=1	2	297-a	1	1	1	0.9981	1	0.9981	7	7	11	11	null	0	0	0	0	0	0	0	0	0	283-a	1	4	4	4	10.7471	4	12.7671	4	11.9713	null	0	0	0	0	0	0	0	0	0	277-a	1	6	6
Q8QZT1	424	1	Acetyl-CoA acetyltransferase, mitochondrial OS=Mus musculus OX=10090 GN=Acat1 PE=1 SV=1	4	299-a	1	1	1	0.999	1	0.999	11	11	21	21	203-a	1	5	5	5	37.8327	5	46.4126	5	43.4359	286-a	1	7	7	7	38.768	7	46.0549	7	43.1841	171-a	1	3	3	3	26.9268	3	33.1853	3	31.115	279-a	1	6	6
A2BDX3	460	1	Adenylyltransferase and sulfurtransferase MOCS3 OS=Mus musculus OX=10090 GN=Mocs3 PE=1 SV=1	4	3-a	1	1	1	0.999	1	0.999	5	5	16	16	3-a	1	3	3	3	20.9231	3	25.6682	3	24.0219	2-a	1	4	4	6	30.6291	6	36.3862	6	34.1181	1102-a	0.818	1	1	1	8.2732	1	10.1961	1	9.56	1375-a	0.9992	2	2
O55029	905	1	Coatomer subunit beta_ OS=Mus musculus OX=10090 GN=Copb2 PE=1 SV=2	4	30-a	1	1	1	0.999	1	0.999	18	18	46	46	27-a	1	10	10	10	35.4499	10	43.4893	10	40.7002	26-a	1	13	13	13	33.7315	13	40.0718	13	37.5739	20-a	1	7	7	7	29.436	7	36.2777	7	34.0145	25-a	1	14	14
Q8QZY1	564	1	Eukaryotic translation initiation factor 3 subunit L OS=Mus musculus OX=10090 GN=Eif3l PE=1 SV=1	2	300-a	0.999	1	1	0.999	1	0.999	2	2	2	2	null	0	0	0	0	0	0	0	0	0	1595-a	0.9454	1	1	1	4.1635	1	4.9461	1	4.6378	null	0	0	0	0	0	0	0	0	0	1389-a	0.999	1	1
Q8R1K1	345	1	Ubiquitin-associated domain-containing protein 2 OS=Mus musculus OX=10090 GN=Ubac2 PE=1 SV=1	4	301-a	1	1	1	0.9943	1	0.9943	3	3	9	9	1048-a	0.998	2	2	3	27.8975	3	34.2242	3	32.0293	287-a	1	3	3	3	20.4194	3	24.2575	3	22.7454	1115-a	0.7967	1	1	1	11.0309	1	13.5948	1	12.7466	1329-a	0.9998	2	2
Q8R1Q8	523	1	Cytoplasmic dynein 1 light intermediate chain 1 OS=Mus musculus OX=10090 GN=Dync1li1 PE=1 SV=1	4	302-a	1	1	1	0.9979	1	0.9979	13	13	24	24	204-a	1	7	7	7	42.9398	7	52.6778	7	49.2993	288-a	1	10	10	10	44.8993	10	53.3387	10	50.0139	172-a	1	3	3	3	21.8298	3	26.9036	3	25.2252	280-a	1	4	4
Q8R2M2	758	1	Deoxynucleotidyltransferase terminal-interacting protein 2 OS=Mus musculus OX=10090 GN=Dnttip2 PE=1 SV=1	4	303-a	1	1	1	0.999	1	0.999	19	19	57	57	206-a	1	14	14	16	67.7195	16	83.0773	16	77.7491	289-a	1	14	14	15	46.469	15	55.2034	15	51.7624	173-a	1	9	9	9	45.1859	9	55.6883	9	52.2141	282-a	1	16	16
Q8R2N2	686	1	U3 small nucleolar RNA-associated protein 4 homolog OS=Mus musculus OX=10090 GN=Utp4 PE=2 SV=3	2	304-a	1	1	1	0.9972	1	0.9972	4	4	4	4	null	0	0	0	0	0	0	0	0	0	1424-a	0.9967	1	1	1	3.4231	1	4.0665	1	3.813	null	0	0	0	0	0	0	0	0	0	283-a	1	3	3
Q8R2Q8	172	1	Bone marrow stromal antigen 2 OS=Mus musculus OX=10090 GN=Bst2 PE=1 SV=1	2	305-a	1	1	1	0.9939	1	0.9939	4	4	7	7	null	0	0	0	0	0	0	0	0	0	290-a	1	4	4	5	68.2625	5	81.0934	5	76.0385	null	0	0	0	0	0	0	0	0	0	1433-a	0.9941	2	2
Q8R2Y8	181	1	Peptidyl-tRNA hydrolase 2, mitochondrial OS=Mus musculus OX=10090 GN=Ptrh2 PE=1 SV=1	4	306-a	1	1	1	0.999	1	0.999	7	7	13	13	207-a	1	2	2	2	35.4499	2	43.4893	2	40.7002	291-a	1	4	4	4	51.8946	4	61.6489	4	57.8061	174-a	1	2	2	2	42.0514	2	51.8253	2	48.5921	284-a	1	5	5
Q8R307	973	1	Vacuolar protein sorting-associated protein 18 homolog OS=Mus musculus OX=10090 GN=Vps18 PE=1 SV=2	2	307-a	1	1	1	0.999	1	0.999	4	4	6	6	null	0	0	0	0	0	0	0	0	0	292-a	1	3	3	3	7.2402	3	8.6011	3	8.0649	null	0	0	0	0	0	0	0	0	0	285-a	1	3	3
Q8R322	699	1	Nucleoporin GLE1 OS=Mus musculus OX=10090 GN=Gle1 PE=1 SV=2	1	308-a	1	1	1	0.9972	1	0.9972	3	3	3	3	null	0	0	0	0	0	0	0	0	0	null	0	0	0	0	0	0	0	0	0	null	0	0	0	0	0	0	0	0	0	286-a	1	3	3
Q8R323	356	1	Replication factor C subunit 3 OS=Mus musculus OX=10090 GN=Rfc3 PE=1 SV=1	4	309-a	1	1	1	0.999	1	0.999	15	15	50	50	208-a	1	13	13	14	126.166	14	154.778	14	144.851	293-a	1	11	11	13	85.75	13	101.868	13	95.518	175-a	1	9	9	9	96.2104	9	118.572	9	111.175	287-a	1	12	12
O55100	234	1	Synaptogyrin-1 OS=Mus musculus OX=10090 GN=Syngr1 PE=1 SV=2	2	31-a	1	1	1	0.9974	1	0.9974	2	2	4	4	null	0	0	0	0	0	0	0	0	0	27-a	1	2	2	2	20.0704	2	23.8428	2	22.3566	null	0	0	0	0	0	0	0	0	0	26-a	1	2	2
Q8R404	119	1	MICOS complex subunit MIC13 OS=Mus musculus OX=10090 GN=Micos13 PE=1 SV=1	4	310-a	1	1	1	0.999	1	0.999	6	6	20	20	209-a	1	4	4	4	107.839	4	132.295	4	123.811	294-a	1	4	4	4	78.9322	4	93.7685	4	87.9235	176-a	1	4	4	5	159.901	5	197.067	5	184.773	288-a	1	6	6
Q8R4V1	264	1	NFAT activation molecule 1 OS=Mus musculus OX=10090 GN=Nfam1 PE=1 SV=1	4	311-a	1	1	1	0.997	1	0.997	3	3	11	11	210-a	1	3	3	4	48.6093	4	59.6331	4	55.8086	295-a	1	3	3	3	26.6845	3	31.7001	3	29.7241	791-a	0.9999	2	2	2	28.8307	2	35.5318	2	33.3151	1295-a	0.9999	2	2
Q8R4Z4	513	1	ETS translocation variant 3 OS=Mus musculus OX=10090 GN=Etv3 PE=1 SV=2	4	312-a	1	1	1	0.9972	1	0.9972	5	5	10	10	1081-a	0.9908	1	1	1	6.2538	1	7.6721	1	7.18	296-a	1	5	5	6	27.4647	6	32.627	6	30.5933	1147-a	0.7264	1	1	1	7.4184	1	9.1427	1	8.5723	1345-a	0.9997	2	2
Q8VBZ0	335	1	Dehydrogenase/reductase SDR family member on chromosome X homolog OS=Mus musculus OX=10090 GN=Dhrsx PE=1 SV=2	2	313-a	0.9997	1	1	0.9957	1	0.9957	2	2	3	3	null	0	0	0	0	0	0	0	0	0	1426-a	0.9962	1	1	1	7.0096	1	8.3272	1	7.8081	null	0	0	0	0	0	0	0	0	0	1346-a	0.9997	2	2
Q8VBZ3	664	1	Cleft lip and palate transmembrane protein 1 homolog OS=Mus musculus OX=10090 GN=Clptm1 PE=1 SV=1	4	314-a	1	1	1	0.999	1	0.999	9	9	18	18	212-a	1	4	4	4	19.3266	4	23.7096	4	22.1889	298-a	1	8	8	8	28.2919	8	33.6098	8	31.5148	1044-a	0.8987	1	1	1	5.7314	1	7.0635	1	6.6229	290-a	1	5	5
Q8VC48	359	1	Peroxisome assembly protein 12 OS=Mus musculus OX=10090 GN=Pex12 PE=1 SV=1	3	315-a	1	1	1	0.9972	1	0.9972	3	3	7	7	1005-a	0.9996	2	2	2	17.8731	2	21.9264	2	20.5201	null	0	0	0	0	0	0	0	0	0	818-a	0.9997	3	3	3	31.8021	3	39.1938	3	36.7486	291-a	1	2	2
Q8VCH6	516	1	Delta(24)-sterol reductase OS=Mus musculus OX=10090 GN=Dhcr24 PE=1 SV=1	4	316-a	1	1	1	0.9966	1	0.9966	4	4	10	10	213-a	1	3	3	3	18.6524	3	22.8825	3	21.4149	300-a	1	4	4	4	18.2033	4	21.6249	4	20.2769	1071-a	0.8663	1	1	1	7.3753	1	9.0895	1	8.5225	292-a	1	2	2
Q8VCL2	255	1	Protein SCO2 homolog, mitochondrial OS=Mus musculus OX=10090 GN=Sco2 PE=1 SV=1	4	317-a	1	1	1	0.999	1	0.999	5	5	10	10	214-a	1	2	2	2	25.1625	2	30.8689	2	28.8891	301-a	1	4	4	4	36.835	4	43.7586	4	41.031	1009-a	0.9228	1	1	1	14.9241	1	18.3929	1	17.2454	293-a	1	3	3
Q8VDP2	222	1	STING ER exit protein OS=Mus musculus OX=10090 GN=Steep1 PE=1 SV=1	2	318-a	1	1	1	0.999	1	0.999	4	4	6	6	null	0	0	0	0	0	0	0	0	0	303-a	1	4	4	5	52.8881	5	62.8291	5	58.9127	null	0	0	0	0	0	0	0	0	0	1517-a	0.9547	1	1
Q8VDP4	922	1	Cell cycle and apoptosis regulator protein 2 OS=Mus musculus OX=10090 GN=Ccar2 PE=1 SV=2	4	319-a	1	1	1	0.999	1	0.999	7	7	16	16	216-a	1	3	3	3	10.4389	3	12.8062	3	11.9849	304-a	1	6	6	6	15.2813	6	18.1537	6	17.0221	177-a	1	2	2	2	8.2552	2	10.174	2	9.5392	295-a	1	5	5
O55142	110	1	60S ribosomal protein L35a OS=Mus musculus OX=10090 GN=Rpl35a PE=1 SV=2	4	32-a	1	1	1	0.999	1	0.999	12	12	25	25	28-a	1	4	4	4	116.662	4	143.119	4	133.94	28-a	1	9	9	9	192.128	9	228.241	9	214.014	21-a	1	3	3	3	103.791	3	127.914	3	119.934	27-a	1	9	9
Q8VDT9	159	1	39S ribosomal protein L50, mitochondrial OS=Mus musculus OX=10090 GN=Mrpl50 PE=1 SV=2	2	320-a	1	1	1	0.999	1	0.999	5	5	7	7	null	0	0	0	0	0	0	0	0	0	1306-a	0.9999	2	2	2	29.5375	2	35.0895	2	32.9022	null	0	0	0	0	0	0	0	0	0	296-a	1	5	5
Q8VE99	180	1	Coiled-coil domain-containing protein 115 OS=Mus musculus OX=10090 GN=Ccdc115 PE=1 SV=1	2	321-a	1	1	1	0.9964	1	0.9964	4	4	5	5	null	0	0	0	0	0	0	0	0	0	305-a	1	3	3	3	39.1372	3	46.4935	3	43.5954	null	0	0	0	0	0	0	0	0	0	1350-a	0.9996	2	2
F6QKK2	165	1	Isoform of Q8VEH3, ADP-ribosylation factor-like protein 8A (Fragment) OS=Mus musculus OX=10090 GN=Arl8a PE=1 SV=1	4	322-a	1	1	1	0.999	1	0.999	7	2	20	3	813-b	0	3	0	3	58.3311	0	0	0	0	306-a	1	6	2	8	113.854	2	33.8135	4	63.4115	673-b	0	2	0	3	69.1937	0	0	0	0	1489-a	0.9694	4	1
G5E902	358	1	Isoform of Q8VEM8, Phosphate carrier protein, mitochondrial OS=Mus musculus OX=10090 GN=Slc25a3 PE=1 SV=1	4	323-a	1	1	1	0.999	1	0.999	33	33	208	208	219-a	1	28	28	55	492.882	55	604.66	55	565.88	309-a	1	29	29	52	341.084	52	405.195	52	379.938	179-a	1	27	27	48	510.255	48	628.853	48	589.621	298-a	1	29	29
Q8VI84	807	1	Nucleolar complex protein 3 homolog OS=Mus musculus OX=10090 GN=Noc3l PE=2 SV=2	3	324-a	1	1	1	0.9933	1	0.9933	3	3	5	5	1606-a	0.2957	1	1	1	3.9755	1	4.8771	1	4.5643	1904-a	0.6244	1	1	1	2.9098	1	3.4568	1	3.2413	null	0	0	0	0	0	0	0	0	0	299-a	1	3	3
Q8VIJ6	699	1	Splicing factor, proline- and glutamine-rich OS=Mus musculus OX=10090 GN=Sfpq PE=1 SV=1	4	325-a	1	1	1	0.999	1	0.999	10	9	30	27	220-a	1	7	6	7	32.128	6	33.7836	7	36.8863	310-a	1	8	7	8	26.8753	7	27.936	7	26.1947	180-a	1	7	6	8	43.5554	7	46.969	8	50.3301	300-a	1	7	7
Q91V04	374	1	Translocating chain-associated membrane protein 1 OS=Mus musculus OX=10090 GN=Tram1 PE=1 SV=3	4	326-a	1	1	1	0.999	1	0.999	8	8	19	19	221-a	1	5	5	6	51.4687	6	63.1409	6	59.0914	311-a	1	6	6	6	37.6722	6	44.7531	6	41.9635	862-a	0.9981	2	2	2	20.3511	2	25.0813	2	23.5165	301-a	1	5	5
Q91VE0	643	1	Long-chain fatty acid transport protein 4 OS=Mus musculus OX=10090 GN=Slc27a4 PE=1 SV=1	4	327-a	1	1	1	0.9979	1	0.9979	7	6	15	13	222-a	1	5	4	5	24.9472	4	24.4839	5	28.642	312-a	1	4	4	4	14.608	4	17.3537	4	16.272	849-a	0.9991	2	2	2	11.8372	2	14.5885	2	13.6783	302-a	1	4	4
A0A1S6GWJ4	633	1	Isoform of Q91VN6, RNA helicase OS=Mus musculus OX=10090 GN=Ddx41 PE=1 SV=1	4	329-a	1	1	1	0.999	1	0.999	27	27	72	72	223-a	1	13	13	14	70.9557	14	87.0474	14	81.4646	313-a	1	12	12	12	44.5162	12	52.8836	12	49.5872	181-a	1	19	19	22	132.266	22	163.008	22	152.839	304-a	1	22	22
M0QWP2	143	1	Isoform of O70378, ER membrane protein complex subunit 8 (Fragment) OS=Mus musculus OX=10090 GN=Emc8 PE=1 SV=1	3	33-a	1	1	1	0.999	1	0.999	2	2	4	4	1758-a	0	1	1	1	22.4351	1	27.523	1	25.7578	1577-a	0.9483	1	1	1	16.4212	1	19.5078	1	18.2918	null	0	0	0	0	0	0	0	0	0	29-a	1	2	2
Q91VR5	740	1	ATP-dependent RNA helicase DDX1 OS=Mus musculus OX=10090 GN=Ddx1 PE=1 SV=1	4	330-a	0.9991	1	1	0.999	1	0.999	2	2	4	4	1443-a	0.6094	1	1	1	4.3354	1	5.3186	1	4.9775	1731-a	0.8825	1	1	1	3.1733	1	3.7697	1	3.5348	928-a	0.9829	1	1	1	5.1428	1	6.3381	1	5.9427	1382-a	0.9991	1	1
Q91WC9	669	1	Diacylglycerol lipase-beta OS=Mus musculus OX=10090 GN=Daglb PE=1 SV=2	2	332-a	1	1	1	0.9982	1	0.9982	5	5	8	8	null	0	0	0	0	0	0	0	0	0	314-a	1	5	5	5	17.5503	5	20.8491	5	19.5495	null	0	0	0	0	0	0	0	0	0	306-a	1	3	3
Q91WS0	108	1	CDGSH iron-sulfur domain-containing protein 1 OS=Mus musculus OX=10090 GN=Cisd1 PE=1 SV=1	4	333-a	1	1	1	0.999	1	0.999	8	8	25	25	224-a	1	7	7	7	207.94	7	255.097	7	238.737	315-a	1	7	7	8	173.943	8	206.638	8	193.757	182-a	1	5	5	5	176.188	5	217.139	5	203.592	307-a	1	5	5
Q91XC9	336	1	Peroxisomal membrane protein PEX16 OS=Mus musculus OX=10090 GN=Pex16 PE=1 SV=2	4	334-a	1	1	1	0.999	1	0.999	10	10	23	23	225-a	1	7	7	7	66.8378	7	81.9955	7	76.7368	316-a	1	8	8	8	55.9103	8	66.4193	8	62.2792	882-a	0.9942	1	1	1	11.3264	1	13.9589	1	13.0881	308-a	1	7	7
E9QL80	409	1	Isoform of Q91YX5, Acyl-CoA:lysophosphatidylglycerol acyltransferase 1 OS=Mus musculus OX=10090 GN=Lpgat1 PE=1 SV=1	2	335-a	1	1	1	0.9961	1	0.9961	3	3	5	5	227-a	1	2	2	2	15.6881	2	19.2459	2	18.0116	null	0	0	0	0	0	0	0	0	0	null	0	0	0	0	0	0	0	0	0	309-a	1	3	3
Q91Z92	325	1	Beta-1,3-galactosyltransferase 6 OS=Mus musculus OX=10090 GN=B3galt6 PE=2 SV=1	3	336-a	0.9857	1	1	0.999	1	0.999	2	2	3	3	1103-a	0.9857	1	1	1	9.8714	1	12.1101	1	11.3334	1561-a	0.9539	1	1	1	7.2253	1	8.5834	1	8.0484	null	0	0	0	0	0	0	0	0	0	1681-a	0.865	1	1
Q91ZW3	1051	1	SWI/SNF-related matrix-associated actin-dependent regulator of chromatin subfamily A member 5 OS=Mus musculus OX=10090 GN=Smarca5 PE=1 SV=1	4	337-a	1	1	1	0.9968	1	0.9968	8	8	13	13	1389-a	0.724	1	1	1	3.0525	1	3.7448	1	3.5046	318-a	1	6	6	7	15.64	7	18.5797	7	17.4216	854-a	0.9989	1	1	1	3.621	1	4.4626	1	4.1842	310-a	1	4	4
A0A0A6YVS2	200	1	Isoform of Q921L3, Calcium load-activated calcium channel (Fragment) OS=Mus musculus OX=10090 GN=Tmco1 PE=1 SV=1	4	338-a	1	1	1	0.999	1	0.999	4	4	16	16	228-a	1	3	3	4	64.1643	4	78.7157	4	73.6673	319-a	1	4	4	5	58.7058	5	69.7403	5	65.3931	184-a	1	2	2	2	38.0565	2	46.9019	2	43.9759	311-a	1	4	4
A0A0R4J272	254	1	Isoform of Q921N7, Transmembrane protein 70, mitochondrial OS=Mus musculus OX=10090 GN=Tmem70 PE=1 SV=1	4	339-a	1	1	1	0.999	1	0.999	2	2	9	9	229-a	1	2	2	3	37.8923	3	46.4857	3	43.5043	320-a	1	2	2	2	18.49	2	21.9655	2	20.5963	1120-a	0.7878	1	1	2	29.9658	2	36.9307	2	34.6267	312-a	1	2	2
O70439	261	1	Syntaxin-7 OS=Mus musculus OX=10090 GN=Stx7 PE=1 SV=3	3	34-a	1	1	1	0.999	1	0.999	9	9	18	18	1759-a	0	1	1	1	12.292	1	15.0796	1	14.1125	29-a	1	7	7	8	71.9765	8	85.5054	8	80.1755	null	0	0	0	0	0	0	0	0	0	30-a	1	7	7
Q921V5	442	1	Alpha-1,6-mannosyl-glycoprotein 2-beta-N-acetylglucosaminyltransferase OS=Mus musculus OX=10090 GN=Mgat2 PE=1 SV=1	4	340-a	1	1	1	0.999	1	0.999	4	4	11	11	230-a	1	3	3	3	21.7752	3	26.7135	3	25.0002	321-a	1	3	3	3	15.9382	3	18.934	3	17.7538	917-a	0.9851	1	1	1	8.6101	1	10.6113	1	9.9493	313-a	1	4	4
Q921Y2	184	1	U3 small nucleolar ribonucleoprotein protein IMP3 OS=Mus musculus OX=10090 GN=Imp3 PE=2 SV=1	3	341-a	1	1	1	0.999	1	0.999	4	4	12	12	null	0	0	0	0	0	0	0	0	0	322-a	1	2	2	2	25.5243	2	30.3219	2	28.4318	186-a	1	2	2	3	62.0487	3	76.4706	3	71.6998	314-a	1	4	4
Q922Q8	307	1	Leucine-rich repeat-containing protein 59 OS=Mus musculus OX=10090 GN=Lrrc59 PE=1 SV=1	4	342-a	1	1	1	0.999	1	0.999	15	15	46	46	234-a	1	9	9	9	94.0518	9	115.381	9	107.981	325-a	1	12	12	14	107.085	14	127.214	14	119.284	188-a	1	8	8	8	99.1701	8	122.22	8	114.595	317-a	1	14	14
A0A1B0GRJ9	945	1	Isoform of Q922S4, Phosphodiesterase OS=Mus musculus OX=10090 GN=Pde2a PE=1 SV=1	4	343-a	1	1	1	0.999	1	0.999	12	12	29	29	235-a	1	4	4	4	13.5797	4	16.6594	4	15.591	326-a	1	10	10	10	24.849	10	29.5197	10	27.6796	189-a	1	6	6	6	24.1629	6	29.779	6	27.9212	318-a	1	9	9
D3Z4V1	504	1	Isoform of Q922V4, Pleiotropic regulator 1 OS=Mus musculus OX=10090 GN=Plrg1 PE=1 SV=1	1	344-a	1	1	1	0.9971	1	0.9971	4	4	4	4	null	0	0	0	0	0	0	0	0	0	null	0	0	0	0	0	0	0	0	0	null	0	0	0	0	0	0	0	0	0	319-a	1	4	4
A0A338P6B4	108	1	Isoform of Q923G2, DNA-directed RNA polymerases I, II, and III subunit RPABC3 (Fragment) OS=Mus musculus OX=10090 GN=Polr2h PE=1 SV=1	4	345-a	1	1	1	0.999	1	0.999	3	3	8	8	1278-a	0.8814	1	1	1	29.7057	1	36.4425	1	34.1052	327-a	1	3	3	3	65.2287	3	77.4892	3	72.659	827-a	0.9996	2	2	2	70.4751	2	86.8554	2	81.4368	320-a	1	2	2
Q924L1	360	1	LETM1 domain-containing protein 1 OS=Mus musculus OX=10090 GN=Letmd1 PE=1 SV=1	4	346-a	1	1	1	0.999	1	0.999	3	3	9	9	952-a	0.9999	2	2	2	17.8234	2	21.8655	2	20.4631	328-a	1	2	2	2	13.0457	2	15.4978	2	14.5318	828-a	0.9996	2	2	2	21.1425	2	26.0566	2	24.431	321-a	1	3	3
Q99J27	550	1	Acetyl-coenzyme A transporter 1 OS=Mus musculus OX=10090 GN=Slc33a1 PE=1 SV=1	4	347-a	1	1	1	0.999	1	0.999	5	5	8	8	1159-a	0.9502	1	1	1	5.8331	1	7.156	1	6.697	330-a	1	3	3	3	12.8085	3	15.2161	3	14.2676	190-a	1	2	2	2	13.8387	2	17.0553	2	15.9912	323-a	1	2	2
Q99J47	323	1	Dehydrogenase/reductase SDR family member 7B OS=Mus musculus OX=10090 GN=Dhrs7b PE=1 SV=1	4	348-a	1	1	1	0.999	1	0.999	15	15	43	43	237-a	1	11	11	12	119.191	12	146.221	12	136.843	331-a	1	13	13	13	94.5109	13	112.275	13	105.277	191-a	1	7	7	7	82.4755	7	101.645	7	95.3038	324-a	1	10	10
Q99J56	251	1	Derlin-1 OS=Mus musculus OX=10090 GN=Derl1 PE=1 SV=1	4	349-a	1	1	1	0.9975	1	0.9975	5	5	24	24	238-a	1	5	5	8	102.254	8	125.443	8	117.398	332-a	1	4	4	5	46.7775	5	55.57	5	52.1061	192-a	1	5	5	6	90.9718	6	112.116	6	105.122	325-a	1	5	5
A0A494BAG6	1685	1	Isoform of O88286, Protein Wiz OS=Mus musculus OX=10090 GN=Wiz PE=1 SV=1	1	35-a	1	1	1	0.999	1	0.999	5	5	5	5	null	0	0	0	0	0	0	0	0	0	null	0	0	0	0	0	0	0	0	0	null	0	0	0	0	0	0	0	0	0	31-a	1	5	5
Q99J87	678	1	Probable ATP-dependent RNA helicase DHX58 OS=Mus musculus OX=10090 GN=Dhx58 PE=1 SV=2	2	350-a	1	1	1	0.9969	1	0.9969	3	3	5	5	null	0	0	0	0	0	0	0	0	0	333-a	1	3	3	3	10.3904	3	12.3434	3	11.574	null	0	0	0	0	0	0	0	0	0	1366-a	0.9994	2	2
Q99JI4	389	1	26S proteasome non-ATPase regulatory subunit 6 OS=Mus musculus OX=10090 GN=Psmd6 PE=1 SV=1	4	351-a	1	1	1	0.999	1	0.999	4	4	6	6	1301-a	0.8545	1	1	1	8.2473	1	10.1177	1	9.4688	334-a	1	3	3	3	18.1098	3	21.5137	3	20.1727	1073-a	0.8606	1	1	1	9.7832	1	12.0571	1	11.3049	1422-a	0.9965	1	1
Q99JR1	322	1	Sideroflexin-1 OS=Mus musculus OX=10090 GN=Sfxn1 PE=1 SV=3	4	352-a	1	1	1	0.999	1	0.999	18	17	75	66	239-a	1	14	13	20	199.268	17	207.79	19	217.341	335-a	1	15	14	18	131.268	16	138.614	17	138.097	194-a	1	14	13	17	200.92	15	218.487	16	218.514	326-a	1	18	17
E9Q7A5	234	1	Isoform of Q99JY4, TraB domain-containing protein (Fragment) OS=Mus musculus OX=10090 GN=Trabd PE=1 SV=8	4	353-a	1	1	1	0.999	1	0.999	3	3	9	9	240-a	1	2	2	2	27.4206	2	33.6392	2	31.4817	336-a	1	3	3	3	30.1055	3	35.7643	3	33.5349	195-a	1	2	2	2	32.527	2	40.0871	2	37.5862	327-a	1	2	2
A0A286YDS5	209	1	Isoform of Q99KF1, Transmembrane emp24 domain-containing protein 9 OS=Mus musculus OX=10090 GN=Tmed9 PE=1 SV=1	4	354-a	1	1	1	0.997	1	0.997	6	6	20	20	241-a	1	5	5	6	92.1018	6	112.989	6	105.743	337-a	1	5	5	5	56.1778	5	66.7371	5	62.5771	196-a	1	3	3	3	54.6266	3	67.3234	3	63.1233	328-a	1	6	6
Q99KG3	930	1	RNA-binding protein 10 OS=Mus musculus OX=10090 GN=Rbm10 PE=1 SV=1	4	355-a	1	1	1	0.9975	1	0.9975	5	5	10	10	1149-a	0.9541	1	1	1	3.4497	1	4.232	1	3.9606	338-a	1	3	3	3	7.5749	3	8.9987	3	8.4378	1013-a	0.9215	1	1	1	4.0921	1	5.0432	1	4.7286	329-a	1	5	5
Q99L04	313	1	Dehydrogenase/reductase SDR family member 1 OS=Mus musculus OX=10090 GN=Dhrs1 PE=1 SV=1	4	356-a	1	1	1	0.9973	1	0.9973	6	6	13	13	243-a	1	3	3	3	30.7496	3	37.7232	3	35.3038	339-a	1	4	4	5	37.5117	5	44.5625	5	41.7847	198-a	1	3	3	3	36.4759	3	44.9539	3	42.1494	332-a	1	2	2
Q99LC5	333	1	Electron transfer flavoprotein subunit alpha, mitochondrial OS=Mus musculus OX=10090 GN=Etfa PE=1 SV=2	4	357-a	1	1	1	0.999	1	0.999	35	35	126	126	245-a	1	25	25	33	317.931	33	390.033	33	365.018	340-a	1	28	28	35	246.811	35	293.202	35	274.926	200-a	1	20	20	23	262.853	23	323.947	23	303.737	333-a	1	29	29
Q99LC9	981	1	Peroxisome assembly factor 2 OS=Mus musculus OX=10090 GN=Pex6 PE=1 SV=1	4	358-a	1	1	1	0.9959	1	0.9959	7	7	10	10	246-a	1	3	3	3	9.811	3	12.036	3	11.2641	341-a	1	3	3	3	7.1811	3	8.5309	3	7.9992	201-a	1	2	2	2	7.7587	2	9.5621	2	8.9655	1331-a	0.9998	2	2
Q99LE6	628	1	ATP-binding cassette sub-family F member 2 OS=Mus musculus OX=10090 GN=Abcf2 PE=1 SV=1	4	359-a	1	1	1	0.999	1	0.999	31	31	96	96	247-a	1	22	22	26	132.824	26	162.946	26	152.496	342-a	1	22	22	23	86.0021	23	102.167	23	95.7988	202-a	1	17	17	17	103.019	17	126.964	17	119.043	334-a	1	27	27
A0A0R4J098	580	1	Isoform of O88291, Zinc finger protein 326 OS=Mus musculus OX=10090 GN=Zfp326 PE=1 SV=1	2	36-a	0.9999	1	1	0.994	1	0.994	3	3	3	3	null	0	0	0	0	0	0	0	0	0	1869-a	0.7054	1	1	1	4.0487	1	4.8097	1	4.5099	null	0	0	0	0	0	0	0	0	0	1276-a	0.9999	2	2
Q99LF4	505	1	RNA-splicing ligase RtcB homolog OS=Mus musculus OX=10090 GN=Rtcb PE=1 SV=1	4	360-a	1	1	1	0.9972	1	0.9972	9	9	20	20	248-a	1	2	2	2	12.7058	2	15.5873	2	14.5876	343-a	1	7	7	7	32.5497	7	38.6679	7	36.2576	203-a	1	5	5	5	37.6797	5	46.4376	5	43.5405	335-a	1	6	6
A2AEM2	544	1	Isoform of Q99LI2, Chloride channel CLIC-like protein 1 OS=Mus musculus OX=10090 GN=Clcc1 PE=1 SV=1	4	361-a	1	1	1	0.9971	1	0.9971	7	7	11	11	249-a	1	4	4	4	23.5898	4	28.9396	4	27.0836	344-a	1	3	3	3	12.9498	3	15.3839	3	14.425	985-a	0.9374	1	1	1	6.9957	1	8.6217	1	8.0838	1299-a	0.9999	3	3
Q99LI9	425	1	Polyribonucleotide 5_-hydroxyl-kinase Clp1 OS=Mus musculus OX=10090 GN=Clp1 PE=1 SV=1	4	362-a	1	1	1	0.9966	1	0.9966	5	5	13	13	250-a	1	3	3	3	22.6462	3	27.782	3	26.0002	345-a	1	4	4	4	22.101	4	26.2552	4	24.6186	204-a	1	2	2	2	17.909	2	22.0715	2	20.6945	336-a	1	4	4
Q99LX5	260	1	Multiple myeloma tumor-associated protein 2 homolog OS=Mus musculus OX=10090 GN=Mmtag2 PE=2 SV=1	4	363-a	1	1	1	0.999	1	0.999	14	14	46	46	251-a	1	9	9	10	123.393	10	151.376	10	141.668	346-a	1	9	9	12	108.38	12	128.751	12	120.726	205-a	1	8	8	11	161.008	11	198.431	11	186.052	337-a	1	12	12
Q99M28	305	1	RNA-binding protein with serine-rich domain 1 OS=Mus musculus OX=10090 GN=Rnps1 PE=1 SV=1	3	364-a	1	1	1	0.999	1	0.999	7	7	16	16	null	0	0	0	0	0	0	0	0	0	347-a	1	6	6	6	46.1947	6	54.8776	6	51.4569	1019-a	0.9176	1	1	1	12.4776	1	15.3777	1	14.4183	338-a	1	7	7
Q99M31	509	1	Heat shock 70 kDa protein 14 OS=Mus musculus OX=10090 GN=Hspa14 PE=1 SV=2	4	365-a	1	1	1	0.9974	1	0.9974	4	4	8	8	1242-a	0.906	1	1	1	6.303	1	7.7324	1	7.2365	348-a	1	3	3	3	13.8403	3	16.4417	3	15.4168	1237-a	0.4843	1	1	1	7.4767	1	9.2145	1	8.6397	339-a	1	3	3
Q99MR3	914	1	Solute carrier family 12 member 9 OS=Mus musculus OX=10090 GN=Slc12a9 PE=1 SV=2	2	366-a	1	1	1	0.999	1	0.999	8	8	17	17	null	0	0	0	0	0	0	0	0	0	349-a	1	6	6	8	20.5535	8	24.4167	8	22.8947	null	0	0	0	0	0	0	0	0	0	340-a	1	8	8
Q99N93	251	1	39S ribosomal protein L16, mitochondrial OS=Mus musculus OX=10090 GN=Mrpl16 PE=1 SV=1	3	367-a	1	1	1	0.9964	1	0.9964	4	4	8	8	null	0	0	0	0	0	0	0	0	0	350-a	1	2	2	3	28.0665	3	33.342	3	31.2636	1263-a	0.4284	1	1	1	15.162	1	18.686	1	17.5203	342-a	1	4	4
D3Z7M5	181	1	Isoform of Q9CPT5, Nucleolar protein 16 OS=Mus musculus OX=10090 GN=Nop16 PE=1 SV=1	3	368-a	1	1	1	0.999	1	0.999	3	3	5	5	2305-a	0	1	1	1	17.7249	1	21.7447	1	20.3501	1866-a	0.7111	1	1	1	12.9737	1	15.4122	1	14.4515	null	0	0	0	0	0	0	0	0	0	344-a	1	3	3
Q9CPW3	135	1	39S ribosomal protein L54, mitochondrial OS=Mus musculus OX=10090 GN=Mrpl54 PE=1 SV=1	2	369-a	1	1	1	0.9972	1	0.9972	3	3	5	5	null	0	0	0	0	0	0	0	0	0	352-a	1	2	2	2	34.7886	2	41.3276	2	38.7515	null	0	0	0	0	0	0	0	0	0	345-a	1	3	3
G3UWZ0	1552	1	Isoform of O88379, Bromodomain adjacent to zinc finger domain protein 1A OS=Mus musculus OX=10090 GN=Baz1a PE=1 SV=1	2	37-a	1	1	1	0.9975	1	0.9975	3	3	4	4	null	0	0	0	0	0	0	0	0	0	1430-a	0.9953	2	2	2	3.0261	2	3.5949	2	3.3708	null	0	0	0	0	0	0	0	0	0	32-a	1	2	2
Q9CPX7	135	1	28S ribosomal protein S16, mitochondrial OS=Mus musculus OX=10090 GN=Mrps16 PE=1 SV=1	2	370-a	1	1	1	0.9977	1	0.9977	3	3	5	5	null	0	0	0	0	0	0	0	0	0	353-a	1	3	3	3	52.1829	3	61.9914	3	58.1272	null	0	0	0	0	0	0	0	0	0	346-a	1	2	2
Q9CQ06	216	1	39S ribosomal protein L24, mitochondrial OS=Mus musculus OX=10090 GN=Mrpl24 PE=1 SV=1	2	372-a	1	1	1	0.998	1	0.998	5	5	8	8	null	0	0	0	0	0	0	0	0	0	355-a	1	3	3	4	43.4858	4	51.6595	4	48.4393	null	0	0	0	0	0	0	0	0	0	348-a	1	4	4
A0A0A6YX02	142	1	Isoform of Q9CQ22, Late endosomal/lysosomal adaptor and MAPK and MTOR activator 1 OS=Mus musculus OX=10090 GN=Lamtor1 PE=1 SV=1	2	373-a	1	1	1	0.999	1	0.999	5	5	9	9	null	0	0	0	0	0	0	0	0	0	356-a	1	5	5	5	82.6842	5	98.2258	5	92.103	null	0	0	0	0	0	0	0	0	0	349-a	1	3	3
A0A0U1RPJ5	108	1	Isoform of Q9CQ54, NADH dehydrogenase [ubiquinone] 1 subunit C2 OS=Mus musculus OX=10090 GN=Ndufc2 PE=1 SV=1	4	374-a	1	1	1	0.999	1	0.999	2	2	8	8	254-a	1	2	2	2	59.4114	2	72.8849	2	68.2105	357-a	1	2	2	2	43.4858	2	51.6595	2	48.4393	209-a	1	2	2	2	70.4751	2	86.8554	2	81.4368	351-a	1	2	2
E9Q496	284	1	Isoform of Q9CQ56, USE1-like protein OS=Mus musculus OX=10090 GN=Use1 PE=1 SV=1	4	375-a	1	1	1	0.9973	1	0.9973	3	3	8	8	255-a	1	3	3	3	33.8896	3	41.5752	3	38.9088	358-a	1	2	2	2	16.5368	2	19.6452	2	18.4206	1059-a	0.8828	1	1	1	13.4002	1	16.5148	1	15.4845	352-a	1	2	2
Q9CQ75	99	1	NADH dehydrogenase [ubiquinone] 1 alpha subcomplex subunit 2 OS=Mus musculus OX=10090 GN=Ndufa2 PE=1 SV=3	4	376-a	1	1	1	0.9972	1	0.9972	3	3	8	8	974-a	0.9998	2	2	2	64.8124	2	79.5108	2	74.4114	359-a	1	3	3	3	71.1585	3	84.5337	3	79.2644	1345-a	0.2747	1	1	1	38.4409	1	47.3757	1	44.4201	1300-a	0.9999	2	2
D3Z3X4	108	1	Isoform of Q9CQB5, CDGSH iron-sulfur domain-containing protein 2 OS=Mus musculus OX=10090 GN=Cisd2 PE=1 SV=1	4	377-a	1	1	1	0.999	1	0.999	3	3	9	9	256-a	1	2	2	2	59.4114	2	72.8849	2	68.2105	360-a	1	3	3	3	65.2287	3	77.4892	3	72.659	210-a	1	2	2	2	70.4751	2	86.8554	2	81.4368	353-a	1	2	2
Q9CQC7	129	1	NADH dehydrogenase [ubiquinone] 1 beta subcomplex subunit 4 OS=Mus musculus OX=10090 GN=Ndufb4 PE=1 SV=3	4	378-a	1	1	1	0.999	1	0.999	5	5	12	12	257-a	1	4	4	4	99.4795	4	122.04	4	114.213	361-a	1	5	5	5	91.0167	5	108.124	5	101.385	962-a	0.9468	1	1	1	29.5012	1	36.3581	1	34.0898	354-a	1	2	2
Q9CQE8	244	1	RNA transcription, translation and transport factor protein OS=Mus musculus OX=10090 GN=RTRAF PE=1 SV=1	2	379-a	1	1	1	0.9971	1	0.9971	3	3	4	4	null	0	0	0	0	0	0	0	0	0	1310-a	0.9999	2	2	2	19.2478	2	22.8657	2	21.4404	null	0	0	0	0	0	0	0	0	0	355-a	1	2	2
O88441	263	1	Metaxin-2 OS=Mus musculus OX=10090 GN=Mtx2 PE=1 SV=1	4	38-a	1	1	1	0.9979	1	0.9979	5	5	8	8	29-a	1	2	2	2	24.3971	2	29.9299	2	28.0104	31-a	1	2	2	2	17.8573	2	21.2138	2	19.8914	889-a	0.9913	1	1	1	14.4702	1	17.8334	1	16.7209	33-a	1	3	3
Q9CQN1	706	1	Heat shock protein 75 kDa, mitochondrial OS=Mus musculus OX=10090 GN=Trap1 PE=1 SV=1	4	380-a	1	1	1	0.999	0.5	0.9978	16	15	35	29	258-a	1	8	7	9	40.8979	7	39.0234	7	36.5206	362-a	1	10	9	10	33.2611	9	35.5616	9	33.3449	211-a	1	4	3	5	26.9522	3	19.93	3	18.6866	356-a	1	11	10
Q9CQN7	135	1	39S ribosomal protein L41, mitochondrial OS=Mus musculus OX=10090 GN=Mrpl41 PE=1 SV=1	2	381-a	1	1	1	0.9971	1	0.9971	3	3	5	5	null	0	0	0	0	0	0	0	0	0	363-a	1	2	2	2	34.7886	2	41.3276	2	38.7515	null	0	0	0	0	0	0	0	0	0	357-a	1	3	3
Q9CQR2	83	1	40S ribosomal protein S21 OS=Mus musculus OX=10090 GN=Rps21 PE=1 SV=1	3	382-a	1	1	1	0.999	1	0.999	8	8	16	16	null	0	0	0	0	0	0	0	0	0	364-a	1	6	6	7	198.044	7	235.268	7	220.603	1018-a	0.9189	1	1	1	45.8513	1	56.5084	1	52.983	358-a	1	7	7
Q9CQR4	140	1	Acyl-coenzyme A thioesterase 13 OS=Mus musculus OX=10090 GN=Acot13 PE=1 SV=1	4	383-a	1	1	1	0.9973	1	0.9973	2	2	8	8	259-a	1	2	2	2	45.8316	2	56.2255	2	52.6195	365-a	1	2	2	2	33.5462	2	39.8516	2	37.3675	212-a	1	2	2	2	54.3665	2	67.0028	2	62.8227	359-a	1	2	2
E9PW43	113	1	Predicted pseudogene 10320 OS=Mus musculus OX=10090 GN=Gm10320 PE=3 SV=1	4	384-a	1	1	1	0.999	1	0.999	2	2	8	8	260-a	1	2	2	2	56.7825	2	69.6599	2	65.1923	366-a	1	2	2	2	41.5616	2	49.3737	2	46.296	213-a	1	2	2	2	67.3567	2	83.0123	2	77.8334	360-a	1	2	2
Q9CQU3	196	1	Protein RER1 OS=Mus musculus OX=10090 GN=Rer1 PE=1 SV=1	4	385-a	1	1	1	0.999	1	0.999	5	5	15	15	261-a	1	4	4	4	65.4737	4	80.3222	4	75.1707	367-a	1	3	3	4	47.9231	4	56.9309	4	53.3821	214-a	1	2	2	2	38.8332	2	47.8591	2	44.8733	361-a	1	4	4
Q9CQV5	167	1	28S ribosomal protein S24, mitochondrial OS=Mus musculus OX=10090 GN=Mrps24 PE=1 SV=1	2	386-a	1	1	1	0.9975	1	0.9975	4	4	6	6	null	0	0	0	0	0	0	0	0	0	368-a	1	3	3	3	42.1838	3	50.1128	3	46.9891	null	0	0	0	0	0	0	0	0	0	362-a	1	3	3
A0A0N4SVB8	138	1	Isoform of Q9CQW2, ADP-ribosylation factor-like protein 8B OS=Mus musculus OX=10090 GN=Arl8b PE=1 SV=1	4	387-a	1	1	1	0.999	1	0.999	11	6	35	18	813-a	1	6	6	7	162.735	7	199.641	7	186.837	370-a	1	7	3	9	153.145	3	60.6437	7	132.682	673-a	1	5	5	6	165.463	6	203.922	6	191.2	363-a	1	9	6
A2ADH1	368	1	Isoform of Q9CQY5, Dolichyl-diphosphooligosaccharide--protein glycosyltransferase subunit MAGT1 OS=Mus musculus OX=10090 GN=Magt1 PE=1 SV=1	4	388-a	1	1	1	0.997	1	0.997	5	5	10	10	262-a	1	4	4	4	34.8719	4	42.7803	4	40.0366	371-a	1	2	2	2	12.7621	2	15.1609	2	14.2159	796-a	0.9999	2	2	2	20.6829	2	25.4902	2	23.8999	1395-a	0.9988	2	2
Q9CQZ6	104	1	NADH dehydrogenase [ubiquinone] 1 beta subcomplex subunit 3 OS=Mus musculus OX=10090 GN=Ndufb3 PE=1 SV=1	4	389-a	1	1	1	0.9933	1	0.9933	3	3	8	8	263-a	1	3	3	3	92.5446	3	113.532	3	106.251	1652-a	0.924	1	1	1	22.5792	1	26.8232	1	25.1512	1117-a	0.7937	1	1	1	36.5928	1	45.098	1	42.2845	364-a	1	3	3
O88630	250	1	Golgi SNAP receptor complex member 1 OS=Mus musculus OX=10090 GN=Gosr1 PE=1 SV=2	3	39-a	1	1	1	0.999	1	0.999	6	6	8	8	31-a	1	2	2	2	25.6657	2	31.4863	2	29.4669	32-a	1	4	4	4	37.5717	4	44.6338	4	41.8516	null	0	0	0	0	0	0	0	0	0	35-a	1	2	2
A0A0G2JGN6	175	1	Isoform of Q9CR00, 26S proteasome non-ATPase regulatory subunit 9 (Fragment) OS=Mus musculus OX=10090 GN=Psmd9 PE=1 SV=1	3	390-a	1	1	1	0.9924	1	0.9924	3	3	6	6	1006-a	0.9996	2	2	2	36.6653	2	44.9804	2	42.0956	1827-a	0.7631	1	1	1	13.4185	1	15.9406	1	14.947	null	0	0	0	0	0	0	0	0	0	365-a	1	3	3
D6RI20	152	1	Gm50364 readthrough, Immediate early response 3-interacting protein 1 OS=Mus musculus OX=10090 GN=Gm50364 PE=4 SV=1	4	391-a	1	1	1	0.999	1	0.999	3	3	8	8	264-a	1	2	2	2	42.2133	2	51.7866	2	48.4653	372-a	1	2	2	2	30.8978	2	36.7054	2	34.4174	920-a	0.9851	1	1	1	25.0372	1	30.8565	1	28.9315	366-a	1	3	3
G3UWD8	221	1	Isoform of Q9CR50, RING finger and CHY zinc finger domain-containing protein 1 OS=Mus musculus OX=10090 GN=Rchy1 PE=1 SV=1	4	392-a	1	1	1	0.999	1	0.999	5	5	12	12	266-a	1	2	2	3	43.5504	3	53.427	3	50.0004	1359-a	0.9997	3	3	3	31.8764	3	37.868	3	35.5076	838-a	0.9994	2	2	2	34.4403	2	42.4452	2	39.7972	367-a	1	4	4
Q9CR68	274	1	Cytochrome b-c1 complex subunit Rieske, mitochondrial OS=Mus musculus OX=10090 GN=Uqcrfs1 PE=1 SV=1	4	393-a	1	1	1	0.9973	1	0.9973	8	8	17	17	268-a	1	6	6	6	70.2528	6	86.1851	6	80.6576	374-a	1	4	4	4	34.2808	4	40.7243	4	38.1858	215-a	1	3	3	3	41.6677	3	51.3525	3	48.1488	368-a	1	4	4
Q9CRB2	153	1	H/ACA ribonucleoprotein complex subunit 2 OS=Mus musculus OX=10090 GN=Nhp2 PE=1 SV=1	2	394-a	1	1	1	0.9975	1	0.9975	4	4	5	5	null	0	0	0	0	0	0	0	0	0	1585-a	0.9469	1	1	1	15.3479	1	18.2328	1	17.0962	null	0	0	0	0	0	0	0	0	0	369-a	1	4	4
Q9CRD2	297	1	ER membrane protein complex subunit 2 OS=Mus musculus OX=10090 GN=Emc2 PE=1 SV=1	3	395-a	1	1	1	0.9976	1	0.9976	3	3	7	7	269-a	1	3	3	3	32.4062	3	39.7554	3	37.2057	375-a	1	2	2	2	15.813	2	18.7853	2	17.6143	null	0	0	0	0	0	0	0	0	0	371-a	1	2	2
A0A0B4J1E2	536	1	Isoform of Q9CSN1, SNW domain-containing protein 1 OS=Mus musculus OX=10090 GN=Snw1 PE=1 SV=1	2	396-a	1	1	1	0.999	1	0.999	10	10	18	18	null	0	0	0	0	0	0	0	0	0	376-a	1	7	7	8	35.0482	8	41.636	8	39.0407	null	0	0	0	0	0	0	0	0	0	372-a	1	9	9
E9Q186	186	1	Isoform of Q9CTH6, rRNA-processing protein FCF1 homolog OS=Mus musculus OX=10090 GN=Fcf1 PE=1 SV=1	2	397-a	1	1	1	0.9973	1	0.9973	2	2	3	3	null	0	0	0	0	0	0	0	0	0	378-a	1	2	2	2	25.2498	2	29.9958	2	28.1261	null	0	0	0	0	0	0	0	0	0	1530-a	0.953	1	1
A0A0G2JEE9	228	1	Isoform of Q9CVI2, Protein FAM133B OS=Mus musculus OX=10090 GN=Fam133b PE=1 SV=1	4	398-a	1	1	1	0.999	1	0.999	3	3	7	7	1152-a	0.9528	1	1	1	14.0711	1	17.2622	1	16.1551	1761-a	0.847	1	1	1	10.2993	1	12.2351	1	11.4725	217-a	1	2	2	2	33.3829	2	41.1421	2	38.5753	373-a	1	3	3
Q9CW03	1217	1	Structural maintenance of chromosomes protein 3 OS=Mus musculus OX=10090 GN=Smc3 PE=1 SV=2	4	399-a	1	1	1	0.9971	1	0.9971	4	4	8	8	270-a	1	3	3	3	7.9085	3	9.702	3	9.0798	379-a	1	3	3	3	5.7886	3	6.8766	3	6.448	2065-a	0	1	1	1	3.1271	1	3.8539	1	3.6135	2996-a	0	1	1
A2BE28	776	1	Ribosomal biogenesis protein LAS1L OS=Mus musculus OX=10090 GN=Las1l PE=1 SV=1	3	4-a	1	1	1	0.9965	1	0.9965	5	5	9	9	1311-a	0.8406	1	1	1	4.1343	1	5.0719	1	4.7466	3-a	1	3	3	3	9.0782	3	10.7846	3	10.1123	null	0	0	0	0	0	0	0	0	0	3-a	1	5	5
O88665	651	1	Bromodomain-containing protein 7 OS=Mus musculus OX=10090 GN=Brd7 PE=1 SV=1	3	40-a	1	1	1	0.999	1	0.999	4	4	8	8	null	0	0	0	0	0	0	0	0	0	33-a	1	4	4	5	18.0356	5	21.4256	5	20.0901	904-a	0.9851	1	1	1	5.8459	1	7.2046	1	6.7551	36-a	1	2	2
Q9CWT6	540	1	Probable ATP-dependent RNA helicase DDX28 OS=Mus musculus OX=10090 GN=Ddx28 PE=2 SV=2	4	400-a	1	1	1	0.999	1	0.999	10	10	24	24	273-a	1	6	6	6	35.6468	6	43.7309	6	40.9263	381-a	1	6	6	8	34.7886	8	41.3276	8	38.7515	218-a	1	4	4	4	28.19	4	34.7422	4	32.5747	374-a	1	6	6
Q9CX86	305	1	Heterogeneous nuclear ribonucleoprotein A0 OS=Mus musculus OX=10090 GN=Hnrnpa0 PE=1 SV=1	4	401-a	1	1	1	0.999	1	0.999	18	18	48	48	274-a	1	11	11	11	115.706	11	141.946	11	132.843	382-a	1	12	12	14	107.788	14	128.048	14	120.066	219-a	1	7	7	7	87.3429	7	107.644	7	100.928	375-a	1	12	12
Q9CXF4	671	1	TBC1 domain family member 15 OS=Mus musculus OX=10090 GN=Tbc1d15 PE=1 SV=1	4	402-a	1	1	1	0.999	1	0.999	8	8	16	16	275-a	1	2	2	2	9.5625	2	11.7311	2	10.9787	383-a	1	6	6	7	24.4972	7	29.1018	7	27.2877	1127-a	0.7754	1	1	1	5.6716	1	6.9899	1	6.5538	376-a	1	5	5
Q9CXW2	359	1	28S ribosomal protein S22, mitochondrial OS=Mus musculus OX=10090 GN=Mrps22 PE=1 SV=1	2	403-a	1	1	1	0.999	1	0.999	8	8	11	11	null	0	0	0	0	0	0	0	0	0	385-a	1	5	5	6	39.2462	6	46.623	6	43.7168	null	0	0	0	0	0	0	0	0	0	377-a	1	5	5
Q9CXY6	390	1	Interleukin enhancer-binding factor 2 OS=Mus musculus OX=10090 GN=Ilf2 PE=1 SV=1	3	404-a	1	1	1	0.999	1	0.999	16	16	29	29	1072-a	0.994	2	2	2	16.4524	2	20.1835	2	18.889	386-a	1	11	11	11	66.2322	11	78.6814	11	73.7768	null	0	0	0	0	0	0	0	0	0	378-a	1	14	14
Q9CYF5	461	1	RCC1-like G exchanging factor-like protein OS=Mus musculus OX=10090 GN=Rcc1l PE=1 SV=1	2	406-a	1	1	1	0.999	1	0.999	5	5	8	8	null	0	0	0	0	0	0	0	0	0	388-a	1	4	4	5	25.4689	5	30.2561	5	28.3701	null	0	0	0	0	0	0	0	0	0	379-a	1	3	3
Q9CYH6	365	1	Ribosome biogenesis regulatory protein homolog OS=Mus musculus OX=10090 GN=Rrs1 PE=1 SV=1	2	407-a	1	1	1	0.9975	1	0.9975	4	4	6	6	null	0	0	0	0	0	0	0	0	0	389-a	1	2	2	2	12.867	2	15.2855	2	14.3327	null	0	0	0	0	0	0	0	0	0	380-a	1	4	4
Q9CYN9	350	1	Renin receptor OS=Mus musculus OX=10090 GN=Atp6ap2 PE=1 SV=2	4	408-a	1	1	1	0.999	1	0.999	7	7	18	18	279-a	1	3	3	3	27.499	3	33.7353	3	31.5717	390-a	1	5	5	5	33.5462	5	39.8516	5	37.3675	221-a	1	2	2	2	21.7466	2	26.8011	2	25.1291	381-a	1	7	7
Q9CZJ1	253	1	Probable U3 small nucleolar RNA-associated protein 11 OS=Mus musculus OX=10090 GN=Utp11 PE=2 SV=1	4	409-a	1	1	1	0.999	1	0.999	17	17	50	50	280-a	1	9	9	9	114.126	9	140.008	9	131.029	392-a	1	13	13	13	120.66	13	143.34	13	134.405	223-a	1	10	10	11	165.463	11	203.922	11	191.2	382-a	1	16	16
O88736	334	1	3-keto-steroid reductase/17-beta-hydroxysteroid dehydrogenase 7 OS=Mus musculus OX=10090 GN=Hsd17b7 PE=1 SV=1	4	41-a	1	1	1	0.999	1	0.999	10	10	36	36	32-a	1	8	8	11	105.66	11	129.622	11	121.308	34-a	1	10	10	12	84.3676	12	100.226	12	93.9781	24-a	1	6	6	6	68.365	6	84.255	6	78.9986	37-a	1	7	7
Q9CZP5	418	1	Mitochondrial chaperone BCS1 OS=Mus musculus OX=10090 GN=Bcs1l PE=1 SV=1	3	410-a	1	1	1	0.9976	1	0.9976	4	4	7	7	2321-a	0	1	1	1	7.6752	1	9.4158	1	8.8119	1601-a	0.9441	1	1	1	5.6178	1	6.6737	1	6.2577	null	0	0	0	0	0	0	0	0	0	383-a	1	4	4
Q9CZU3	1040	1	Exosome RNA helicase MTR4 OS=Mus musculus OX=10090 GN=Mtrex PE=1 SV=1	4	411-a	1	1	1	0.999	1	0.999	5	5	7	7	1044-a	0.9983	1	1	1	3.0848	1	3.7844	1	3.5417	2089-a	0.3341	1	1	1	2.2579	1	2.6823	1	2.5151	1291-a	0.3768	1	1	1	3.6593	1	4.5098	1	4.2285	384-a	1	4	4
Q9CZW5	611	1	Mitochondrial import receptor subunit TOM70 OS=Mus musculus OX=10090 GN=Tomm70 PE=1 SV=2	3	412-a	1	1	1	0.9969	1	0.9969	3	3	6	6	284-a	1	2	2	2	10.5015	2	12.8831	2	12.0568	393-a	1	3	3	3	11.5298	3	13.697	3	12.8432	1342-a	0.2813	1	1	1	6.2286	1	7.6763	1	7.1974	null	0	0	0
Q9CZX7	257	1	Type 2 phosphatidylinositol 4,5-bisphosphate 4-phosphatase OS=Mus musculus OX=10090 GN=Pip4p2 PE=1 SV=1	3	413-a	1	1	1	0.999	1	0.999	6	5	12	10	1396-a	0.7169	1	1	1	12.4833	1	15.3143	1	14.3322	394-a	1	6	5	6	54.8225	5	54.2726	6	61.0675	null	0	0	0	0	0	0	0	0	0	1093-a	1	5	4
Q9D051	359	1	Pyruvate dehydrogenase E1 component subunit beta, mitochondrial OS=Mus musculus OX=10090 GN=Pdhb PE=1 SV=1	4	414-a	1	1	1	0.999	1	0.999	14	14	45	45	286-a	1	11	11	11	98.3018	11	120.595	11	112.861	395-a	1	11	11	11	71.9514	11	85.4756	11	80.1475	227-a	1	9	9	9	95.4064	9	117.582	9	110.246	386-a	1	13	13
Q9D0F3	517	1	Protein ERGIC-53 OS=Mus musculus OX=10090 GN=Lman1 PE=1 SV=1	4	415-a	1	1	1	0.9924	1	0.9924	6	6	10	10	1567-a	0.3674	1	1	1	6.2054	1	7.6127	1	7.1245	396-a	1	3	3	3	13.6261	3	16.1873	3	15.1783	2077-a	0	1	1	1	7.361	1	9.0719	1	8.506	387-a	1	5	5
Q9D0F4	415	1	NF-kappa-B-activating protein OS=Mus musculus OX=10090 GN=Nkap PE=2 SV=1	4	416-a	1	1	1	0.999	1	0.999	9	9	25	25	287-a	1	4	4	5	38.6532	5	47.4191	5	44.3779	397-a	1	5	4	5	28.2919	4	26.8878	5	31.5148	228-a	1	7	5	7	64.1918	5	56.5084	7	74.1762	1099-a	1	8	8
Q9D0G0	442	1	28S ribosomal protein S30, mitochondrial OS=Mus musculus OX=10090 GN=Mrps30 PE=1 SV=1	3	417-a	1	1	1	0.9973	1	0.9973	7	7	10	10	null	0	0	0	0	0	0	0	0	0	398-a	1	5	5	5	26.5637	5	31.5567	5	29.5896	1103-a	0.8159	1	1	1	8.6101	1	10.6113	1	9.9493	388-a	1	4	4
Q9D0I9	660	1	Arginine--tRNA ligase, cytoplasmic OS=Mus musculus OX=10090 GN=Rars1 PE=1 SV=2	4	418-a	1	1	1	0.999	1	0.999	7	7	19	19	288-a	1	4	4	4	19.4437	4	23.8532	4	22.3234	399-a	1	6	6	6	21.3476	6	25.3601	6	23.7793	229-a	1	5	5	5	28.8307	5	35.5318	5	33.3151	389-a	1	4	4
Q9D0T1	128	1	NHP2-like protein 1 OS=Mus musculus OX=10090 GN=Snu13 PE=1 SV=4	3	419-a	1	1	1	0.9975	1	0.9975	7	7	9	9	1387-a	0.7256	1	1	1	25.0642	1	30.7483	1	28.7763	1512-a	0.9625	1	1	1	18.3456	1	21.7938	1	20.4353	null	0	0	0	0	0	0	0	0	0	390-a	1	7	7
B5B2N2	939	1	Isoform of O88942, Nuclear factor of activated T-cells c1 isoform IA-IXL OS=Mus musculus OX=10090 GN=Nfatc1 PE=1 SV=1	4	42-a	1	1	1	0.9965	1	0.9965	6	6	13	13	1120-a	0.9808	1	1	1	3.4166	1	4.1915	1	3.9226	35-a	1	2	2	3	7.5023	3	8.9125	3	8.3569	940-a	0.9625	2	2	2	8.1058	2	9.9898	2	9.3665	38-a	1	6	6
Q9D0W5	166	1	Peptidyl-prolyl cis-trans isomerase-like 1 OS=Mus musculus OX=10090 GN=Ppil1 PE=1 SV=1	1	420-a	1	1	1	0.9977	1	0.9977	2	2	2	2	null	0	0	0	0	0	0	0	0	0	null	0	0	0	0	0	0	0	0	0	null	0	0	0	0	0	0	0	0	0	391-a	1	2	2
Q9D125	171	1	28S ribosomal protein S25, mitochondrial OS=Mus musculus OX=10090 GN=Mrps25 PE=1 SV=1	2	421-a	1	1	1	0.999	1	0.999	3	3	5	5	null	0	0	0	0	0	0	0	0	0	400-a	1	3	3	3	41.197	3	48.9406	3	45.8899	null	0	0	0	0	0	0	0	0	0	392-a	1	2	2
F8WGD9	291	1	Isoform of Q9D1E8, 1-acyl-sn-glycerol-3-phosphate acyltransferase epsilon OS=Mus musculus OX=10090 GN=Agpat5 PE=1 SV=1	4	422-a	0.9857	1	1	0.999	1	0.999	2	2	4	4	1110-a	0.9857	1	1	1	11.0248	1	13.525	1	12.6576	1643-a	0.929	1	1	1	8.0695	1	9.5863	1	8.9887	953-a	0.9509	1	1	1	13.0778	1	16.1175	1	15.112	1557-a	0.9448	1	1
Q9D1I6	145	1	39S ribosomal protein L14, mitochondrial OS=Mus musculus OX=10090 GN=Mrpl14 PE=1 SV=1	4	423-a	1	1	1	0.999	1	0.999	7	7	24	24	289-a	1	6	6	6	132.754	6	162.86	6	152.415	401-a	1	6	6	6	97.1682	6	115.432	6	108.237	231-a	1	6	6	7	183.721	7	226.423	7	212.297	393-a	1	5	5
Q9D1M0	322	1	Protein SEC13 homolog OS=Mus musculus OX=10090 GN=Sec13 PE=1 SV=3	4	424-a	1	1	1	0.999	1	0.999	2	2	6	6	1111-a	0.9857	1	1	1	9.9634	1	12.2229	1	11.439	402-a	1	2	2	2	14.5853	2	17.3268	2	16.2467	922-a	0.9851	1	1	1	11.8188	1	14.5658	1	13.6571	1303-a	0.9999	2	2
Q9D1M7	201	1	Peptidyl-prolyl cis-trans isomerase FKBP11 OS=Mus musculus OX=10090 GN=Fkbp11 PE=1 SV=1	3	425-a	0.9997	1	1	0.9958	1	0.9958	2	2	4	4	992-a	0.9997	2	2	2	31.9225	2	39.162	2	36.6504	null	0	0	0	0	0	0	0	0	0	1016-a	0.9202	1	1	1	18.9336	1	23.3343	1	21.8785	1603-a	0.9209	1	1
Q9D1Q4	92	1	Dolichol-phosphate mannosyltransferase subunit 3 OS=Mus musculus OX=10090 GN=Dpm3 PE=1 SV=1	4	426-a	1	1	1	0.999	1	0.999	2	2	7	7	1189-a	0.9384	1	1	1	34.8719	1	42.7803	1	40.0366	403-a	1	2	2	2	51.0485	2	60.6437	2	56.8636	884-a	0.9926	2	2	2	82.7316	2	101.961	2	95.5997	1520-a	0.9547	1	1
Q9D270	265	1	Palmitoyltransferase ZDHHC21 OS=Mus musculus OX=10090 GN=Zdhhc21 PE=1 SV=2	4	427-a	1	1	1	0.9968	1	0.9968	3	3	8	8	1267-a	0.8894	1	1	1	12.1065	1	14.852	1	13.8995	1390-a	0.9992	2	2	2	17.7225	2	21.0537	2	19.7413	797-a	0.9999	2	2	2	28.7219	2	35.3977	2	33.1893	395-a	1	3	3
Q9D2N9	598	1	Vacuolar protein sorting-associated protein 33A OS=Mus musculus OX=10090 GN=Vps33a PE=1 SV=2	4	428-a	0.9998	1	1	0.9955	1	0.9955	3	3	5	5	1302-a	0.8545	1	1	1	5.3649	1	6.5816	1	6.1595	1345-a	0.9998	2	2	2	7.8536	2	9.3298	2	8.7482	1060-a	0.8828	1	1	1	6.364	1	7.8431	1	7.3538	1599-a	0.924	1	1
Q9D3D9	168	1	ATP synthase subunit delta, mitochondrial OS=Mus musculus OX=10090 GN=Atp5f1d PE=1 SV=1	4	429-a	1	1	1	0.999	1	0.999	3	3	13	13	290-a	1	3	3	4	76.386	4	93.7092	4	87.6992	404-a	1	3	3	3	41.9327	3	49.8145	3	46.7094	232-a	1	3	3	3	67.9581	3	83.7535	3	78.5284	396-a	1	3	3
O88967	715	1	ATP-dependent zinc metalloprotease YME1L1 OS=Mus musculus OX=10090 GN=Yme1l1 PE=1 SV=1	4	43-a	1	1	1	0.999	1	0.999	17	17	48	48	33-a	1	9	9	10	44.8701	10	55.0459	10	51.5156	36-a	1	13	13	15	49.2636	15	58.5233	15	54.8753	25-a	1	10	10	10	53.2259	10	65.5971	10	61.5047	39-a	1	13	13
Q9D6J6	248	1	NADH dehydrogenase [ubiquinone] flavoprotein 2, mitochondrial OS=Mus musculus OX=10090 GN=Ndufv2 PE=1 SV=2	2	430-a	1	1	1	0.9975	1	0.9975	3	3	4	4	null	0	0	0	0	0	0	0	0	0	1682-a	0.9065	1	1	1	9.4687	1	11.2484	1	10.5473	null	0	0	0	0	0	0	0	0	0	397-a	1	2	2
Q9D6K8	151	1	FUN14 domain-containing protein 2 OS=Mus musculus OX=10090 GN=Fundc2 PE=1 SV=1	4	431-a	1	1	1	0.9975	1	0.9975	8	8	22	22	291-a	1	6	6	6	127.479	6	156.389	6	146.359	405-a	1	7	7	7	108.858	7	129.32	7	121.259	233-a	1	4	4	4	100.812	4	124.244	4	116.492	398-a	1	5	5
D3Z2J6	257	1	Isoform of Q9D710, Thioredoxin domain-containing protein 14 OS=Mus musculus OX=10090 GN=Tmx2 PE=1 SV=1	4	432-a	1	1	1	0.999	1	0.999	8	8	18	18	292-a	1	4	4	4	49.9333	4	61.2574	4	57.3286	406-a	1	6	6	6	54.8225	6	65.1271	6	61.0675	234-a	1	4	4	5	74.04	5	91.2489	5	85.5562	399-a	1	3	3
Q9D7J4	117	1	Cytochrome c oxidase assembly protein COX20, mitochondrial OS=Mus musculus OX=10090 GN=Cox20 PE=1 SV=1	4	433-a	1	1	1	0.9977	1	0.9977	2	2	7	7	293-a	1	2	2	2	54.8412	2	67.2784	2	62.9635	1312-a	0.9999	2	2	2	40.1407	2	47.6857	2	44.7132	1246-a	0.4617	1	1	1	32.527	1	40.0871	1	37.5862	400-a	1	2	2
Q9D7N9	415	1	Adipocyte plasma membrane-associated protein OS=Mus musculus OX=10090 GN=Apmap PE=1 SV=1	3	434-a	1	1	1	0.9973	1	0.9973	5	5	7	7	1304-a	0.8469	1	1	1	7.7306	1	9.4838	1	8.8756	407-a	1	4	4	4	22.6336	4	26.8878	4	25.2118	880-a	0.9947	2	2	2	18.3405	2	22.6033	2	21.1932	null	0	0	0
Q9D7S7	122	1	60S ribosomal protein L22-like 1 OS=Mus musculus OX=10090 GN=Rpl22l1 PE=1 SV=1	4	435-a	1	1	1	0.999	1	0.999	7	6	25	23	294-a	1	7	6	7	184.078	6	193.563	7	211.341	408-a	1	7	6	7	134.735	6	137.194	7	150.083	235-a	1	5	5	5	155.969	5	192.221	5	180.229	401-a	1	6	6
Q9D880	353	1	Mitochondrial import inner membrane translocase subunit TIM50 OS=Mus musculus OX=10090 GN=Timm50 PE=1 SV=1	4	436-a	1	1	1	0.999	1	0.999	20	20	77	77	295-a	1	14	14	17	154.503	17	189.542	17	177.386	410-a	1	18	18	21	139.696	21	165.954	21	155.61	236-a	1	15	15	18	194.056	18	239.16	18	224.24	402-a	1	19	19
Q9D8B3	224	1	Charged multivesicular body protein 4b OS=Mus musculus OX=10090 GN=Chmp4b PE=1 SV=2	2	437-a	1	1	1	0.9975	1	0.9975	6	6	8	8	null	0	0	0	0	0	0	0	0	0	411-a	1	3	3	4	41.9327	4	49.8145	4	46.7094	null	0	0	0	0	0	0	0	0	0	403-a	1	4	4
Q9D8E6	419	1	60S ribosomal protein L4 OS=Mus musculus OX=10090 GN=Rpl4 PE=1 SV=3	4	438-a	1	1	1	0.999	1	0.999	32	32	91	91	296-a	1	16	16	17	130.166	17	159.686	17	149.444	412-a	1	28	28	32	179.34	32	213.049	32	199.769	237-a	1	12	12	12	108.993	12	134.325	12	125.945	404-a	1	27	27
Q9D8N0	437	1	Elongation factor 1-gamma OS=Mus musculus OX=10090 GN=Eef1g PE=1 SV=3	2	439-a	1	1	1	0.999	1	0.999	4	4	8	8	297-a	1	3	3	3	22.0243	3	27.0191	3	25.2863	null	0	0	0	0	0	0	0	0	0	238-a	1	4	4	5	43.543	5	53.6635	5	50.3157	null	0	0	0
O89017	435	1	Legumain OS=Mus musculus OX=10090 GN=Lgmn PE=1 SV=1	4	44-a	1	1	1	0.999	1	0.999	6	6	16	16	34-a	1	3	3	3	22.1256	3	27.1433	3	25.4025	38-a	1	5	5	5	26.9912	5	32.0645	5	30.0658	26-a	1	3	3	3	26.2459	3	32.3462	3	30.3282	40-a	1	5	5
Q9D8Z1	356	1	Activating signal cointegrator 1 complex subunit 1 OS=Mus musculus OX=10090 GN=Ascc1 PE=1 SV=1	4	440-a	1	1	1	0.999	1	0.999	5	5	10	10	957-a	0.9999	2	2	2	18.0237	2	22.1112	2	20.6931	413-a	1	3	3	3	19.7885	3	23.508	3	22.0426	855-a	0.9988	2	2	2	21.3801	2	26.3494	2	24.7056	406-a	1	3	3
Q9DB15	201	1	39S ribosomal protein L12, mitochondrial OS=Mus musculus OX=10090 GN=Mrpl12 PE=1 SV=2	3	441-a	1	1	1	0.999	1	0.999	7	7	11	11	2349-a	0	1	1	1	15.9613	1	19.581	1	18.3252	414-a	1	3	3	3	35.0482	3	41.636	3	39.0407	null	0	0	0	0	0	0	0	0	0	407-a	1	6	6
E9PVA2	503	1	Isoform of Q9DB85, Ribosomal RNA-processing protein 8 OS=Mus musculus OX=10090 GN=Rrp8 PE=1 SV=1	4	442-a	1	1	1	0.9962	1	0.9962	5	5	9	9	1233-a	0.9133	1	1	1	6.3782	1	7.8246	1	7.3228	415-a	1	4	4	4	18.6738	4	22.1838	4	20.801	1065-a	0.8757	1	1	1	7.5659	1	9.3244	1	8.7427	408-a	1	3	3
Q9DB96	315	1	Neuroguidin OS=Mus musculus OX=10090 GN=Ngdn PE=1 SV=1	4	443-a	1	1	1	0.999	1	0.999	4	4	8	8	1052-a	0.9978	1	1	1	10.1848	1	12.4946	1	11.6932	416-a	1	2	2	2	14.9094	2	17.7118	2	16.6078	240-a	1	2	2	2	24.1629	2	29.779	2	27.9212	409-a	1	3	3
Q9DBD5	1123	1	Proline-, glutamic acid- and leucine-rich protein 1 OS=Mus musculus OX=10090 GN=Pelp1 PE=1 SV=2	4	444-a	1	1	1	0.999	1	0.999	7	7	21	21	298-a	1	5	5	6	17.1409	6	21.0282	6	19.6796	417-a	1	6	6	6	12.5462	6	14.9044	6	13.9754	241-a	1	3	3	3	10.1665	3	12.5295	3	11.7478	410-a	1	6	6
Q9DBE9	838	1	pre-rRNA 2_-O-ribose RNA methyltransferase FTSJ3 OS=Mus musculus OX=10090 GN=Ftsj3 PE=1 SV=1	4	445-a	1	1	1	0.999	1	0.999	28	28	72	72	299-a	1	12	12	12	45.941	12	56.3597	12	52.7451	418-a	1	19	19	20	56.0437	20	66.5779	20	62.4278	242-a	1	12	12	14	63.5789	14	78.3565	14	73.4681	411-a	1	24	24
A2ACG7	615	1	Isoform of Q9DBG6, Dolichyl-diphosphooligosaccharide--protein glycosyltransferase subunit 2 OS=Mus musculus OX=10090 GN=Rpn2 PE=1 SV=1	4	446-a	1	1	1	0.999	1	0.999	11	11	36	36	300-a	1	7	7	7	36.5162	7	44.7976	7	41.9245	419-a	1	10	10	11	42.0009	11	49.8955	11	46.7853	243-a	1	8	8	9	55.6925	9	68.637	9	64.355	412-a	1	9	9
Q9DBH5	358	1	Vesicular integral-membrane protein VIP36 OS=Mus musculus OX=10090 GN=Lman2 PE=1 SV=2	4	447-a	1	1	1	0.9975	1	0.9975	4	4	10	10	301-a	1	4	4	4	35.846	4	43.9753	4	41.1549	1346-a	0.9998	2	2	2	13.1186	2	15.5844	2	14.613	244-a	1	2	2	2	21.2606	2	26.2022	2	24.5675	413-a	1	2	2
Q9DBR1	951	1	5_-3_ exoribonuclease 2 OS=Mus musculus OX=10090 GN=Xrn2 PE=1 SV=1	2	448-a	1	1	1	0.9973	1	0.9973	4	4	7	7	null	0	0	0	0	0	0	0	0	0	421-a	1	4	4	4	9.8769	4	11.7334	4	11.002	null	0	0	0	0	0	0	0	0	0	414-a	1	3	3
Q9DBS1	400	1	Transmembrane protein 43 OS=Mus musculus OX=10090 GN=Tmem43 PE=1 SV=1	4	449-a	1	1	1	0.999	1	0.999	6	6	15	15	302-a	1	4	4	5	40.1027	5	49.1973	5	46.0421	422-a	1	4	4	4	23.4823	4	27.8961	4	26.1572	245-a	1	2	2	2	19.0283	2	23.451	2	21.9879	415-a	1	4	4
O89023	562	1	Tripeptidyl-peptidase 1 OS=Mus musculus OX=10090 GN=Tpp1 PE=1 SV=2	4	45-a	1	1	1	0.9934	1	0.9934	3	3	7	7	1253-a	0.8988	1	1	1	5.7086	1	7.0032	1	6.554	1845-a	0.7456	1	1	1	4.1783	1	4.9637	1	4.6543	825-a	0.9996	2	2	2	13.5433	2	16.6911	2	15.6498	41-a	1	3	3
Q9DBY8	855	1	Nuclear valosin-containing protein-like OS=Mus musculus OX=10090 GN=Nvl PE=1 SV=1	2	450-a	1	1	1	0.9975	1	0.9975	4	4	8	8	null	0	0	0	0	0	0	0	0	0	423-a	1	4	4	4	10.9859	4	13.0508	4	12.2373	null	0	0	0	0	0	0	0	0	0	416-a	1	4	4
Q9DC23	793	1	DnaJ homolog subfamily C member 10 OS=Mus musculus OX=10090 GN=Dnajc10 PE=1 SV=2	4	451-a	1	1	1	0.999	1	0.999	14	14	39	39	303-a	1	12	12	12	48.548	12	59.5579	12	55.7382	424-a	1	10	10	11	32.5732	11	38.6958	11	36.2837	246-a	1	6	6	6	28.7944	6	35.487	6	33.2731	417-a	1	10	10
Q9DC37	464	1	Major facilitator superfamily domain-containing protein 1 OS=Mus musculus OX=10090 GN=Mfsd1 PE=1 SV=1	2	452-a	1	1	1	0.9976	1	0.9976	5	5	8	8	null	0	0	0	0	0	0	0	0	0	425-a	1	4	4	4	20.2434	4	24.0484	4	22.5493	null	0	0	0	0	0	0	0	0	0	418-a	1	4	4
Q9DC48	579	1	Pre-mRNA-processing factor 17 OS=Mus musculus OX=10090 GN=Cdc40 PE=2 SV=1	2	453-a	1	1	1	0.9962	1	0.9962	5	5	6	6	null	0	0	0	0	0	0	0	0	0	426-a	1	2	2	2	8.1113	2	9.636	2	9.0353	null	0	0	0	0	0	0	0	0	0	419-a	1	4	4
A0A0R3P9C8	373	1	Isoform of Q9DC69, NADH dehydrogenase [ubiquinone] 1 alpha subcomplex subunit 9, mitochondrial OS=Mus musculus OX=10090 GN=Ndufa9 PE=1 SV=1	4	454-a	1	1	1	0.9947	1	0.9947	5	5	12	12	304-a	1	3	3	3	25.8033	3	31.6551	3	29.6249	427-a	1	4	4	4	25.1821	4	29.9154	4	28.0507	1063-a	0.8793	1	1	1	10.2028	1	12.5742	1	11.7898	420-a	1	4	4
Q9DC70	224	1	NADH dehydrogenase [ubiquinone] iron-sulfur protein 7, mitochondrial OS=Mus musculus OX=10090 GN=Ndufs7 PE=1 SV=1	4	455-a	1	1	1	0.999	1	0.999	5	5	18	18	305-a	1	3	3	3	42.9671	3	52.7114	3	49.3308	428-a	1	5	5	5	52.4159	5	62.2681	5	58.3867	247-a	1	4	4	5	84.9476	5	104.692	5	98.1605	421-a	1	5	5
Q9DC71	258	1	28S ribosomal protein S15, mitochondrial OS=Mus musculus OX=10090 GN=Mrps15 PE=1 SV=2	4	456-a	1	1	1	0.999	1	0.999	5	5	13	13	306-a	1	3	3	3	37.3048	3	45.7649	3	42.8298	429-a	1	2	2	2	18.2033	2	21.6249	2	20.2769	248-a	1	4	4	5	73.753	5	90.8952	5	85.2246	422-a	1	3	3
Q9DCE5	382	1	p21-activated protein kinase-interacting protein 1 OS=Mus musculus OX=10090 GN=Pak1ip1 PE=1 SV=2	3	457-a	1	1	1	0.9953	1	0.9953	3	3	5	5	307-a	1	2	2	2	16.7969	2	20.6062	2	19.2846	1635-a	0.9317	1	1	1	6.1472	1	7.3026	1	6.8474	null	0	0	0	0	0	0	0	0	0	1377-a	0.9992	2	2
Q9DCF9	185	1	Translocon-associated protein subunit gamma OS=Mus musculus OX=10090 GN=Ssr3 PE=1 SV=1	4	458-a	1	1	1	0.999	1	0.999	8	8	25	25	1037-a	0.9988	1	1	2	34.6834	2	42.549	2	39.8202	430-a	1	8	8	12	152.318	12	180.948	12	169.669	249-a	1	3	3	5	102.856	5	126.762	5	118.854	423-a	1	5	5
Q9DCJ9	320	1	N-acetylneuraminate lyase OS=Mus musculus OX=10090 GN=Npl PE=1 SV=1	4	459-a	1	1	1	0.999	1	0.999	8	8	20	20	308-a	1	5	5	5	50.1283	5	61.4966	5	57.5526	431-a	1	5	5	5	36.6911	5	43.5877	5	40.8707	250-a	1	4	4	4	47.5707	4	58.6274	4	54.9699	424-a	1	6	6
P00405	227	1	Cytochrome c oxidase subunit 2 OS=Mus musculus OX=10090 GN=Mtco2 PE=1 SV=1	4	46-a	1	1	1	0.999	1	0.999	5	5	14	14	35-a	1	2	2	2	28.2662	2	34.6765	2	32.4525	39-a	1	3	3	4	41.3785	4	49.1562	4	46.0921	27-a	1	2	2	2	33.53	2	41.3233	2	38.7453	42-a	1	5	5
F2Z456	313	1	Isoform of Q9DCN2, NADH-cytochrome b5 reductase OS=Mus musculus OX=10090 GN=Cyb5r3 PE=1 SV=1	4	460-a	1	1	1	0.999	1	0.999	12	12	36	36	309-a	1	9	9	10	102.499	10	125.744	10	117.679	432-a	1	10	10	10	75.0234	10	89.125	10	83.5695	251-a	1	7	7	7	85.1105	7	104.892	7	98.3486	425-a	1	9	9
Q9DCT2	263	1	NADH dehydrogenase [ubiquinone] iron-sulfur protein 3, mitochondrial OS=Mus musculus OX=10090 GN=Ndufs3 PE=1 SV=2	4	461-a	1	1	1	0.999	1	0.999	5	5	17	17	310-a	1	4	4	4	48.7941	4	59.8599	4	56.0208	433-a	1	5	5	5	44.6432	5	53.0345	5	49.7286	252-a	1	3	3	4	57.8807	4	71.3338	4	66.8835	426-a	1	4	4
B1ASE2	138	1	Isoform of Q9DCX2, ATP synthase subunit d, mitochondrial (Fragment) OS=Mus musculus OX=10090 GN=Atp5h PE=1 SV=1	4	462-a	1	1	1	0.999	1	0.999	10	10	26	26	312-a	1	5	5	5	116.24	5	142.601	5	133.455	434-a	1	8	8	8	136.129	8	161.717	8	151.636	253-a	1	6	6	6	165.463	6	203.922	6	191.2	427-a	1	7	7
Q9DCZ4	198	1	MICOS complex subunit Mic26 OS=Mus musculus OX=10090 GN=Apoo PE=1 SV=2	4	463-a	1	1	1	0.999	1	0.999	5	5	16	16	313-a	1	4	4	4	64.8124	4	79.5108	4	74.4114	435-a	1	3	3	3	35.5793	3	42.2669	3	39.6322	254-a	1	3	3	3	57.6614	3	71.0635	3	66.6301	428-a	1	5	5
A0A5F8MPK9	609	1	Isoform of Q9EP69, Phosphatidylinositol-3-phosphatase SAC1 OS=Mus musculus OX=10090 GN=Sacm1l PE=1 SV=1	4	464-a	1	1	1	0.9952	1	0.9952	5	5	12	12	314-a	1	3	3	3	15.804	3	19.3881	3	18.1447	436-a	1	4	4	5	19.2794	5	22.9032	5	21.4756	1151-a	0.719	1	1	1	6.249	1	7.7015	1	7.221	429-a	1	3	3
A0A2I3BQV5	1088	1	Isoform of Q9EPK7, Exportin-7 OS=Mus musculus OX=10090 GN=Xpo7 PE=1 SV=1	4	465-a	1	1	1	0.999	1	0.999	11	11	20	20	316-a	1	4	4	4	11.7949	4	14.4698	4	13.5418	437-a	1	8	8	8	17.2664	8	20.5119	8	19.2333	798-a	0.9999	2	2	2	6.9957	2	8.6217	2	8.0838	431-a	1	6	6
Q5SQ20	588	1	Isoform of Q9EQ61, Pescadillo homolog OS=Mus musculus OX=10090 GN=Pes1 PE=1 SV=1	4	466-a	1	1	1	0.999	1	0.999	19	19	42	42	317-a	1	13	13	13	70.9299	13	87.0157	13	81.4349	439-a	1	10	10	10	39.9359	10	47.4424	10	44.4851	255-a	1	8	8	8	51.7776	8	63.8122	8	59.8311	432-a	1	10	10
Q9EQI8	283	1	39S ribosomal protein L46, mitochondrial OS=Mus musculus OX=10090 GN=Mrpl46 PE=1 SV=1	3	467-a	1	1	1	0.997	1	0.997	4	4	7	7	1292-a	0.8666	1	1	1	11.3364	1	13.9074	1	13.0154	440-a	1	3	3	3	24.8929	3	29.5719	3	27.7285	null	0	0	0	0	0	0	0	0	0	433-a	1	3	3
Q3U4N2	284	1	Isoform of Q9EQK7, Protein-S-isoprenylcysteine O-methyltransferase OS=Mus musculus OX=10090 GN=Icmt PE=1 SV=1	4	468-a	1	1	1	0.998	1	0.998	3	3	5	5	2360-a	0	1	1	1	11.2965	1	13.8584	1	12.9696	1664-a	0.9183	1	1	1	8.2684	1	9.8226	1	9.2103	1046-a	0.8987	1	1	1	13.4002	1	16.5148	1	15.4845	434-a	1	2	2
Q9EQP2	541	1	EH domain-containing protein 4 OS=Mus musculus OX=10090 GN=Ehd4 PE=1 SV=1	4	469-a	1	1	1	0.999	1	0.999	33	29	120	102	901-b	1	22	21	26	154.184	25	181.875	26	177.019	1231-b	1	29	27	39	169.281	37	190.787	39	188.564	256-a	1	20	17	22	154.759	19	164.72	21	170.701	1204-b	1	29	27
A0A5H1ZRK8	107	1	Isoform of P01837, Immunoglobulin kappa constant (Fragment) OS=Mus musculus OX=10090 GN=Igkc PE=1 SV=1	4	47-a	1	1	1	0.999	1	0.999	28	28	190	190	36-a	1	24	24	56	1679.06	56	2059.85	56	1927.74	40-a	1	24	24	42	921.736	42	1094.99	42	1026.73	28-a	1	23	23	43	1529.37	43	1884.84	43	1767.26	43-a	1	27	27
Q9EQU3	1032	1	Toll-like receptor 9 OS=Mus musculus OX=10090 GN=Tlr9 PE=1 SV=3	2	470-a	1	1	1	0.9943	1	0.9943	3	3	4	4	null	0	0	0	0	0	0	0	0	0	441-a	1	3	3	3	6.8263	3	8.1093	3	7.6039	null	0	0	0	0	0	0	0	0	0	1692-a	0.8487	1	1
Q9ER00	274	1	Syntaxin-12 OS=Mus musculus OX=10090 GN=Stx12 PE=1 SV=1	2	471-a	1	1	1	0.9972	1	0.9972	6	6	8	8	null	0	0	0	0	0	0	0	0	0	442-a	1	5	5	5	42.8509	5	50.9053	5	47.7322	null	0	0	0	0	0	0	0	0	0	435-a	1	3	3
Q9ER39	333	1	Torsin-1A OS=Mus musculus OX=10090 GN=Tor1a PE=1 SV=1	4	472-a	1	1	1	0.999	1	0.999	6	6	11	11	318-a	1	3	3	3	28.9028	3	35.4575	3	33.1835	1980-a	0.5113	1	1	1	7.0517	1	8.3772	1	7.855	876-a	0.9964	2	2	2	22.8568	2	28.1693	2	26.4119	436-a	1	5	5
Q9ER41	336	1	Torsin-1B OS=Mus musculus OX=10090 GN=Tor1b PE=1 SV=2	4	473-a	1	1	1	0.999	1	0.999	4	4	12	12	319-a	1	2	2	2	19.0965	2	23.4273	2	21.9248	443-a	1	3	3	3	20.9664	3	24.9073	3	23.3547	257-a	1	3	3	3	33.9791	3	41.8767	3	39.2642	437-a	1	3	3
A0A087WQS1	349	1	Isoform of Q9ERE3, Serine/threonine-protein kinase Sgk3 OS=Mus musculus OX=10090 GN=Sgk3 PE=1 SV=1	4	474-a	1	1	1	0.9982	1	0.9982	4	4	12	12	320-a	1	3	3	3	27.5778	3	33.832	3	31.6622	445-a	1	3	3	3	20.1854	3	23.9795	3	22.4847	258-a	1	3	3	3	32.7134	3	40.3169	3	37.8016	438-a	1	3	3
Q9ERS2	144	1	NADH dehydrogenase [ubiquinone] 1 alpha subcomplex subunit 13 OS=Mus musculus OX=10090 GN=Ndufa13 PE=1 SV=3	4	475-a	1	1	1	0.9975	1	0.9975	5	5	17	17	321-a	1	4	4	4	89.117	4	109.327	4	102.316	446-a	1	4	4	4	65.2287	4	77.4892	4	72.659	259-a	1	5	5	5	132.141	5	162.854	5	152.694	439-a	1	4	4
Q9ERU9	3053	1	E3 SUMO-protein ligase RanBP2 OS=Mus musculus OX=10090 GN=Ranbp2 PE=1 SV=2	4	476-a	1	1	1	0.999	1	0.999	39	39	80	80	322-a	1	12	12	12	12.6101	12	15.4698	12	14.4777	447-a	1	30	30	30	23.0747	30	27.4118	30	25.7032	260-a	1	4	4	5	6.2326	5	7.6813	5	7.2021	440-a	1	30	30
Q9ESP1	221	1	Stromal cell-derived factor 2-like protein 1 OS=Mus musculus OX=10090 GN=Sdf2l1 PE=1 SV=2	4	477-a	1	1	1	0.999	1	0.999	9	9	25	25	323-a	1	6	6	6	87.1008	6	106.854	6	100.001	448-a	1	7	7	8	85.0039	8	100.981	8	94.6869	261-a	1	6	6	6	103.321	6	127.336	6	119.391	441-a	1	5	5
Q9ESX4	241	1	Nucleolar protein of 40 kDa OS=Mus musculus OX=10090 GN=Zcchc17 PE=1 SV=1	4	478-a	1	1	1	0.997	1	0.997	5	5	13	13	325-a	1	2	2	2	26.6242	2	32.6621	2	30.5673	449-a	1	4	4	4	38.9748	4	46.3006	4	43.4145	263-a	1	3	3	3	47.3733	3	58.3842	3	54.7418	442-a	1	4	4
A0A498WGK6	584	1	Isoform of Q9ET30, Transmembrane 9 superfamily member OS=Mus musculus OX=10090 GN=Tm9sf3 PE=1 SV=1	4	479-a	1	1	1	0.999	1	0.999	9	9	26	26	326-a	1	5	5	5	27.4676	5	33.6968	5	31.5357	450-a	1	7	7	7	28.1466	7	33.4371	7	31.3529	264-a	1	5	5	6	39.0992	6	48.1869	6	45.1807	443-a	1	7	7
P01887	119	1	Beta-2-microglobulin OS=Mus musculus OX=10090 GN=B2m PE=1 SV=2	4	48-a	1	1	1	0.999	1	0.999	3	3	10	10	1032-a	0.9989	2	2	2	53.9195	2	66.1477	2	61.9053	41-a	1	2	2	3	59.1991	3	70.3264	3	65.9426	890-a	0.9913	1	1	1	31.9803	1	39.4134	1	36.9545	44-a	1	3	3
Q9JHZ2	492	1	Progressive ankylosis protein OS=Mus musculus OX=10090 GN=Ankh PE=2 SV=1	2	480-a	1	1	1	0.998	1	0.998	3	3	5	5	null	0	0	0	0	0	0	0	0	0	451-a	1	2	2	2	9.5457	2	11.3399	2	10.633	null	0	0	0	0	0	0	0	0	0	444-a	1	3	3
Q9JIF7	953	1	Coatomer subunit beta OS=Mus musculus OX=10090 GN=Copb1 PE=1 SV=1	4	481-a	1	1	1	0.999	1	0.999	43	43	139	139	327-a	1	29	29	31	104.359	31	128.027	31	119.816	452-a	1	37	37	44	108.418	44	128.796	44	120.768	265-a	1	24	24	25	99.8335	25	123.038	25	115.362	445-a	1	36	36
Q9JIG7	627	1	Coiled-coil domain-containing protein 22 OS=Mus musculus OX=10090 GN=Ccdc22 PE=1 SV=1	4	482-a	1	1	1	0.9975	1	0.9975	11	11	24	24	328-a	1	7	7	7	35.8174	7	43.9402	7	41.1221	453-a	1	6	6	6	22.4711	6	26.6949	6	25.0309	266-a	1	4	4	4	24.2785	4	29.9215	4	28.0548	446-a	1	6	6
Q9JIK5	851	1	Nucleolar RNA helicase 2 OS=Mus musculus OX=10090 GN=Ddx21 PE=1 SV=3	4	483-a	1	1	1	0.999	1	0.999	61	61	153	153	329-a	1	20	20	22	82.9385	22	101.748	22	95.2221	454-a	1	49	49	53	146.247	53	173.736	53	162.906	267-a	1	18	18	18	80.4956	18	99.205	18	93.016	447-a	1	54	54
Q9JIK9	218	1	28S ribosomal protein S34, mitochondrial OS=Mus musculus OX=10090 GN=Mrps34 PE=1 SV=1	2	484-a	1	1	1	0.999	1	0.999	7	7	14	14	null	0	0	0	0	0	0	0	0	0	455-a	1	6	6	6	64.6302	6	76.7783	6	71.9924	null	0	0	0	0	0	0	0	0	0	448-a	1	7	7
A0A2I3BRK6	96	1	Isoform of Q9JIX0, Transcription and mRNA export factor ENY2 OS=Mus musculus OX=10090 GN=Eny2 PE=1 SV=1	3	485-a	0.9999	1	1	0.999	1	0.999	3	3	4	4	1565-a	0.3681	1	1	1	33.4189	1	40.9978	1	38.3684	1605-a	0.9427	1	1	1	24.4607	1	29.0585	1	27.2471	null	0	0	0	0	0	0	0	0	0	1306-a	0.9999	2	2
Q9JJ28	1271	1	Protein flightless-1 homolog OS=Mus musculus OX=10090 GN=Flii PE=1 SV=1	3	486-a	1	1	1	0.999	1	0.999	3	3	5	5	2376-a	0	1	1	1	2.5242	1	3.0966	1	2.898	456-a	1	2	2	2	3.6951	2	4.3896	2	4.116	null	0	0	0	0	0	0	0	0	0	449-a	1	2	2
Q9JJA4	423	1	Ribosome biogenesis protein WDR12 OS=Mus musculus OX=10090 GN=Wdr12 PE=1 SV=1	4	487-a	1	1	1	0.9977	1	0.9977	3	3	9	9	958-a	0.9999	2	2	2	15.1689	2	18.6089	2	17.4154	457-a	1	3	3	3	16.6541	3	19.7845	3	18.5512	1052-a	0.8901	1	1	1	8.9968	1	11.0879	1	10.3962	450-a	1	3	3
Q9JJG9	693	1	Nitric oxide-associated protein 1 OS=Mus musculus OX=10090 GN=Noa1 PE=1 SV=1	3	488-a	1	1	1	0.999	1	0.999	5	5	9	9	1445-a	0.6048	1	1	1	4.6295	1	5.6793	1	5.3151	458-a	1	3	3	4	13.554	4	16.1017	4	15.098	null	0	0	0	0	0	0	0	0	0	451-a	1	4	4
Q9JJI8	70	1	60S ribosomal protein L38 OS=Mus musculus OX=10090 GN=Rpl38 PE=1 SV=3	4	489-a	1	1	1	0.999	1	0.999	9	9	43	43	330-a	1	5	5	10	458.316	10	562.255	10	526.195	459-a	1	9	9	14	469.646	14	557.922	14	523.145	268-a	1	6	6	9	489.298	9	603.025	9	565.404	452-a	1	7	7
P01902	368	1	Isoform of P01901, H-2 class I histocompatibility antigen, K-D alpha chain OS=Mus musculus OX=10090 GN=H2-K1 PE=1 SV=1	4	49-a	1	1	1	0.999	1	0.999	14	11	43	32	413-c	1	8	6	10	87.1797	7	74.8655	8	80.0731	42-a	1	11	9	12	76.5728	10	75.8047	12	85.2954	29-a	1	8	6	9	93.0731	7	89.2156	9	107.55	45-a	1	11	10
D3Z6W5	124	1	Isoform of Q9JJR8, Transmembrane protein 9B OS=Mus musculus OX=10090 GN=Tmem9b PE=1 SV=1	2	490-a	0.9998	1	1	0.997	1	0.997	2	2	4	4	null	0	0	0	0	0	0	0	0	0	1690-a	0.9039	1	1	2	37.8747	2	44.9937	2	42.1891	null	0	0	0	0	0	0	0	0	0	1334-a	0.9998	2	2
Q9JKF7	336	1	39S ribosomal protein L39, mitochondrial OS=Mus musculus OX=10090 GN=Mrpl39 PE=1 SV=4	2	491-a	1	1	1	0.999	1	0.999	4	4	5	5	null	0	0	0	0	0	0	0	0	0	461-a	1	3	3	3	20.9664	3	24.9073	3	23.3547	null	0	0	0	0	0	0	0	0	0	454-a	1	2	2
A0A1L1SSL9	2641	1	Isoform of Q9JKK8, Non-specific serine/threonine protein kinase OS=Mus musculus OX=10090 GN=Atr PE=1 SV=1	4	492-a	1	1	1	0.999	1	0.999	6	6	9	9	331-a	1	4	4	4	4.8591	4	5.9611	4	5.5787	1398-a	0.9989	2	2	2	1.7783	2	2.1125	2	1.9809	1283-a	0.3947	1	1	1	1.441	1	1.7759	1	1.6651	1421-a	0.9967	2	2
Q9JKZ2	718	1	Sodium/myo-inositol cotransporter OS=Mus musculus OX=10090 GN=Slc5a3 PE=1 SV=2	3	493-a	1	1	1	0.999	1	0.999	3	3	7	7	1529-a	0.4275	1	1	1	4.4683	1	5.4816	1	5.13	462-a	1	2	2	2	6.541	2	7.7705	2	7.2861	null	0	0	0	0	0	0	0	0	0	455-a	1	3	3
Q4V9V3	202	1	Isoform of Q9JLJ5, Elongation of very long chain fatty acids protein OS=Mus musculus OX=10090 GN=Elovl1 PE=1 SV=1	4	494-a	1	1	1	0.999	1	0.999	2	2	9	9	333-a	1	2	2	3	47.6467	3	58.4523	3	54.7034	463-a	1	2	2	2	23.2498	2	27.6199	2	25.8983	271-a	1	2	2	2	37.6797	2	46.4376	2	43.5405	456-a	1	2	2
D3YWC2	200	1	Isoform of Q9JM93, ADP-ribosylation factor-like protein 6-interacting protein 4 OS=Mus musculus OX=10090 GN=Arl6ip4 PE=1 SV=1	3	495-a	1	1	1	0.999	1	0.999	9	9	15	15	1436-a	0.6363	1	1	1	16.0411	1	19.6789	1	18.4168	null	0	0	0	0	0	0	0	0	0	272-a	1	5	5	6	114.17	6	140.706	6	131.928	457-a	1	7	7
Q9QUJ7	711	1	Long-chain-fatty-acid--CoA ligase 4 OS=Mus musculus OX=10090 GN=Acsl4 PE=1 SV=2	4	496-a	1	1	1	0.999	1	0.999	18	16	64	55	334-a	1	15	13	18	81.2206	15	83.0334	17	88.0692	464-a	1	13	11	15	49.5408	13	51.0056	13	47.8262	273-a	1	13	11	14	74.9355	12	79.1594	14	86.591	458-a	1	15	13
G3X8Y8	784	1	Isoform of Q9QUN7, Toll-like receptor 2 OS=Mus musculus OX=10090 GN=Tlr2 PE=1 SV=1	4	497-a	1	1	1	0.9925	1	0.9925	4	4	7	7	335-a	1	2	2	2	8.1842	2	10.0403	2	9.3963	1411-a	0.998	2	2	2	5.9904	2	7.1164	2	6.6728	993-a	0.9327	1	1	1	4.8542	1	5.9824	1	5.6092	1347-a	0.9997	2	2
Q9QXB9	364	1	Developmentally-regulated GTP-binding protein 2 OS=Mus musculus OX=10090 GN=Drg2 PE=1 SV=1	4	498-a	1	1	1	0.999	1	0.999	12	11	28	26	337-a	1	7	7	7	61.6964	7	75.6882	7	70.8339	466-a	1	8	7	9	58.0607	8	61.3102	9	64.6745	274-a	1	4	4	4	41.8204	4	51.5406	4	48.3251	1179-a	1	8	8
Q9QXX4	676	1	Calcium-binding mitochondrial carrier protein Aralar2 OS=Mus musculus OX=10090 GN=Slc25a13 PE=1 SV=1	4	499-a	1	1	1	0.999	1	0.999	27	22	105	77	338-a	1	23	18	27	128.139	20	116.443	25	136.219	467-a	1	24	19	29	100.738	21	86.6596	23	88.9965	275-a	1	18	14	22	123.853	16	111.01	20	130.106	459-a	1	20	15
B1AUE5	324	1	Peroxisome biogenesis factor 10 OS=Mus musculus OX=10090 GN=Pex10 PE=2 SV=1	4	5-a	1	1	1	0.999	1	0.999	5	5	8	8	4-a	1	2	2	2	19.8038	2	24.295	2	22.7368	2237-a	0	1	1	1	7.2476	1	8.6099	1	8.0732	2-a	1	3	3	3	35.2375	3	43.4277	3	40.7184	4-a	1	2	2
P03975	557	1	IgE-binding protein OS=Mus musculus OX=10090 GN=Iap PE=2 SV=1	2	50-a	0.9984	1	1	0.9943	1	0.9943	3	3	3	3	null	0	0	0	0	0	0	0	0	0	1406-a	0.9984	2	2	2	8.4317	2	10.0166	2	9.3922	null	0	0	0	0	0	0	0	0	0	1626-a	0.9055	1	1
Q9QYF1	316	1	Retinol dehydrogenase 11 OS=Mus musculus OX=10090 GN=Rdh11 PE=1 SV=2	4	500-a	1	1	1	0.999	1	0.999	10	10	33	33	339-a	1	7	7	8	81.2206	8	99.6401	8	93.2497	468-a	1	10	10	11	81.7422	11	97.1068	11	91.0537	276-a	1	5	5	5	60.216	5	74.2119	5	69.5821	461-a	1	9	9
Q9QYJ0	412	1	DnaJ homolog subfamily A member 2 OS=Mus musculus OX=10090 GN=Dnaja2 PE=1 SV=1	4	501-a	1	1	1	0.999	1	0.999	16	16	52	52	340-a	1	12	12	12	93.4431	12	114.635	12	107.282	469-a	1	14	14	15	85.4939	15	101.564	15	95.2327	277-a	1	11	11	11	101.607	11	125.224	11	117.411	462-a	1	11	11
Q9QZD8	287	1	Mitochondrial dicarboxylate carrier OS=Mus musculus OX=10090 GN=Slc25a10 PE=1 SV=2	4	502-a	1	1	1	0.999	1	0.999	12	12	43	43	341-a	1	11	11	13	145.32	13	178.276	13	166.842	470-a	1	7	7	7	57.2739	7	68.0393	7	63.7982	278-a	1	11	11	11	145.861	11	179.763	11	168.549	463-a	1	10	10
Q9R049	643	1	E3 ubiquitin-protein ligase AMFR OS=Mus musculus OX=10090 GN=Amfr PE=1 SV=2	3	503-a	1	1	1	0.9963	1	0.9963	5	5	7	7	1117-a	0.984	2	2	2	9.9789	2	12.2419	2	11.4568	471-a	1	3	3	3	10.956	3	13.0153	3	12.204	null	0	0	0	0	0	0	0	0	0	1383-a	0.9991	2	2
Q9R0N0	392	1	Galactokinase OS=Mus musculus OX=10090 GN=Galk1 PE=1 SV=2	4	504-a	1	1	1	0.999	1	0.999	6	6	12	12	343-a	1	3	3	3	24.5526	3	30.1208	3	28.189	472-a	1	5	5	5	29.9519	5	35.5818	5	33.3638	799-a	0.9999	2	2	2	19.4166	2	23.9296	2	22.4367	1335-a	0.9998	2	2
D3YTS1	247	1	Isoform of Q9R0P6, Signal peptidase complex catalytic subunit SEC11 OS=Mus musculus OX=10090 GN=Sec11a PE=1 SV=1	4	505-a	1	1	1	0.9977	1	0.9977	6	6	18	18	344-a	1	4	4	5	64.9436	5	79.6718	5	74.562	473-a	1	5	5	5	47.5351	5	56.4699	5	52.9499	279-a	1	4	4	4	61.63	4	75.9546	4	71.216	464-a	1	4	4
F6V6T4	176	1	Isoform of Q9R0Q3, Transmembrane emp24 domain-containing protein 2 (Fragment) OS=Mus musculus OX=10090 GN=Tmed2 PE=1 SV=1	4	506-a	1	1	1	0.999	1	0.999	4	4	11	11	345-a	1	2	2	2	36.457	2	44.7248	2	41.8564	474-a	1	3	3	3	40.0267	3	47.5502	3	44.5862	819-a	0.9997	2	2	2	43.2461	2	53.2977	2	49.9726	465-a	1	4	4
E9QJS1	1207	1	Isoform of Q9R117, Tyrosine-protein kinase OS=Mus musculus OX=10090 GN=Tyk2 PE=1 SV=1	4	507-a	1	1	1	0.9972	1	0.9972	7	5	13	9	1007-a	0.9996	2	2	2	5.316	2	6.5216	2	6.1033	475-a	1	6	4	6	11.6731	4	9.2448	4	8.6685	405-b	0	1	0	1	3.153	0	0	0	0	466-a	1	4	3
Q9R1J0	362	1	Sterol-4-alpha-carboxylate 3-dehydrogenase, decarboxylating OS=Mus musculus OX=10090 GN=Nsdhl PE=1 SV=1	4	508-a	1	1	1	0.999	1	0.999	19	19	49	49	347-a	1	10	10	10	88.6247	10	108.723	10	101.75	476-a	1	14	14	15	97.3024	15	115.592	15	108.386	281-a	1	9	9	10	105.129	10	129.563	10	121.48	468-a	1	14	14
E9PW69	210	1	Isoform of Q9R1P0, Proteasome subunit alpha type (Fragment) OS=Mus musculus OX=10090 GN=Psma4 PE=1 SV=1	3	509-a	1	1	1	0.999	1	0.999	2	2	4	4	1150-a	0.9541	1	1	1	15.2772	1	18.7418	1	17.5398	null	0	0	0	0	0	0	0	0	0	923-a	0.9851	1	1	1	18.1222	1	22.3343	1	20.9409	469-a	1	2	2
A0A075B5P5	330	1	Isoform of A0A1Y7VJN6, Immunoglobulin heavy constant gamma 3 (Fragment) OS=Mus musculus OX=10090 GN=Ighg3 PE=4 SV=1	2	51-a	1	1	1	0.993	1	0.993	3	3	8	8	null	0	0	0	0	0	0	0	0	0	1692-a	0.9013	1	1	3	21.3476	3	25.3601	3	23.7793	null	0	0	0	0	0	0	0	0	0	46-a	1	3	3
A0A2I3BS49	197	1	Isoform of Q9WTQ8, Mitochondrial import inner membrane translocase subunit Tim23 OS=Mus musculus OX=10090 GN=Timm23 PE=1 SV=1	4	510-a	1	1	1	0.999	1	0.999	7	7	33	33	348-a	1	7	7	8	130.283	8	159.829	8	149.578	477-a	1	7	7	8	95.3597	8	113.284	8	106.222	282-a	1	7	7	8	154.544	8	190.465	8	178.582	471-a	1	7	7
Q9WTV7	600	1	E3 ubiquitin-protein ligase RLIM OS=Mus musculus OX=10090 GN=Rlim PE=1 SV=2	3	511-a	1	1	1	0.999	1	0.999	4	4	6	6	1350-a	0.7874	1	1	1	5.347	1	6.5596	1	6.1389	478-a	1	4	4	4	15.6549	4	18.5974	4	17.4382	null	0	0	0	0	0	0	0	0	0	1607-a	0.9193	1	1
Q9WTX2	313	1	Interferon-inducible double-stranded RNA-dependent protein kinase activator A OS=Mus musculus OX=10090 GN=Prkra PE=1 SV=1	2	512-a	1	1	1	0.999	1	0.999	12	12	25	25	null	0	0	0	0	0	0	0	0	0	479-a	1	11	11	14	105.033	14	124.775	14	116.997	null	0	0	0	0	0	0	0	0	0	472-a	1	9	9
H7BX59	441	1	Isoform of Q9WU56, tRNA pseudouridine synthase A OS=Mus musculus OX=10090 GN=Pus1 PE=1 SV=1	4	513-a	1	1	1	0.999	1	0.999	3	3	7	7	349-a	1	2	2	2	14.5497	2	17.8494	2	16.7046	1313-a	0.9999	2	2	2	10.6496	2	12.6513	2	11.8627	960-a	0.9482	1	1	1	8.6296	1	10.6354	1	9.9719	1558-a	0.9441	2	2
Q9WUK4	349	1	Replication factor C subunit 2 OS=Mus musculus OX=10090 GN=Rfc2 PE=1 SV=1	4	514-a	1	1	1	0.999	1	0.999	20	20	51	51	350-a	1	13	13	13	119.504	13	146.605	13	137.203	480-a	1	15	15	16	107.655	16	127.891	16	119.919	283-a	1	8	8	10	109.044	10	134.389	10	126.005	473-a	1	12	12
Q9WUU7	306	1	Cathepsin Z OS=Mus musculus OX=10090 GN=Ctsz PE=1 SV=1	4	515-a	1	1	1	0.999	1	0.999	9	9	38	38	351-a	1	7	7	9	94.3592	9	115.758	9	108.334	481-a	1	8	8	10	76.7396	10	91.1638	10	85.4812	284-a	1	7	7	9	111.931	9	137.947	9	129.341	474-a	1	9	9
Q9WUU9	1971	1	Germinal-center associated nuclear protein OS=Mus musculus OX=10090 GN=Mcm3ap PE=1 SV=2	3	516-a	1	1	1	0.996	1	0.996	2	2	4	4	null	0	0	0	0	0	0	0	0	0	1852-a	0.735	1	1	1	1.1914	1	1.4153	1	1.3271	1105-a	0.8124	1	1	1	1.9308	1	2.3796	1	2.2311	475-a	1	2	2
Q9Z1B5	205	1	Mitotic spindle assembly checkpoint protein MAD2A OS=Mus musculus OX=10090 GN=Mad2l1 PE=1 SV=2	4	517-a	1	1	1	0.9953	1	0.9953	3	3	9	9	353-a	1	2	2	2	31.2996	2	38.3979	2	35.9353	1314-a	0.9999	2	2	2	22.9096	2	27.2157	2	25.5193	865-a	0.9977	2	2	2	37.1283	2	45.758	2	42.9033	477-a	1	3	3
Q9Z1P6	113	1	NADH dehydrogenase [ubiquinone] 1 alpha subcomplex subunit 7 OS=Mus musculus OX=10090 GN=Ndufa7 PE=1 SV=3	2	518-a	1	1	1	0.9973	1	0.9973	5	5	6	6	null	0	0	0	0	0	0	0	0	0	485-a	1	5	5	5	103.904	5	123.434	5	115.74	null	0	0	0	0	0	0	0	0	0	1663-a	0.8748	1	1
Q9Z1Z2	350	1	Serine-threonine kinase receptor-associated protein OS=Mus musculus OX=10090 GN=Strap PE=1 SV=2	2	519-a	1	1	1	0.9965	1	0.9965	2	2	3	3	null	0	0	0	0	0	0	0	0	0	486-a	1	2	2	2	13.4185	2	15.9406	2	14.947	null	0	0	0	0	0	0	0	0	0	1424-a	0.9963	1	1
P04184	233	1	Thymidine kinase, cytosolic OS=Mus musculus OX=10090 GN=Tk1 PE=1 SV=3	4	52-a	1	1	1	0.999	1	0.999	14	14	42	42	38-a	1	9	9	11	151.461	11	185.81	11	173.893	43-a	1	12	12	12	120.939	12	143.671	12	134.715	30-a	1	7	7	7	114.333	7	140.907	7	132.116	47-a	1	11	11
Q9Z2I9	463	1	Succinate--CoA ligase [ADP-forming] subunit beta, mitochondrial OS=Mus musculus OX=10090 GN=Sucla2 PE=1 SV=2	4	520-a	1	1	1	0.999	1	0.999	8	8	22	22	354-a	1	6	6	6	41.5751	6	51.0037	6	47.7326	488-a	1	6	6	6	30.4306	6	36.1505	6	33.8971	286-a	1	3	3	3	24.6587	3	30.39	3	28.4941	479-a	1	7	7
Q9Z2Z6	301	1	Mitochondrial carnitine/acylcarnitine carrier protein OS=Mus musculus OX=10090 GN=Slc25a20 PE=1 SV=1	4	521-a	1	1	1	0.996	1	0.996	5	5	16	16	355-a	1	3	3	4	42.6341	4	52.3028	4	48.9484	489-a	1	3	3	4	31.2057	4	37.0713	4	34.7605	287-a	1	3	3	4	50.5735	4	62.3282	4	58.4397	480-a	1	4	4
TRYP_PIG	231	1	sp TRYP_PIG	4	522-a	1	1	1	0.999	1	0.999	15	15	113	113	357-a	1	10	10	26	361.098	26	442.989	26	414.578	490-a	1	14	14	28	284.634	28	338.135	28	317.058	288-a	1	14	14	31	510.716	31	629.42	31	590.153	481-a	1	12	12
A0A087WQH8	103	1	Isoform of Q9D321, Probable UDP-sugar transporter protein SLC35A4 OS=Mus musculus OX=10090 GN=Slc35a4 PE=1 SV=1	4	523-a	1	1	1	0.999	1	0.999	3	3	10	10	1354-a	0.7862	1	1	1	31.1477	1	38.2115	1	35.7608	1347-a	0.9998	2	2	2	45.5967	2	54.1672	2	50.7908	290-a	1	3	3	4	147.792	4	182.143	4	170.78	482-a	1	3	3
A2A7B5	1709	1	PR domain-containing 2, with ZNF domain OS=Mus musculus OX=10090 GN=Prdm2 PE=1 SV=1	4	524-a	1	1	1	0.999	1	0.999	4	4	12	12	359-a	1	3	3	3	5.6317	3	6.9089	3	6.4658	492-a	1	3	3	3	4.1221	3	4.8969	3	4.5917	292-a	1	3	3	3	6.6805	3	8.2332	3	7.7196	483-a	1	3	3
A2ANY6	5589	1	Midasin OS=Mus musculus OX=10090 GN=Mdn1 PE=1 SV=1	4	525-a	1	1	1	0.999	1	0.999	98	98	239	239	360-a	1	54	54	55	31.5712	55	38.7311	55	36.2471	493-a	1	64	64	66	27.7301	66	32.9423	66	30.8889	293-a	1	40	40	40	27.2367	40	33.5673	40	31.4732	484-a	1	76	76
B1AUN2	452	1	Eukaryotic translation initiation factor 2B, subunit 3 OS=Mus musculus OX=10090 GN=Eif2b3 PE=1 SV=1	4	526-a	1	1	1	0.9972	1	0.9972	3	3	8	8	975-a	0.9998	2	2	2	14.1956	2	17.415	2	16.2981	494-a	1	3	3	3	15.5856	3	18.5151	3	17.361	2248-a	0	1	1	1	8.4196	1	10.3765	1	9.7292	1352-a	0.9996	2	2
E9PWG6	1004	1	Non-SMC condensin I complex, subunit G OS=Mus musculus OX=10090 GN=Ncapg PE=1 SV=1	4	527-a	1	1	1	0.999	1	0.999	6	6	14	14	361-a	1	3	3	3	9.5863	3	11.7603	3	11.0061	495-a	1	6	6	6	14.0333	6	16.671	6	15.6318	925-a	0.9851	1	1	1	3.7905	1	4.6715	1	4.3801	486-a	1	4	4
E9Q368	1579	1	TAR RNA-binding protein 1 OS=Mus musculus OX=10090 GN=Tarbp1 PE=1 SV=1	3	528-a	0.9994	1	1	0.9942	1	0.9942	4	4	5	5	1085-a	0.9872	1	1	1	2.0318	1	2.4926	1	2.3327	1381-a	0.9994	2	2	3	4.4615	3	5.3001	3	4.9697	1029-a	0.9112	1	1	1	2.4102	1	2.9704	1	2.785	null	0	0	0
E9QAE3	1848	1	B-TFIID TATA-box-binding protein-associated factor 1 OS=Mus musculus OX=10090 GN=Btaf1 PE=1 SV=1	4	529-a	1	1	1	0.999	1	0.999	32	32	88	88	362-a	1	22	22	23	39.9291	23	48.9843	23	45.8427	496-a	1	25	25	26	33.0379	26	39.2478	26	36.8013	294-a	1	12	12	13	26.7714	13	32.9938	13	30.9354	487-a	1	23	23
A0A0R4J0V5	1932	1	Isoform of P08775, DNA-directed RNA polymerase subunit OS=Mus musculus OX=10090 GN=Polr2a PE=1 SV=1	4	53-a	1	1	1	0.999	1	0.999	26	26	60	60	40-a	1	14	14	15	24.9085	15	30.5573	15	28.5975	45-a	1	20	20	21	25.5243	21	30.3219	21	28.4318	31-a	1	5	5	5	9.849	5	12.1382	5	11.3809	48-a	1	19	19
Q3TBV4	313	1	Potassium channel subfamily K member OS=Mus musculus OX=10090 GN=Kcnk6 PE=1 SV=1	2	530-a	1	1	1	0.999	1	0.999	2	2	3	3	null	0	0	0	0	0	0	0	0	0	1479-a	0.9847	1	1	1	7.5023	1	8.9125	1	8.3569	null	0	0	0	0	0	0	0	0	0	488-a	1	2	2
Q3U7K7	462	1	Isoform of Q62191, E3 ubiquitin-protein ligase TRIM21 OS=Mus musculus OX=10090 GN=Trim21 PE=1 SV=1	4	531-a	1	1	1	0.999	0.5	0.9971	54	1	202	4	934-a	1	22	22	25	173.605	25	212.975	25	199.316	1487-a	0.9764	46	1	72	365.958	1	6.0381	18	101.911	518-b	0.3571	24	0	27	222.408	0	0	0	0	489-a	1	49	1
Q6NZH9	691	1	RAS, guanyl-releasing protein 3 OS=Mus musculus OX=10090 GN=Rasgrp3 PE=1 SV=1	4	532-a	1	1	1	0.9943	1	0.9943	5	5	10	10	363-a	1	3	3	3	13.9286	3	17.0873	3	15.9915	1720-a	0.89	1	1	1	3.3983	1	4.0371	1	3.7854	938-a	0.9643	2	2	2	11.0149	2	13.5751	2	12.7282	490-a	1	4	4
Q6NZR5	1244	1	Superkiller viralicidic activity 2-like (S. cerevisiae) OS=Mus musculus OX=10090 GN=Skiv2l PE=1 SV=1	4	533-a	0.9997	1	1	0.997	1	0.997	3	3	5	5	1498-a	0.4917	1	1	1	2.5789	1	3.1638	1	2.9609	1364-a	0.9995	2	2	2	3.7753	2	4.4849	2	4.2053	1146-a	0.7264	1	1	1	3.0592	1	3.7703	1	3.535	1548-a	0.9481	1	1
Q6PGF5	1284	1	BMS1 homolog, ribosome assembly protein (Yeast) OS=Mus musculus OX=10090 GN=Bms1 PE=1 SV=1	2	534-a	1	1	1	0.999	1	0.999	2	2	3	3	null	0	0	0	0	0	0	0	0	0	1480-a	0.9847	1	1	1	1.8288	1	2.1726	1	2.0372	null	0	0	0	0	0	0	0	0	0	491-a	1	2	2
Q80X98	1228	1	RNA helicase OS=Mus musculus OX=10090 GN=Dhx38 PE=1 SV=1	3	535-a	1	1	1	0.999	1	0.999	15	15	23	23	365-a	1	6	6	6	15.6753	6	19.2302	6	17.9969	498-a	1	12	12	12	22.9469	12	27.2601	12	25.5608	null	0	0	0	0	0	0	0	0	0	492-a	1	5	5
Q9CQ73	795	1	Plakophilin 2 OS=Mus musculus OX=10090 GN=Pkp2 PE=1 SV=1	4	536-a	1	1	1	0.998	1	0.998	8	8	15	15	366-a	1	5	5	5	20.1774	5	24.7534	5	23.1658	499-a	1	4	4	4	11.815	4	14.0358	4	13.1609	1014-a	0.9215	1	1	1	4.787	1	5.8996	1	5.5316	493-a	1	5	5
A2AH22	1300	1	Activating molecule in BECN1-regulated autophagy protein 1 OS=Mus musculus OX=10090 GN=Ambra1 PE=1 SV=1	3	537-a	1	1	1	0.9953	1	0.9953	5	5	8	8	1051-a	0.9979	2	2	2	4.9357	2	6.0551	2	5.6667	500-a	1	4	4	4	7.2253	4	8.5834	4	8.0484	null	0	0	0	0	0	0	0	0	0	1502-a	0.959	2	2
A2AJ88	1352	1	Patatin-like phospholipase domain-containing protein 7 OS=Mus musculus OX=10090 GN=Pnpla7 PE=1 SV=1	4	538-a	1	1	1	0.9979	1	0.9979	10	8	17	12	368-a	1	5	4	5	11.8647	4	11.6443	5	13.6219	501-a	1	6	4	6	10.4211	4	8.2533	6	11.6082	866-b	0.0049	1	0	1	2.8148	0	0	0	0	495-a	1	5	5
A2AJI0	846	1	MAP7 domain-containing protein 1 OS=Mus musculus OX=10090 GN=Map7d1 PE=1 SV=1	4	539-a	1	1	1	0.9982	1	0.9982	13	13	28	28	369-a	1	4	4	4	15.1689	4	18.6089	4	17.4154	502-a	1	12	12	12	33.3083	12	39.569	12	37.1025	297-a	1	4	4	4	17.9936	4	22.1759	4	20.7924	496-a	1	8	8
P10605	339	1	Cathepsin B OS=Mus musculus OX=10090 GN=Ctsb PE=1 SV=2	4	54-a	1	1	1	0.999	1	0.999	24	24	78	78	42-a	1	14	14	16	151.42	16	185.76	16	173.846	47-a	1	22	22	23	159.32	23	189.266	23	177.468	33-a	1	13	13	15	168.392	15	207.531	15	194.584	49-a	1	20	20
A2AN08	5180	1	E3 ubiquitin-protein ligase UBR4 OS=Mus musculus OX=10090 GN=Ubr4 PE=1 SV=1	4	540-a	1	1	1	0.999	1	0.999	41	41	88	88	370-a	1	20	20	20	12.3869	20	15.1961	20	14.2215	503-a	1	27	27	27	12.2398	27	14.5404	27	13.6341	298-a	1	14	14	14	10.2856	14	12.6762	14	11.8854	497-a	1	27	27
A2ASZ8	469	1	Calcium-binding mitochondrial carrier protein SCaMC-2 OS=Mus musculus OX=10090 GN=Slc25a25 PE=1 SV=1	4	542-a	1	1	1	0.9959	1	0.9959	5	5	11	11	976-a	0.9997	3	3	3	20.5216	3	25.1756	3	23.561	505-a	1	4	4	4	20.0276	4	23.792	4	22.309	1392-a	0.2072	1	1	1	8.1144	1	10.0004	1	9.3765	498-a	1	3	3
A8C756	1938	1	Thyroid adenoma-associated protein homolog OS=Mus musculus OX=10090 GN=Thada PE=1 SV=1	4	543-a	1	1	1	0.999	1	0.999	25	25	63	63	371-a	1	13	13	13	21.5205	13	26.401	13	24.7078	506-a	1	18	18	19	23.0219	19	27.3491	19	25.6444	299-a	1	12	12	12	23.5644	12	29.0414	12	27.2296	499-a	1	19	19
ALBU_BOVIN	607	1	sp ALBU_BOVIN	4	544-a	1	1	1	0.999	1	0.999	29	29	82	82	372-a	1	21	21	24	126.849	24	155.616	24	145.636	507-a	1	15	15	17	65.766	17	78.1275	17	73.2575	300-a	1	17	17	20	125.392	20	154.537	20	144.896	500-a	1	20	20
B1AQJ2	1098	1	Ubiquitin carboxyl-terminal hydrolase 36 OS=Mus musculus OX=10090 GN=Usp36 PE=1 SV=1	2	545-a	1	1	1	0.9961	1	0.9961	6	6	8	8	null	0	0	0	0	0	0	0	0	0	4-a	1	4	4	4	8.5546	4	10.1625	4	9.5291	null	0	0	0	0	0	0	0	0	0	501-a	1	4	4
B1ARD6	910	1	Schlafen family member 9 OS=Mus musculus OX=10090 GN=Slfn9 PE=2 SV=1	4	546-a	1	1	1	0.9977	1	0.9977	21	21	54	54	373-a	1	13	13	13	45.8316	13	56.2255	13	52.6195	508-a	1	13	13	14	36.1266	14	42.9171	14	40.2419	301-a	1	7	7	8	33.4563	8	41.2325	8	38.6601	502-a	1	17	17
B1AUR6	1238	1	Protein MMS22-like OS=Mus musculus OX=10090 GN=Mms22l PE=1 SV=1	3	547-a	1	1	1	0.999	1	0.999	9	9	18	18	374-a	1	8	8	8	20.7316	8	25.4332	8	23.802	509-a	1	3	3	3	5.6904	3	6.76	3	6.3386	302-a	1	7	7	7	21.5182	7	26.5197	7	24.8652	null	0	0	0
B2RQC6	2225	1	CAD protein OS=Mus musculus OX=10090 GN=Cad PE=1 SV=1	4	548-a	1	1	1	0.999	1	0.999	94	94	332	332	375-a	1	71	71	83	119.677	83	146.818	83	137.402	510-a	1	75	75	84	88.6523	84	105.316	84	98.7509	303-a	1	59	59	72	123.149	72	151.773	72	142.304	503-a	1	78	78
B2RY56	838	1	RNA-binding protein 25 OS=Mus musculus OX=10090 GN=Rbm25 PE=1 SV=2	3	549-a	1	1	1	0.999	1	0.999	6	6	11	11	5-a	1	3	3	3	11.4852	3	14.0899	3	13.1863	511-a	1	6	6	6	16.8131	6	19.9734	6	18.7283	null	0	0	0	0	0	0	0	0	0	6-a	1	2	2
P10922	194	1	Histone H1.0 OS=Mus musculus OX=10090 GN=H1-0 PE=2 SV=4	3	55-a	1	1	1	0.999	1	0.999	5	5	10	10	1785-a	0	1	1	1	16.5372	1	20.2876	1	18.9864	48-a	1	4	4	4	48.4171	4	57.5178	4	53.9325	null	0	0	0	0	0	0	0	0	0	50-a	1	5	5
A0A0R4J150	847	1	Isoform of B9EJ86, Oxysterol-binding protein OS=Mus musculus OX=10090 GN=Osbpl8 PE=1 SV=1	4	550-a	1	1	1	0.999	1	0.999	21	21	47	47	376-a	1	11	11	11	41.6651	11	51.1141	11	47.8359	512-a	1	14	14	15	41.5862	15	49.4028	15	46.3233	304-a	1	5	5	6	26.9586	6	33.2245	6	31.1517	504-a	1	14	14
B9EJR8	853	1	Dynein assembly factor 5, axonemal OS=Mus musculus OX=10090 GN=Dnaaf5 PE=1 SV=1	4	551-a	1	1	1	0.999	1	0.999	10	10	25	25	377-a	1	7	7	7	26.3277	7	32.2984	7	30.2269	513-a	1	7	7	7	19.2704	7	22.8925	7	21.4655	305-a	1	3	3	3	13.3845	3	16.4954	3	15.4663	505-a	1	8	8
A0A0N4SV66	126	1	Isoform of Q8R1M2, Histone H2A OS=Mus musculus OX=10090 GN=H2aj PE=1 SV=1	4	552-a	1	1	1	0.999	1	0.999	7	7	29	29	632-b	1	7	3	10	254.62	3	93.7092	5	146.165	514-a	1	5	5	5	93.1838	5	110.699	5	103.799	306-a	1	4	4	6	181.222	6	223.343	6	209.409	506-a	1	7	3
Q64523	129	1	Histone H2A type 2-C OS=Mus musculus OX=10090 GN=H2ac20 PE=1 SV=3	4	552-b	1	1	1	0.999	1	0.999	7	7	26	26	632-a	1	7	3	11	273.568	4	122.04	9	256.979	514-b	0	3	0	3	54.61	0	0	0	0	306-b	0	3	0	5	147.506	0	0	0	0	506-b	1	6	2
P0C0S6	128	1	Histone H2A.Z OS=Mus musculus OX=10090 GN=H2az1 PE=1 SV=2	4	552-c	1	1	0.9936	0.9964	1	0.9964	3	3	16	16	632-c	0.9924	3	1	6	150.385	1	30.7483	2	57.5526	514-c	0	2	0	2	36.6911	0	0	0	0	306-c	0	2	0	4	118.927	0	0	0	0	506-c	0.9951	3	1
E9PVX6	3177	1	Proliferation marker protein Ki-67 OS=Mus musculus OX=10090 GN=Mki67 PE=1 SV=1	4	553-a	1	1	1	0.999	1	0.999	17	17	28	28	7-a	1	3	3	3	3.0295	3	3.7165	3	3.4782	515-a	1	10	10	10	7.3913	10	8.7806	10	8.2333	961-a	0.9468	1	1	1	1.1979	1	1.4763	1	1.3842	507-a	1	14	14
E9PZJ8	2198	1	Activating signal cointegrator 1 complex subunit 3 OS=Mus musculus OX=10090 GN=Ascc3 PE=1 SV=1	4	554-a	1	1	1	0.999	1	0.999	27	27	60	60	378-a	1	19	19	19	27.7325	19	34.0218	19	31.8398	516-a	1	14	14	14	14.9569	14	17.7682	14	16.6607	307-a	1	13	13	13	22.5084	13	27.74	13	26.0094	508-a	1	14	14
E9Q2M9	3183	1	WD repeat- and FYVE domain-containing protein 4 OS=Mus musculus OX=10090 GN=Wdfy4 PE=1 SV=2	4	555-a	1	1	1	0.9966	1	0.9966	12	12	17	17	379-a	1	3	3	3	3.0238	3	3.7095	3	3.4716	517-a	1	9	9	9	6.6397	9	7.8877	9	7.396	1389-a	0.2098	1	1	1	1.1956	1	1.4735	1	1.3816	509-a	1	4	4
A0A140T8I9	2044	1	Isoform of E9Q3L2, Phosphatidylinositol 4-kinase alpha OS=Mus musculus OX=10090 GN=Pi4ka PE=1 SV=1	4	556-a	1	1	1	0.9975	1	0.9975	11	11	16	16	380-a	1	3	3	3	4.7087	3	5.7766	3	5.4061	518-a	1	5	5	5	5.7442	5	6.8239	5	6.3985	841-a	0.9993	2	2	2	3.7237	2	4.5892	2	4.3029	510-a	1	6	6
A0A286YDA2	700	1	Isoform of E9Q5C9, Nucleolar and coiled-body phosphoprotein 1 OS=Mus musculus OX=10090 GN=Nolc1 PE=1 SV=1	4	557-a	1	1	1	0.9972	1	0.9972	14	14	23	23	9-a	1	2	2	2	9.1663	2	11.2451	2	10.5239	519-a	1	7	7	7	23.4823	7	27.8961	7	26.1572	781-a	0.9999	3	3	3	16.3099	3	20.1008	3	18.8468	511-a	1	11	11
E9Q7G0	2094	1	Nuclear mitotic apparatus protein 1 OS=Mus musculus OX=10090 GN=Numa1 PE=1 SV=1	4	558-a	1	1	1	0.999	1	0.999	79	48	187	106	382-a	1	29	15	30	45.9629	15	28.1933	30	52.7703	520-a	1	54	34	57	63.9203	36	47.9589	57	71.2017	308-a	1	33	18	34	61.7919	19	42.5567	34	71.4031	512-a	1	62	34
E9Q9A9	742	1	2_-5_-oligoadenylate synthase 2 OS=Mus musculus OX=10090 GN=Oas2 PE=1 SV=1	4	559-a	1	1	1	0.999	1	0.999	15	15	55	55	383-a	1	13	13	14	60.5323	14	74.2601	14	69.4974	521-a	1	15	15	16	50.6357	16	60.1534	16	56.4038	309-a	1	11	11	12	61.547	12	75.8522	12	71.12	513-a	1	13	13
P11438	406	1	Lysosome-associated membrane glycoprotein 1 OS=Mus musculus OX=10090 GN=Lamp1 PE=1 SV=2	2	56-a	1	1	1	0.9972	1	0.9972	4	4	6	6	null	0	0	0	0	0	0	0	0	0	50-a	1	4	4	5	28.9191	5	34.3548	5	32.2134	null	0	0	0	0	0	0	0	0	0	1482-a	0.9783	1	1
G3X9K3	1846	1	Brefeldin A-inhibited guanine nucleotide-exchange protein 1 OS=Mus musculus OX=10090 GN=Arfgef1 PE=1 SV=1	4	560-a	1	1	1	0.999	1	0.999	15	15	37	37	367-b	0.9999	6	1	7	12.1655	1	2.1321	2	3.9906	522-a	1	12	6	13	16.5368	6	9.067	7	9.9188	296-b	0	4	0	5	10.3078	0	0	0	0	494-b	1	10	3
A2A5R2	1792	1	Brefeldin A-inhibited guanine nucleotide-exchange protein 2 OS=Mus musculus OX=10090 GN=Arfgef2 PE=1 SV=1	4	560-b	1	1	1	0.999	1	0.999	15	15	43	43	367-a	1	7	2	8	14.3224	2	4.3926	7	14.3881	522-b	1	12	6	14	18.3456	7	10.8969	13	18.9757	296-a	1	7	7	8	16.9895	8	20.9384	8	19.6321	494-a	1	11	4
HBA_HUMAN	141	1	sp HBA_HUMAN	4	561-a	1	1	1	0.9981	1	0.9981	5	5	14	14	384-a	1	4	3	4	91.0131	3	83.7401	4	104.493	569-b	0.9989	2	1	2	33.3083	1	19.7845	1	18.5512	310-a	1	4	3	4	107.962	3	99.7914	4	124.754	514-a	1	4	3
P01942	142	1	Hemoglobin subunit alpha OS=Mus musculus OX=10090 GN=Hba PE=1 SV=2	4	561-b	1	1	0.9999	0.9941	1	0.9941	3	3	11	11	384-b	0.9971	2	1	2	45.1861	1	27.7168	1	25.9392	569-a	0.9999	3	2	3	49.6105	2	39.2903	3	55.2618	310-b	0.9999	3	2	3	80.4011	2	66.0591	2	61.9379	514-b	1	3	2
K1C9_HUMAN	623	1	sp K1C9_HUMAN	4	562-a	1	1	1	0.999	1	0.999	68	68	213	213	385-a	1	36	35	43	221.434	42	265.334	43	254.229	9-a	1	19	19	23	86.6923	23	102.987	23	96.5677	6-a	1	33	33	43	262.67	43	323.721	43	303.525	515-b	1	63	62
K1C10_HUMAN	593	1	sp K1C10_HUMAN	4	562-b	1	1	1	0.999	1	0.999	67	67	149	149	385-b	1	11	8	12	64.9217	8	53.0966	11	68.3255	523-a	1	19	16	22	87.1182	18	84.6763	22	97.0421	311-a	1	21	17	23	147.606	18	142.367	23	170.564	515-a	1	67	52
Q61781	484	1	Keratin, type I cytoskeletal 14 OS=Mus musculus OX=10090 GN=Krt14 PE=1 SV=2	4	562-c	1	1	1	0.9975	1	0.9975	14	14	30	30	385-d	0.0056	3	0	4	26.5142	0	0	0	0	523-d	0	3	0	4	19.4069	0	0	0	0	311-b	0.9999	4	2	5	39.3146	2	19.381	2	18.1719	515-d	1	13	1
A2A513	561	1	Isoform of P02535, Keratin, type I cytoskeletal 10 OS=Mus musculus OX=10090 GN=Krt10 PE=1 SV=1	4	562-d	1	1	1	0.999	1	0.999	14	14	36	36	385-g	0	4	0	5	28.5937	0	0	0	0	523-c	0	5	0	6	25.1148	0	0	0	0	311-c	0.7168	4	0	5	33.9185	0	0	0	0	515-c	1	14	1
Q6IFX2	452	1	Keratin, type I cytoskeletal 42 OS=Mus musculus OX=10090 GN=Krt42 PE=1 SV=1	4	562-e	1	1	1	0.9967	1	0.9967	12	12	20	20	385-f	0.0056	2	0	2	14.1956	0	0	0	0	523-h	0	1	0	1	5.1952	0	0	0	0	311-e	0	3	0	3	25.2588	0	0	0	0	515-e	1	11	3
Q9QWL7	433	1	Keratin, type I cytoskeletal 17 OS=Mus musculus OX=10090 GN=Krt17 PE=1 SV=3	4	562-f	1	1	0.9999	0.9973	1	0.9973	10	10	18	18	385-e	0.0056	3	0	3	22.2278	0	0	0	0	523-h	0	1	0	1	5.4232	0	0	0	0	311-i	0	2	0	2	17.5781	0	0	0	0	515-f	0.9999	10	1
B1AQ77	456	1	Isoform of Q61414, Keratin, type I cytoskeletal 15 OS=Mus musculus OX=10090 GN=Krt15 PE=1 SV=1	4	562-g	1	1	0.9996	0.999	1	0.999	13	13	31	31	385-c	0.9958	4	1	5	35.1778	1	8.6311	1	8.0776	523-b	0.9889	4	1	5	25.7482	1	6.1176	1	5.7362	311-d	0	5	0	6	50.0744	0	0	0	0	515-i	0.0358	12	0
Q8VCW2	446	1	Keratin, type I cytoskeletal 25 OS=Mus musculus OX=10090 GN=Krt25 PE=1 SV=1	4	562-h	1	1	0.9865	0.9962	1	0.9962	3	3	11	11	385-l	0	1	0	2	14.3866	0	0	0	0	523-f	0	2	0	3	15.7953	0	0	0	0	311-j	0	1	0	2	17.0657	0	0	0	0	515-g	0.9923	3	1
K2C1_HUMAN	643	1	sp K2C1_HUMAN	4	563-a	1	1	1	0.999	1	0.999	86	86	284	284	386-a	1	41	39	44	219.536	42	257.081	44	252.05	524-a	1	33	31	38	138.776	36	156.184	38	154.584	312-a	1	49	44	63	372.871	58	423.066	63	430.868	516-b	1	76	65
K22E_HUMAN	645	1	sp K22E_HUMAN	4	563-b	1	1	1	0.999	1	0.999	82	82	180	180	386-c	1	6	4	6	29.8438	4	24.408	4	22.8426	524-b	1	19	17	19	69.1727	17	73.5247	17	68.9416	312-b	1	27	22	29	171.107	24	174.519	27	184.085	516-a	1	81	68
P20152	466	1	Vimentin OS=Mus musculus OX=10090 GN=Vim PE=1 SV=3	4	563-c	1	1	1	0.999	1	0.999	44	44	142	142	386-b	1	33	31	36	247.845	34	287.16	36	284.552	604-a	1	38	38	44	221.721	44	263.397	44	246.978	365-a	1	24	24	26	212.333	26	261.685	26	245.359	516-c	1	35	32
Q922U2	580	1	Keratin, type II cytoskeletal 5 OS=Mus musculus OX=10090 GN=Krt5 PE=1 SV=1	4	563-d	1	1	1	0.999	1	0.999	27	27	42	42	386-g	0.0223	5	0	5	27.657	0	0	0	0	524-f	0	1	0	1	4.0487	0	0	0	0	312-c	1	7	5	7	45.9303	5	40.4327	5	37.9102	516-d	1	25	9
P50446	553	1	Keratin, type II cytoskeletal 6A OS=Mus musculus OX=10090 GN=Krt6a PE=1 SV=3	4	563-e	1	1	1	0.999	1	0.999	18	18	30	30	386-n	0	3	0	3	17.4044	0	0	0	0	524-f	0	1	0	1	4.2464	0	0	0	0	312-d	0.9919	2	1	2	13.7637	1	8.4814	1	7.9522	516-e	1	18	5
Q3UV17	594	1	Keratin, type II cytoskeletal 2 oral OS=Mus musculus OX=10090 GN=Krt76 PE=1 SV=1	4	563-f	1	1	1	0.999	1	0.999	15	15	20	20	386-e	0.9704	2	1	2	10.8021	1	6.6259	1	6.201	1833-a	0.7575	1	1	1	3.9533	1	4.6963	1	4.4036	1124-a	0.783	1	1	1	6.4068	1	7.8959	1	7.4033	516-f	1	15	4
Q6IFZ6	572	1	Keratin, type II cytoskeletal 1b OS=Mus musculus OX=10090 GN=Krt77 PE=1 SV=1	4	563-g	1	1	1	0.999	1	0.999	10	10	16	16	386-v	0	1	0	1	5.6088	0	0	0	0	524-g	0	1	0	1	4.1053	0	0	0	0	312-h	0	1	0	1	6.6532	0	0	0	0	516-g	1	10	2
P11679	490	1	Keratin, type II cytoskeletal 8 OS=Mus musculus OX=10090 GN=Krt8 PE=1 SV=4	3	563-h	1	1	1	0.999	1	0.999	8	8	13	13	386-r	0	2	0	2	13.0947	0	0	0	0	604-f	0	2	0	2	9.5846	0	0	0	0	null	0	0	0	0	0	0	0	0	0	516-h	1	8	1
P19246	1090	1	Neurofilament heavy polypeptide OS=Mus musculus OX=10090 GN=Nefh PE=1 SV=3	4	563-i	1	1	0.9946	0.9969	1	0.9969	4	4	5	5	386-u	0	1	0	1	2.9433	0	0	0	0	2052-a	0.3918	1	1	1	2.1543	1	2.5593	1	2.3997	365-e	0	1	0	1	3.4914	0	0	0	0	516-ac	0	2	0
KRHB4_HUMAN	600	1	sp KRHB4_HUMAN	3	563-j	1	1	0.9864	0.999	1	0.999	8	8	12	12	386-d	0.9798	3	1	3	16.0411	1	6.5596	1	6.1389	604-g	0	1	0	1	3.9137	0	0	0	0	null	0	0	0	0	0	0	0	0	0	516-t	0	7	0
Q3TTY5	707	1	Keratin, type II cytoskeletal 2 epidermal OS=Mus musculus OX=10090 GN=Krt2 PE=1 SV=1	4	563-k	1	1	0.9765	0.999	1	0.999	15	15	30	30	386-o	0	3	0	3	13.6134	0	0	0	0	524-c	0	4	0	4	13.2856	0	0	0	0	312-e	0.8589	4	0	4	21.5313	0	0	0	0	516-k	0.0405	14	0
E9Q0F0	1068	1	Keratin 78 OS=Mus musculus OX=10090 GN=Krt78 PE=1 SV=1	4	563-l	1	1	0.9597	0.999	1	0.999	5	5	19	19	386-h	0.0114	3	0	3	9.0118	0	0	0	0	524-e	0	3	0	3	6.5962	0	0	0	0	312-g	0	3	0	3	10.69	0	0	0	0	516-i	0.962	5	1
Q6NXH9	539	1	Keratin, type II cytoskeletal 73 OS=Mus musculus OX=10090 GN=Krt73 PE=1 SV=1	4	563-m	1	1	0.9334	0.999	1	0.999	7	7	14	14	386-f	0.7365	2	1	2	11.9043	1	7.302	1	6.8337	524-g	0	1	0	1	4.3566	0	0	0	0	312-h	0	1	0	1	7.0606	0	0	0	0	516-j	0.2334	6	0
O08547	215	1	Vesicle-trafficking protein SEC22b OS=Mus musculus OX=10090 GN=Sec22b PE=1 SV=3	4	564-a	1	1	1	0.999	1	0.999	14	14	38	38	387-a	1	11	11	11	164.141	11	201.366	11	188.451	525-a	1	9	9	10	109.22	10	129.749	10	121.662	313-a	1	6	6	7	123.905	7	152.704	7	143.177	517-a	1	10	10
F8WJ40	2721	1	Isoform of O08550, Histone-lysine N-methyltransferase OS=Mus musculus OX=10090 GN=Kmt2b PE=1 SV=1	1	565-a	1	1	1	0.999	1	0.999	12	11	12	11	null	0	0	0	0	0	0	0	0	0	null	0	0	0	0	0	0	0	0	0	null	0	0	0	0	0	0	0	0	0	518-a	1	12	12
O08579	259	1	Emerin OS=Mus musculus OX=10090 GN=Emd PE=1 SV=1	4	566-a	1	1	1	0.999	1	0.999	7	7	19	19	388-a	1	4	4	4	49.5477	4	60.7843	4	56.8859	526-a	1	5	5	5	45.3327	5	53.8535	5	50.4966	314-a	1	5	5	5	73.4682	5	90.5443	5	84.8955	519-a	1	4	4
O08583	255	1	THO complex subunit 4 OS=Mus musculus OX=10090 GN=Alyref PE=1 SV=3	4	567-a	1	1	1	0.999	1	0.999	10	10	22	22	389-a	1	5	5	5	62.9061	5	77.1723	5	72.2228	527-a	1	4	4	4	36.835	4	43.7586	4	41.031	7-a	1	2	2	2	29.8483	2	36.7858	2	34.4909	520-a	1	10	10
O08648	1597	1	Mitogen-activated protein kinase kinase kinase 4 OS=Mus musculus OX=10090 GN=Map3k4 PE=1 SV=2	4	568-a	1	1	1	0.9966	1	0.9966	7	7	10	10	10-a	1	2	2	2	4.0178	2	4.929	2	4.6129	528-a	1	5	5	5	7.352	5	8.7339	5	8.1895	1076-a	0.8538	1	1	1	2.383	1	2.9369	1	2.7537	1274-a	0.9999	2	2
H3BL37	1356	1	Isoform of O08784, Treacle protein OS=Mus musculus OX=10090 GN=Tcof1 PE=1 SV=1	2	569-a	1	1	1	0.9973	1	0.9973	6	6	9	9	null	0	0	0	0	0	0	0	0	0	529-a	1	5	5	5	8.6587	5	10.2862	5	9.645	null	0	0	0	0	0	0	0	0	0	521-a	1	4	4
P12787	146	1	Cytochrome c oxidase subunit 5A, mitochondrial OS=Mus musculus OX=10090 GN=Cox5a PE=1 SV=2	4	57-a	1	1	1	0.999	1	0.999	7	7	28	28	43-a	1	5	5	6	131.844	6	161.745	6	151.371	51-a	1	6	6	6	96.5027	6	114.642	6	107.496	35-a	1	6	6	7	182.463	7	224.872	7	210.843	52-a	1	7	7
A2AH85	972	1	Isoform of O08810, 116 kDa U5 small nuclear ribonucleoprotein component OS=Mus musculus OX=10090 GN=Eftud2 PE=1 SV=1	4	570-a	1	1	1	0.999	1	0.999	30	29	62	56	500-b	1	5	4	6	19.8038	4	16.1966	4	15.1579	530-a	1	22	21	23	55.5652	22	63.1394	23	61.8947	412-b	1	3	2	3	11.7458	2	9.6506	2	9.0485	522-a	1	28	27
O08917	428	1	Flotillin-1 OS=Mus musculus OX=10090 GN=Flot1 PE=1 SV=1	3	571-a	1	1	1	0.999	1	0.999	12	12	19	19	null	0	0	0	0	0	0	0	0	0	531-a	1	10	10	10	54.8652	10	65.1779	10	61.1151	1460-a	0	1	1	1	8.8917	1	10.9584	1	10.2747	523-a	1	8	8
O08992	299	1	Syntenin-1 OS=Mus musculus OX=10090 GN=Sdcbp PE=1 SV=1	4	572-a	1	1	1	0.9975	1	0.9975	4	4	8	8	1359-a	0.7779	1	1	1	10.7298	1	13.1632	1	12.3189	532-a	1	3	3	4	31.4145	4	37.3192	4	34.993	1282-a	0.3953	1	1	1	12.7279	1	15.6863	1	14.7077	1342-a	0.9997	2	2
O09106	482	1	Histone deacetylase 1 OS=Mus musculus OX=10090 GN=Hdac1 PE=1 SV=1	4	573-a	1	1	1	0.999	1	0.999	10	10	25	25	391-a	1	5	5	6	39.9363	6	48.9932	6	45.851	533-a	1	6	6	6	29.2311	6	34.7255	6	32.5609	315-a	1	3	3	3	23.6866	3	29.1921	3	27.3709	524-a	1	9	6
A0A0R4J008	488	1	Isoform of P70288, Histone deacetylase 2 OS=Mus musculus OX=10090 GN=Hdac2 PE=1 SV=1	4	573-b	1	1	1	0.999	1	0.999	5	5	14	14	391-b	0	4	0	5	32.871	0	0	0	0	533-b	0	2	0	2	9.6239	0	0	0	0	315-b	0	2	0	2	15.5969	0	0	0	0	524-b	1	4	1
O09110	347	1	Dual specificity mitogen-activated protein kinase kinase 3 OS=Mus musculus OX=10090 GN=Map2k3 PE=1 SV=2	4	574-a	1	1	1	0.999	1	0.999	22	22	76	76	392-a	1	16	16	19	175.666	19	215.504	19	201.683	534-a	1	17	17	21	142.112	21	168.824	21	158.3	316-a	1	12	12	14	153.542	14	189.23	14	177.424	525-a	1	16	16
O35129	299	1	Prohibitin-2 OS=Mus musculus OX=10090 GN=Phb2 PE=1 SV=1	4	575-a	1	1	1	0.999	1	0.999	27	27	111	111	393-a	1	22	22	25	268.245	25	329.079	25	307.974	535-a	1	23	23	28	219.901	28	261.235	28	244.951	317-a	1	19	19	25	318.199	25	392.157	25	367.691	526-a	1	24	24
O35130	244	1	Ribosomal RNA small subunit methyltransferase NEP1 OS=Mus musculus OX=10090 GN=Emg1 PE=1 SV=1	4	576-a	1	1	1	0.999	1	0.999	4	4	12	12	15-a	1	3	3	4	52.5937	4	64.5211	4	60.383	16-a	1	3	3	3	28.8717	3	34.2985	3	32.1605	970-a	0.9427	1	1	1	15.5969	1	19.2221	1	18.0229	527-a	1	4	4
O35134	1717	1	DNA-directed RNA polymerase I subunit RPA1 OS=Mus musculus OX=10090 GN=Polr1a PE=1 SV=2	3	577-a	1	1	1	0.9965	1	0.9965	3	3	5	5	1243-a	0.9048	1	1	1	1.8685	1	2.2922	1	2.1452	536-a	1	2	2	2	2.7353	2	3.2494	2	3.0469	null	0	0	0	0	0	0	0	0	0	1441-a	0.9923	2	2
O35286	795	1	Pre-mRNA-splicing factor ATP-dependent RNA helicase DHX15 OS=Mus musculus OX=10090 GN=Dhx15 PE=1 SV=2	2	578-a	1	1	1	0.9962	1	0.9962	8	8	13	13	null	0	0	0	0	0	0	0	0	0	537-a	1	6	6	6	17.7225	6	21.0537	6	19.7413	null	0	0	0	0	0	0	0	0	0	528-a	1	7	7
O35375	931	1	Neuropilin-2 OS=Mus musculus OX=10090 GN=Nrp2 PE=1 SV=2	4	579-a	1	1	1	0.999	1	0.999	22	22	63	63	18-a	1	14	14	15	51.6898	15	63.4122	15	59.3453	538-a	1	15	15	16	40.3563	16	47.9418	16	44.9534	13-a	1	14	14	16	65.4033	16	80.6048	16	75.5762	16-a	1	16	16
P13439	481	1	Uridine 5_-monophosphate synthase OS=Mus musculus OX=10090 GN=Umps PE=1 SV=3	4	58-a	1	1	1	0.9937	1	0.9937	7	7	12	12	44-a	1	3	3	3	20.0096	3	24.5475	3	22.9732	52-a	1	3	3	3	14.6459	3	17.3988	3	16.3143	36-a	1	4	4	4	31.6478	4	39.0037	4	36.5704	53-a	1	2	2
O35379	1528	1	Multidrug resistance-associated protein 1 OS=Mus musculus OX=10090 GN=Abcc1 PE=1 SV=1	4	580-a	1	1	1	0.999	1	0.999	15	15	26	26	394-a	1	3	3	3	6.2988	3	7.7273	3	7.2317	539-a	1	10	10	10	15.368	10	18.2566	10	17.1186	318-a	1	4	4	4	9.9624	4	12.278	4	11.512	529-a	1	9	9
A0A0G2JDP0	277	1	Isoform of O35387, HCLS1-associated protein X-1 OS=Mus musculus OX=10090 GN=Hax1 PE=1 SV=1	4	581-a	1	1	1	0.9965	1	0.9965	7	7	16	16	395-a	1	3	3	3	34.746	3	42.6258	3	39.892	540-a	1	3	3	3	25.4321	3	30.2124	3	28.3291	319-a	1	4	4	4	54.9553	4	67.7284	4	63.5031	530-a	1	6	6
O35465-2	403	1	Isoform of O35465, Isoform 2 of Peptidyl-prolyl cis-trans isomerase FKBP8 OS=Mus musculus OX=10090 GN=Fkbp8 PE=1 SV=2	4	582-a	1	1	1	0.999	1	0.999	11	11	31	31	396-a	1	9	9	9	71.6474	9	87.896	9	82.2588	541-a	1	9	9	10	58.2688	10	69.2211	10	64.9063	320-a	1	3	3	4	37.7732	4	46.5528	4	43.6485	531-a	1	8	8
O35604	1277	1	NPC intracellular cholesterol transporter 1 OS=Mus musculus OX=10090 GN=Npc1 PE=1 SV=2	2	583-a	1	1	1	0.9964	1	0.9964	6	6	9	9	null	0	0	0	0	0	0	0	0	0	542-a	1	4	4	4	7.3555	4	8.738	4	8.1933	null	0	0	0	0	0	0	0	0	0	532-a	1	5	5
O35682	320	1	Myeloid-associated differentiation marker OS=Mus musculus OX=10090 GN=Myadm PE=1 SV=2	4	584-a	1	1	1	0.999	1	0.999	3	3	8	8	1088-a	0.9857	1	1	1	10.0257	1	12.2993	1	11.5105	543-a	1	3	3	3	22.0147	3	26.1526	3	24.5224	903-a	0.9851	1	1	1	11.8927	1	14.6569	1	13.7425	533-a	1	3	3
O35691	725	1	Pinin OS=Mus musculus OX=10090 GN=Pnn PE=1 SV=4	2	585-a	1	1	1	0.9981	1	0.9981	17	17	26	26	null	0	0	0	0	0	0	0	0	0	544-a	1	10	10	10	32.3894	10	38.4774	10	36.079	null	0	0	0	0	0	0	0	0	0	534-a	1	16	16
O35887	315	1	Calumenin OS=Mus musculus OX=10090 GN=Calu PE=1 SV=1	4	586-a	1	1	1	0.999	1	0.999	14	14	39	39	936-b	0	6	0	7	71.2936	0	0	0	0	545-a	1	13	3	16	119.275	3	26.5677	13	107.951	774-b	0.9979	8	1	9	108.733	1	14.8895	2	27.9212	1261-b	0.9998	7	1
Q6XLQ8	315	1	Isoform of O35887, Calumenin OS=Mus musculus OX=10090 GN=Calu PE=1 SV=1	4	586-b	1	1	1	0.999	1	0.999	13	13	43	43	936-a	1	8	8	10	101.848	10	124.946	10	116.932	545-b	1	12	2	15	111.821	2	17.7118	5	41.5194	774-a	1	9	2	10	120.814	2	29.779	9	125.645	1261-a	1	8	2
A0A1B0GSZ9	172	1	Isoform of O35972, 39S ribosomal protein L23, mitochondrial OS=Mus musculus OX=10090 GN=Mrpl23 PE=1 SV=1	4	587-a	1	1	1	0.9975	1	0.9975	3	3	8	8	1604-a	0.3006	1	1	1	18.6524	1	22.8825	1	21.4149	546-a	1	3	3	3	40.9575	3	48.656	3	45.6231	1099-a	0.8191	1	1	1	22.1259	1	27.2686	1	25.5674	535-a	1	3	3
O54692	779	1	Centromere/kinetochore protein zw10 homolog OS=Mus musculus OX=10090 GN=Zw10 PE=1 SV=3	4	588-a	1	1	1	0.999	1	0.999	16	16	46	46	397-a	1	12	12	12	49.4205	12	60.6283	12	56.7399	547-a	1	13	13	13	39.1874	13	46.5532	13	43.6514	321-a	1	8	8	8	39.0825	8	48.1663	8	45.1614	536-a	1	12	12
O54946	365	1	DnaJ homolog subfamily B member 6 OS=Mus musculus OX=10090 GN=Dnajb6 PE=1 SV=4	4	589-a	1	1	1	0.9965	1	0.9965	7	7	14	14	25-a	1	2	2	2	17.5792	2	21.5659	2	20.1828	548-a	1	5	5	5	32.1676	5	38.2139	5	35.8318	852-a	0.9989	2	2	2	20.8529	2	25.6997	2	24.0964	537-a	1	5	5
J3QNW0	1501	1	Isoform of P13864, DNA (cytosine-5)-methyltransferase OS=Mus musculus OX=10090 GN=Dnmt1 PE=1 SV=1	2	59-a	1	1	1	0.9923	1	0.9923	4	4	5	5	null	0	0	0	0	0	0	0	0	0	53-a	1	3	3	3	4.6933	3	5.5755	3	5.228	null	0	0	0	0	0	0	0	0	0	1431-a	0.9949	2	2
O54950	330	1	5_-AMP-activated protein kinase subunit gamma-1 OS=Mus musculus OX=10090 GN=Prkag1 PE=1 SV=2	4	590-a	0.9999	1	1	0.9965	1	0.9965	3	3	5	5	1328-a	0.82	1	1	1	9.7219	1	11.9266	1	11.1617	1619-a	0.9358	1	1	1	7.1159	1	8.4534	1	7.9264	1475-a	0	1	1	1	11.5323	1	14.2127	1	13.326	1309-a	0.9999	2	2
E9Q317	172	1	Isoform of O55128, 18 kDa Sin3-associated polypeptide OS=Mus musculus OX=10090 GN=Sap18 PE=1 SV=1	2	591-a	1	1	1	0.9944	1	0.9944	5	5	8	8	null	0	0	0	0	0	0	0	0	0	549-a	1	4	4	4	54.61	4	64.8747	4	60.8308	null	0	0	0	0	0	0	0	0	0	538-a	1	4	4
O55143	1044	1	Sarcoplasmic/endoplasmic reticulum calcium ATPase 2 OS=Mus musculus OX=10090 GN=Atp2a2 PE=1 SV=2	4	592-a	1	1	1	0.999	1	0.999	68	68	255	255	398-a	1	51	45	60	184.38	53	199.805	60	211.688	550-a	1	56	49	71	159.698	64	171.011	71	177.889	322-a	1	42	42	53	193.199	53	238.104	53	223.249	539-a	1	56	47
B1ATS5	1020	1	Isoform of Q64518, Calcium-transporting ATPase OS=Mus musculus OX=10090 GN=Atp2a3 PE=1 SV=1	4	592-b	1	1	1	0.999	1	0.999	14	14	35	35	398-b	0.9961	7	1	8	25.1625	1	3.8586	1	3.6111	550-b	0.9999	8	1	8	18.4175	1	2.7349	1	2.5644	322-d	0	5	0	7	26.1172	0	0	0	0	539-b	1	11	2
O55222	452	1	Integrin-linked protein kinase OS=Mus musculus OX=10090 GN=Ilk PE=1 SV=2	4	593-a	1	1	1	0.999	1	0.999	11	11	32	32	399-a	1	9	9	9	63.8803	9	78.3674	9	73.3413	551-a	1	8	8	8	41.5616	8	49.3737	8	46.296	323-a	1	5	5	5	42.0979	5	51.8827	5	48.6459	540-a	1	10	10
O55234	264	1	Proteasome subunit beta type-5 OS=Mus musculus OX=10090 GN=Psmb5 PE=1 SV=3	4	594-a	1	1	1	0.9958	1	0.9958	2	2	5	5	1214-a	0.9257	1	1	1	12.1523	1	14.9083	1	13.9521	1632-a	0.9317	1	1	1	8.8948	1	10.5667	1	9.908	1278-a	0.3973	1	1	1	14.4154	1	17.7659	1	16.6575	541-a	1	2	2
O55236	597	1	mRNA-capping enzyme OS=Mus musculus OX=10090 GN=Rngtt PE=1 SV=1	4	595-a	1	1	1	0.999	1	0.999	13	13	31	31	400-a	1	7	7	7	37.6172	7	46.1482	7	43.1885	552-a	1	8	8	8	31.4671	8	37.3817	8	35.0516	324-a	1	5	5	5	31.8731	5	39.2814	5	36.8307	542-a	1	11	11
O70145	525	1	Neutrophil cytosol factor 2 OS=Mus musculus OX=10090 GN=Ncf2 PE=1 SV=1	4	596-a	1	1	1	0.9971	1	0.9971	5	5	11	11	402-a	1	4	4	4	24.4435	4	29.9869	4	28.0637	553-a	1	3	3	3	13.4185	3	15.9406	3	14.947	1114-a	0.7987	1	1	1	7.2489	1	8.9337	1	8.3764	28-a	1	3	3
O70152	260	1	Dolichol-phosphate mannosyltransferase subunit 1 OS=Mus musculus OX=10090 GN=Dpm1 PE=1 SV=1	4	597-a	1	1	1	0.999	1	0.999	18	18	64	64	403-a	1	12	12	18	222.107	18	272.477	18	255.002	554-a	1	8	8	12	108.38	12	128.751	12	120.726	326-a	1	14	14	15	219.557	15	270.588	15	253.707	543-a	1	15	15
O70194	548	1	Eukaryotic translation initiation factor 3 subunit D OS=Mus musculus OX=10090 GN=Eif3d PE=1 SV=2	4	598-a	1	1	1	0.999	1	0.999	18	18	49	49	404-a	1	10	10	10	58.544	10	71.8209	10	67.2147	555-a	1	15	15	16	68.5615	16	81.4485	16	76.3715	22-a	1	9	9	10	69.4462	10	85.5875	10	80.248	544-a	1	13	13
D3YX62	228	1	Isoform of O70252, Heme oxygenase (biliverdin-producing) (Fragment) OS=Mus musculus OX=10090 GN=Hmox2 PE=1 SV=1	4	599-a	1	1	1	0.994	1	0.994	3	3	7	7	405-a	1	2	2	2	28.1422	2	34.5244	2	32.3102	1367-a	0.9996	2	2	2	20.5985	2	24.4703	2	22.945	1107-a	0.8098	1	1	1	16.6915	1	20.571	1	19.2877	1711-a	0.819	1	1
P14115	148	1	60S ribosomal protein L27a OS=Mus musculus OX=10090 GN=Rpl27a PE=1 SV=5	4	60-a	1	1	1	0.999	1	0.999	8	8	46	46	45-a	1	8	8	15	325.157	15	398.897	15	373.314	54-a	1	7	7	11	174.531	11	207.336	11	194.412	37-a	1	7	7	8	205.711	8	253.524	8	237.708	54-a	1	8	8
O70318	988	1	Band 4.1-like protein 2 OS=Mus musculus OX=10090 GN=Epb41l2 PE=1 SV=2	3	600-a	1	1	1	0.9977	1	0.9977	5	5	7	7	1756-a	0	1	1	1	3.2472	1	3.9836	1	3.7281	1661-a	0.9196	1	1	1	2.3768	1	2.8235	1	2.6475	null	0	0	0	0	0	0	0	0	0	545-a	1	5	5
A0A0R4J0R1	101	1	Isoform of O70404, Vesicle-associated membrane protein 8 OS=Mus musculus OX=10090 GN=Vamp8 PE=1 SV=1	3	601-a	1	1	1	0.999	1	0.999	5	5	11	11	1568-a	0.3657	1	1	1	31.7645	1	38.9682	1	36.469	556-a	1	5	5	5	116.249	5	138.1	5	129.491	null	0	0	0	0	0	0	0	0	0	546-a	1	5	5
O70480	141	1	Vesicle-associated membrane protein 4 OS=Mus musculus OX=10090 GN=Vamp4 PE=1 SV=1	2	602-a	1	1	1	0.999	1	0.999	5	5	11	11	null	0	0	0	0	0	0	0	0	0	30-a	1	4	4	5	83.2706	5	98.9224	5	92.7562	null	0	0	0	0	0	0	0	0	0	547-a	1	5	5
F6SUM2	860	1	Isoform of O70496, Chloride channel protein OS=Mus musculus OX=10090 GN=Clcn7 PE=1 SV=2	3	603-a	1	1	1	0.999	1	0.999	10	10	21	21	null	0	0	0	0	0	0	0	0	0	557-a	1	8	8	10	27.305	10	32.4374	10	30.4154	1487-a	0	1	1	1	4.4252	1	5.4537	1	5.1135	548-a	1	9	9
O70503	312	1	Very-long-chain 3-oxoacyl-CoA reductase OS=Mus musculus OX=10090 GN=Hsd17b12 PE=1 SV=1	4	604-a	1	1	1	0.999	1	0.999	26	26	97	97	406-a	1	17	17	21	215.937	21	264.909	21	247.919	558-a	1	19	19	27	203.212	27	241.409	27	226.361	327-a	1	18	18	23	280.545	23	345.752	23	324.181	549-a	1	23	23
O70579	307	1	Peroxisomal membrane protein PMP34 OS=Mus musculus OX=10090 GN=Slc25a17 PE=1 SV=1	4	605-a	1	1	1	0.9967	1	0.9967	4	4	7	7	959-a	0.9999	2	2	2	20.9004	2	25.6403	2	23.9959	559-a	1	2	2	2	15.2979	2	18.1734	2	17.0406	1087-a	0.8404	1	1	1	12.3963	1	15.2775	1	14.3244	1401-a	0.9985	2	2
A0A140LIT2	474	1	Isoform of O88455, 7-dehydrocholesterol reductase OS=Mus musculus OX=10090 GN=Dhcr7 PE=1 SV=1	4	606-a	1	1	1	0.9973	1	0.9973	3	3	7	7	408-a	1	3	3	3	20.3051	3	24.91	3	23.3124	1541-a	0.9568	1	1	1	4.9541	1	5.8853	1	5.5184	23-a	1	2	2	2	16.0576	2	19.7898	2	18.5552	1523-a	0.953	1	1
A2BFF9	638	1	Isoform of O88487, Cytoplasmic dynein 1 intermediate chain 2 OS=Mus musculus OX=10090 GN=Dync1i2 PE=1 SV=1	4	607-a	1	1	1	0.999	1	0.999	5	5	15	15	409-a	1	4	4	4	20.1142	4	24.6758	4	23.0932	560-a	1	4	4	5	18.4031	5	21.8622	5	20.4994	783-a	0.9999	3	3	3	17.8949	3	22.0542	3	20.6783	34-a	1	3	3
O88532	1074	1	Zinc finger RNA-binding protein OS=Mus musculus OX=10090 GN=Zfr PE=1 SV=2	2	608-a	1	1	1	0.9967	1	0.9967	4	4	5	5	null	0	0	0	0	0	0	0	0	0	2059-a	0.3792	1	1	1	2.1864	1	2.5974	1	2.4355	null	0	0	0	0	0	0	0	0	0	551-a	1	4	4
O88569	353	1	Heterogeneous nuclear ribonucleoproteins A2/B1 OS=Mus musculus OX=10090 GN=Hnrnpa2b1 PE=1 SV=2	4	609-a	1	1	1	0.999	1	0.999	4	4	10	10	30-a	1	2	2	2	18.1768	2	22.2991	2	20.8689	561-a	1	3	3	3	19.9566	3	23.7078	3	22.23	974-a	0.9414	1	1	1	10.7809	1	13.2867	1	12.4578	552-a	1	4	4
P14131	146	1	40S ribosomal protein S16 OS=Mus musculus OX=10090 GN=Rps16 PE=1 SV=4	4	61-a	1	1	1	0.999	1	0.999	15	15	61	61	46-a	1	10	10	11	241.715	11	296.532	11	277.514	55-a	1	12	12	17	273.424	17	324.818	17	304.571	38-a	1	11	11	14	364.926	14	449.745	14	421.687	55-a	1	15	15
O88844	414	1	Isocitrate dehydrogenase [NADP] cytoplasmic OS=Mus musculus OX=10090 GN=Idh1 PE=1 SV=2	4	611-a	1	1	1	0.999	1	0.999	21	20	63	59	410-a	1	13	12	15	116.24	14	133.094	14	124.558	562-a	1	18	17	18	102.097	17	114.549	17	107.409	328-a	1	12	11	13	119.501	12	135.948	12	127.466	553-a	1	16	15
G3XA09	1238	1	Isoform of O88879, Apoptotic protease-activating factor 1 OS=Mus musculus OX=10090 GN=Apaf1 PE=1 SV=1	4	612-a	1	1	1	0.9956	1	0.9956	4	4	7	7	1191-a	0.9371	1	1	1	2.5914	1	3.1791	1	2.9753	563-a	1	4	4	4	7.5872	4	9.0133	4	8.4515	1093-a	0.835	1	1	1	3.074	1	3.7885	1	3.5522	1625-a	0.9055	1	1
O88983	236	1	Syntaxin-8 OS=Mus musculus OX=10090 GN=Stx8 PE=1 SV=1	2	613-a	1	1	1	0.999	1	0.999	8	8	15	15	null	0	0	0	0	0	0	0	0	0	564-a	1	8	8	10	99.5013	10	118.204	10	110.836	null	0	0	0	0	0	0	0	0	0	554-a	1	5	5
E9PWY6	382	1	Isoform of O88986, 2-amino-3-ketobutyrate coenzyme A ligase, mitochondrial OS=Mus musculus OX=10090 GN=Gcat PE=1 SV=1	4	614-a	1	1	1	0.999	1	0.999	4	4	9	9	1169-a	0.9449	1	1	1	8.3985	1	10.3031	1	9.6423	565-a	1	3	3	3	18.4416	3	21.9079	3	20.5423	1061-a	0.8816	1	1	1	9.9624	1	12.278	1	11.512	555-a	1	3	3
A0A1Y7VMF7	558	1	Isoform of O89016, Lysosomal cobalamin transporter ABCD4 OS=Mus musculus OX=10090 GN=Abcd4 PE=1 SV=1	2	615-a	1	1	1	0.999	1	0.999	4	4	5	5	null	0	0	0	0	0	0	0	0	0	37-a	1	3	3	3	12.6249	3	14.9979	3	14.063	null	0	0	0	0	0	0	0	0	0	556-a	1	2	2
O89079	308	1	Coatomer subunit epsilon OS=Mus musculus OX=10090 GN=Cope PE=1 SV=3	4	616-a	1	1	1	0.999	1	0.999	8	8	23	23	411-a	1	5	5	6	62.4977	6	76.6711	6	71.7539	566-a	1	4	4	5	38.1206	5	45.2859	5	42.4631	329-a	1	5	5	6	74.1361	6	91.3674	6	85.6673	557-a	1	6	6
P01863	330	1	Ig gamma-2A chain C region, A allele OS=Mus musculus OX=10090 GN=Ighg PE=1 SV=1	4	617-a	1	1	1	0.999	1	0.999	52	52	346	346	412-a	1	39	39	105	1020.79	105	1252.3	105	1171.98	567-a	1	29	29	73	519.457	73	617.096	73	578.63	330-a	1	42	42	93	1072.5	93	1321.78	93	1239.32	558-a	1	32	32
P01897	362	1	H-2 class I histocompatibility antigen, L-D alpha chain OS=Mus musculus OX=10090 GN=H2-L PE=1 SV=2	4	618-a	1	1	1	0.999	1	0.999	17	17	57	57	413-b	1	11	9	13	115.212	11	119.596	13	132.275	568-a	1	13	10	15	97.3024	11	84.7672	14	101.161	331-a	1	11	9	12	126.154	9	116.607	11	133.628	559-a	1	14	11
P01900	365	1	Isoform of P14427, H-2 class I histocompatibility antigen, D-D alpha chain OS=Mus musculus OX=10090 GN=H2-D1 PE=1 SV=1	4	618-b	1	1	1	0.999	1	0.999	17	15	53	45	413-a	1	11	7	14	123.055	9	97.0468	11	111.005	568-b	1	13	6	15	96.5027	7	53.4994	10	71.6637	331-b	1	8	4	9	93.838	4	51.3994	5	60.2409	559-b	1	14	10
A0A494BA33	355	1	Isoform of P01901, H-2 class I histocompatibility antigen, K-K alpha chain (Fragment) OS=Mus musculus OX=10090 GN=H2-K1 PE=1 SV=1	4	618-c	1	1	0.991	0.999	1	0.999	6	5	14	11	413-e	0.0091	2	0	3	27.1117	0	0	0	0	568-c	0.9921	5	1	5	33.0737	1	7.8581	1	7.3682	331-i	0	1	0	1	10.7202	0	0	0	0	559-d	0.0104	5	0
P04441-2	215	1	Isoform of P04441, Isoform Short of H-2 class II histocompatibility antigen gamma chain OS=Mus musculus OX=10090 GN=Cd74 PE=1 SV=3	4	619-a	1	1	1	0.999	1	0.999	8	8	20	20	39-a	1	4	4	4	59.6877	4	73.2239	4	68.5277	44-a	1	5	5	5	54.61	5	64.8747	5	60.8308	333-a	1	4	4	4	70.8029	4	87.2594	4	81.8156	560-a	1	7	7
P16110	264	1	Galectin-3 OS=Mus musculus OX=10090 GN=Lgals3 PE=1 SV=3	2	62-a	1	1	1	0.9974	1	0.9974	3	3	4	4	1029-a	0.999	2	2	2	24.3046	2	29.8166	2	27.9043	null	0	0	0	0	0	0	0	0	0	null	0	0	0	0	0	0	0	0	0	56-a	1	2	2
P04627	604	1	Serine/threonine-protein kinase A-Raf OS=Mus musculus OX=10090 GN=Araf PE=1 SV=2	4	620-a	1	1	1	0.999	1	0.999	18	18	48	48	415-a	1	10	6	10	53.1161	6	39.0972	10	60.9829	570-a	1	10	5	10	38.878	5	23.0928	10	43.3067	334-a	1	10	5	12	75.609	6	46.5913	12	87.3693	561-a	1	15	8
Q99N57	648	1	RAF proto-oncogene serine/threonine-protein kinase OS=Mus musculus OX=10090 GN=Raf1 PE=1 SV=2	4	620-b	1	1	1	0.999	1	0.999	13	13	31	31	415-b	1	7	3	7	34.6566	3	18.2212	3	17.0526	570-b	1	7	2	7	25.3667	2	8.6099	2	8.0732	334-b	1	7	2	8	46.9834	2	14.4759	3	20.3592	561-b	0.9999	8	1
A6ZI44	418	1	Isoform of P05064, Fructose-bisphosphate aldolase OS=Mus musculus OX=10090 GN=Aldoa PE=1 SV=1	4	621-a	1	1	1	0.999	1	0.999	13	13	36	36	416-a	1	5	5	5	38.3758	5	47.0788	5	44.0594	571-a	1	10	6	10	56.1778	6	40.0423	10	62.5771	335-a	1	7	6	8	72.8355	7	78.5439	8	84.1644	562-a	1	12	12
A0A1B0GSR9	315	1	Isoform of P06151, L-lactate dehydrogenase OS=Mus musculus OX=10090 GN=Ldha PE=1 SV=1	4	622-a	0.9999	1	1	0.9971	1	0.9971	3	3	5	5	1500-a	0.4901	1	1	1	10.1848	1	12.4946	1	11.6932	1612-a	0.9399	1	1	1	7.4547	1	8.8559	1	8.3039	1308-a	0.3429	1	1	1	12.0814	1	14.8895	1	13.9606	1277-a	0.9999	2	2
E9PUR6	792	1	Isoform of P06537, Glucocorticoid receptor OS=Mus musculus OX=10090 GN=Nr3c1 PE=1 SV=1	3	623-a	1	1	1	0.9966	1	0.9966	5	5	7	7	417-a	1	2	2	2	8.1015	2	9.9389	2	9.3014	1410-a	0.9981	2	2	2	5.9299	2	7.0445	2	6.6054	null	0	0	0	0	0	0	0	0	0	563-a	1	3	3
P07356	339	1	Annexin A2 OS=Mus musculus OX=10090 GN=Anxa2 PE=1 SV=2	3	624-a	1	1	1	0.999	1	0.999	8	8	9	9	1245-a	0.9036	1	1	1	9.4638	1	11.61	1	10.8654	null	0	0	0	0	0	0	0	0	0	984-a	0.9374	1	1	1	11.2261	1	13.8354	1	12.9722	564-a	1	7	7
P08249	338	1	Malate dehydrogenase, mitochondrial OS=Mus musculus OX=10090 GN=Mdh2 PE=1 SV=3	4	625-a	1	1	1	0.9935	1	0.9935	4	4	8	8	1018-a	0.9993	2	2	2	18.9835	2	23.2887	2	21.7951	1896-a	0.6398	1	1	1	6.9474	1	8.2533	1	7.7388	1031-a	0.91	1	1	1	11.2593	1	13.8763	1	13.0106	565-a	1	4	4
P08508	261	1	Low affinity immunoglobulin gamma Fc region receptor III OS=Mus musculus OX=10090 GN=Fcgr3 PE=1 SV=1	4	626-a	1	1	0.9998	0.999	1	0.999	3	3	14	14	418-a	1	3	3	5	61.46	5	75.3982	5	70.5625	572-a	1	2	2	4	35.9882	4	42.7527	4	40.0877	336-a	0.9999	3	1	3	43.7431	1	17.9701	3	50.547	566-a	1	2	2
A0A0B4J1G1	293	1	Isoform of P08101, Fc receptor, IgG, low affinity IIb OS=Mus musculus OX=10090 GN=Fcgr2b PE=1 SV=1	4	626-b	1	1	0.9866	0.999	1	0.999	3	3	8	8	418-b	0	2	0	3	32.8486	0	0	0	0	572-c	0	1	0	1	8.0144	0	0	0	0	336-b	0.9928	3	1	3	38.9657	1	16.0075	3	45.0265	566-b	0	1	0
P08752	355	1	Guanine nucleotide-binding protein G(i) subunit alpha-2 OS=Mus musculus OX=10090 GN=Gnai2 PE=1 SV=5	4	627-a	1	1	1	0.999	1	0.999	23	23	76	76	419-a	1	15	10	18	162.67	10	110.867	17	176.387	573-a	1	17	12	20	132.295	13	102.155	19	139.996	337-a	1	10	7	15	160.802	9	118.906	14	173.426	567-a	1	19	13
Q9DC51	354	1	Guanine nucleotide-binding protein G(i) subunit alpha-3 OS=Mus musculus OX=10090 GN=Gnai3 PE=1 SV=3	4	627-b	1	1	1	0.999	1	0.999	10	10	39	39	419-b	1	7	2	10	90.6275	2	22.2361	2	20.81	573-b	1	7	2	9	59.7008	2	15.7605	2	14.7781	337-b	1	5	2	8	86.0035	2	26.4983	2	24.8451	567-b	1	10	4
P63094	394	1	Isoform of Q6R0H7, Guanine nucleotide-binding protein G(s) subunit alpha isoforms short OS=Mus musculus OX=10090 GN=Gnas PE=1 SV=1	4	627-c	1	1	1	0.999	1	0.999	7	7	27	27	419-c	1	5	4	7	56.9987	4	39.9572	5	46.7432	573-c	1	6	5	8	47.6798	5	35.4012	6	39.8334	337-c	0.9998	3	2	5	48.2951	2	23.8081	2	22.3228	567-c	1	6	5
P09055	798	1	Integrin beta-1 OS=Mus musculus OX=10090 GN=Itgb1 PE=1 SV=1	4	628-a	1	1	1	0.9973	1	0.9973	2	2	5	5	1239-a	0.9072	1	1	1	4.0203	1	4.9321	1	4.6157	574-a	1	2	2	2	5.8853	2	6.9915	2	6.5557	1269-a	0.415	1	1	1	4.769	1	5.8774	1	5.5108	1587-a	0.9287	1	1
P09405	707	1	Nucleolin OS=Mus musculus OX=10090 GN=Ncl PE=1 SV=2	4	629-a	1	1	1	0.999	1	0.999	23	23	59	59	41-a	1	8	8	9	40.8401	9	50.1019	9	46.8887	575-a	1	19	19	21	69.7495	21	82.8598	21	77.6948	32-a	1	5	5	6	32.2969	6	39.8036	6	37.3204	568-a	1	22	22
P17047	415	1	Lysosome-associated membrane glycoprotein 2 OS=Mus musculus OX=10090 GN=Lamp2 PE=1 SV=2	2	63-a	1	1	1	0.9967	1	0.9967	2	2	4	4	null	0	0	0	0	0	0	0	0	0	57-a	1	2	2	2	11.3168	2	13.4439	2	12.6059	null	0	0	0	0	0	0	0	0	0	58-a	1	2	2
P09411	417	1	Phosphoglycerate kinase 1 OS=Mus musculus OX=10090 GN=Pgk1 PE=1 SV=4	3	630-a	1	1	1	0.999	1	0.999	10	10	15	15	420-a	1	4	4	4	30.7742	4	37.7533	4	35.332	null	0	0	0	0	0	0	0	0	0	338-a	1	8	8	10	91.2627	10	112.475	10	105.458	1918-a	0.4689	1	1
P09581	977	1	Macrophage colony-stimulating factor 1 receptor OS=Mus musculus OX=10090 GN=Csf1r PE=1 SV=3	4	631-a	1	1	1	0.999	1	0.999	5	5	12	12	421-a	1	3	3	3	9.8512	3	12.0853	3	11.3102	46-a	1	4	4	4	9.614	4	11.4211	4	10.7092	864-a	0.9978	1	1	1	3.8952	1	4.8006	1	4.5011	569-a	1	4	4
A0A0A6YVR9	240	1	Isoform of P09925, SURF1-like protein (Fragment) OS=Mus musculus OX=10090 GN=Surf1 PE=1 SV=1	4	632-a	1	1	1	0.999	1	0.999	11	11	34	34	422-a	1	6	6	8	106.94	8	131.193	8	122.779	576-a	1	9	9	11	107.627	11	127.857	11	119.887	339-a	1	5	5	5	79.2845	5	97.7124	5	91.6164	570-a	1	10	10
P10126	462	1	Elongation factor 1-alpha 1 OS=Mus musculus OX=10090 GN=Eef1a1 PE=1 SV=3	4	633-a	1	1	1	0.999	1	0.999	73	73	484	484	423-a	1	54	35	119	826.358	81	690.04	119	948.745	577-a	1	67	43	128	650.592	83	501.164	128	724.703	340-a	1	59	59	109	897.871	109	1106.56	109	1037.53	571-a	1	70	70
P62631	463	1	Elongation factor 1-alpha 2 OS=Mus musculus OX=10090 GN=Eef1a2 PE=1 SV=1	4	633-b	1	1	1	0.999	1	0.999	27	27	171	171	423-b	1	20	1	39	270.238	1	8.5006	1	7.9554	577-b	1	25	1	46	233.302	1	6.0251	1	5.6495	340-d	0	21	0	38	312.343	0	0	0	0	571-d	0	26	0
P10404	641	1	MLV-related proviral Env polyprotein OS=Mus musculus OX=10090 PE=1 SV=3	4	634-a	1	1	1	0.999	1	0.999	13	13	55	55	424-a	1	12	8	14	70.0702	10	61.4007	14	80.4479	578-a	1	11	7	15	54.9508	11	47.8717	15	61.2104	341-a	1	12	7	14	83.1188	9	65.853	14	96.0472	572-a	1	11	7
P11370	679	1	Retrovirus-related Env polyprotein from Fv-4 locus OS=Mus musculus OX=10090 GN=Fv4 PE=1 SV=2	4	634-b	1	1	1	0.999	1	0.999	8	8	26	26	424-b	1	7	3	7	33.0744	3	17.3893	3	16.2741	578-b	1	7	3	7	24.2086	3	12.3252	3	11.557	341-b	1	6	1	6	33.6288	1	6.9075	1	6.4766	572-b	1	6	2
P10852	526	1	4F2 cell-surface antigen heavy chain OS=Mus musculus OX=10090 GN=Slc3a2 PE=1 SV=1	4	635-a	1	1	1	0.999	1	0.999	11	11	26	26	425-a	1	5	5	5	30.4963	5	37.4124	5	35.013	579-a	1	10	10	10	44.6432	10	53.0345	10	49.7286	342-a	1	4	4	4	28.9403	4	35.6669	4	33.4417	573-a	1	7	7
P10853	126	1	Histone H2B type 1-F/J/L OS=Mus musculus OX=10090 GN=H2bc15 PE=1 SV=2	4	636-a	1	1	1	0.999	1	0.999	10	10	49	49	426-a	1	8	8	13	331.006	13	406.073	13	380.03	580-a	1	9	9	14	260.915	14	309.957	14	290.636	343-a	1	7	7	9	271.832	9	335.014	9	314.113	574-a	1	9	9
P11152	474	1	Lipoprotein lipase OS=Mus musculus OX=10090 GN=Lpl PE=1 SV=3	4	637-a	1	1	1	0.999	1	0.999	12	12	39	39	427-a	1	8	8	8	54.1471	8	66.4268	8	62.1665	49-a	1	9	9	12	59.4489	12	70.6231	12	66.2209	34-a	1	7	7	7	56.2016	7	69.2645	7	64.9433	51-a	1	10	10
P11440	297	1	Cyclin-dependent kinase 1 OS=Mus musculus OX=10090 GN=Cdk1 PE=1 SV=3	4	638-a	1	1	1	0.999	1	0.999	41	41	164	164	428-a	1	34	32	40	432.082	37	490.317	39	483.674	581-a	1	32	30	43	339.98	38	356.92	41	361.093	344-a	1	25	23	31	397.223	28	442.173	30	444.201	575-a	1	37	35
F6UND7	524	1	Isoform of P08103, Tyrosine-protein kinase OS=Mus musculus OX=10090 GN=Hck PE=1 SV=1	4	638-b	1	1	1	0.999	1	0.999	15	15	48	48	428-c	1	9	6	11	67.348	7	52.5773	9	63.2639	581-b	1	13	10	17	76.1831	11	58.5606	13	64.8939	344-b	1	6	4	7	50.8389	4	35.803	5	41.9617	575-b	1	11	8
P97377	346	1	Cyclin-dependent kinase 2 OS=Mus musculus OX=10090 GN=Cdk2 PE=1 SV=2	4	638-c	1	1	1	0.999	1	0.999	11	11	44	44	428-b	1	9	7	10	92.7229	7	79.6257	7	74.5189	581-c	1	11	9	14	95.0152	9	72.5622	9	68.0391	344-c	1	7	5	8	87.992	5	67.7774	5	63.549	575-c	1	10	8
Q64261	326	1	Cyclin-dependent kinase 6 OS=Mus musculus OX=10090 GN=Cdk6 PE=1 SV=2	4	638-d	1	1	1	0.999	1	0.999	11	11	33	33	428-f	1	7	6	8	78.7292	6	72.4378	6	67.792	581-g	1	7	6	10	72.0316	6	51.3426	6	48.1422	344-g	0.9932	2	1	3	35.0214	1	14.3871	1	13.4895	575-d	1	10	9
P14234	517	1	Tyrosine-protein kinase Fgr OS=Mus musculus OX=10090 GN=Fgr PE=1 SV=2	4	638-e	1	1	1	0.999	1	0.999	10	10	34	34	428-d	1	8	7	11	68.2598	9	68.5146	9	64.1205	581-d	1	8	7	12	54.5044	8	43.1661	8	40.4754	344-f	0.9999	3	2	4	29.4441	2	18.1439	2	17.0119	575-f	1	6	5
P25911	512	1	Tyrosine-protein kinase Lyn OS=Mus musculus OX=10090 GN=Lyn PE=1 SV=4	4	638-f	1	1	1	0.999	1	0.999	9	9	33	33	428-e	1	7	4	8	50.1283	4	30.7483	4	28.7763	581-e	1	8	5	11	50.4503	5	27.2423	5	25.5442	344-h	0.9886	3	1	4	29.7317	1	9.1605	1	8.589	575-e	1	8	5
[truncated: 438 more rows]
[truncated: 6 more columns]

## Sheet: exp2 
Samples
IgG TC83
dsRNA J2 TC83
IgG TC83/E1-Idsyn
dsRNA J2 TC83/E1-Idsyn
[truncated: 1,340 more rows]
[truncated: 6 more columns]
