# Supplementary material for: RNA structures within Venezuelan equine encephalitis virus E1 alter macrophage replication fitness and contribute to viral emergence
Source: PLoS Pathog. 2024 Sep 27;20(9):e1012179. doi: 10.1371/journal.ppat.1012179 (PMC11463830; doi:10.1371/journal.ppat.1012179)
Supplement: S2 Data — (XLSX) [file ppat.1012179.s018.xlsx]

## Sheet: Fig 1b,c, extended data fig 2 
	TC83		KC344519
Window	Freq. of MFE	Ensemble div.	Freq. of MFE	Ensemble div.
1_50	0.113811	10.13	0.196689	4.49
26_75	0.20743	8.42	0.209333	8.24
51_100	0.175476	4.71	0.175476	4.71
76_125	0.214274	6.29	0.210268	11.21
101_150	0.36442	10.18	0.161316	5.12
126_175	0.400883	2.32	0.400883	2.32
151_200	0.378797	2.42	0.325163	2.75
176_225	0.144394	7.82	0.157856	6.72
201_250	0.22145	15.62	0.22145	15.62
226_275	0.0640034	14.07	0.152438	14.96
251_300	0.207123	7.96	0.133848	8.57
276_325	0.443918	4.72	0.209448	4.01
301_350	0.350929	2.45	0.305059	3.72
326_375	0.0873991	8.2	0.0721295	8.64
351_400	0.217268	7.28	0.16412	8.03
376_425	0.0611105	13.02	0.237096	6.42
401_450	0.361678	5.04	0.0971618	14.08
426_475	0.133767	6.47	0.133767	6.47
451_500	0.145249	16.4	0.145249	16.4
476_525	0.394652	5.83	0.151556	5.31
501_550	0.076285	10.85	0.082724	8.47
526_575	0.174624	4.09	0.0970076	5.05
551_600	0.77074	0.92	0.686909	1.15
576_625	0.26864	10.84	0.282485	9.88
601_650	0.200586	10.98	0.200586	10.98
626_675	0.186707	9.3	0.186707	9.3
651_700	0.306982	3.98	0.200359	7.49
676_725	0.0898133	9.26	0.125692	3.75
701_750	0.0900253	13.09	0.102152	14.44
726_775	0.284059	7.72	0.331578	6.37
751_800	0.246113	13.72	0.0614257	7.07
776_825	0.440519	11.25	0.440519	11.25
801_850	0.148341	16.11	0.148341	16.11
826_875	0.198035	16.12	0.198035	16.12
851_900	0.0431045	13.94	0.0431045	13.94
876_925	0.252637	3.14	0.252637	3.14
901_950	0.233355	4.64	0.233355	4.64
926_975	0.146233	4.64	0.146233	4.64
951_1000	0.470255	1.01	0.470255	1.01
976_1025	0.248778	16.23	0.248778	16.23
1001_1050	0.229418	3.57	0.229095	3.55
1026_1075	0.0782649	14.72	0.0793067	15.05
1051_1100	0.169894	5.7	0.169894	5.7
1076_1125	0.410366	4.81	0.410366	4.81
1101_1150	0.294026	2.62	0.726088	1.47
1126_1175	0.0994427	11.97	0.0505852	12.45
1151_1200	0.275552	7.67	0.170625	10.13
1176_1225	0.0900642	15.48	0.109853	14.2
1201_1250	0.756739	0.96	0.756739	0.96
1226_1275	0.275557	6.04	0.178478	6.87
1251_1300	0.243934	2.41	0.243914	2.41
1276_1325	0.094442	13.08	0.37808	6.94
1301_1350	0.0416161	9.82	0.0854345	8.72
1326_1375	0.221895	6.83	0.257392	6.37
1351_1400	0.165698	7.1	0.165698	7.1
1376_1425	0.212392	5.41	0.25445	4.86
1401_1450	0.582573	2.94	0.57822	3.16
1426_1475	0.168892	8.62	0.554078	2.13
1451_1500	0.191517	8.22	0.160128	7.88
1476_1525	0.481295	4.83	0.111851	10.62
1501_1550	0.440238	5.44	0.6028	5.24
1526_1575	0.397264	1.31	0.295631	2.55
1551_1600	0.243018	11.34	0.0779063	11.28
1576_1625	0.135932	14.04	0.10123	16.78
1601_1650	0.205025	16.25	0.357923	8.42
1626_1675	0.460377	8.99	0.460377	8.99
1651_1700	0.166278	6.03	0.117138	13.53
1676_1725	0.537946	5.63	0.170925	8.57
1701_1750	0.141265	8.44	0.127945	16.98
1726_1775	0.096518	10.68	0.0519179	16.32
1751_1800	0.0324185	11.72	0.0965866	15.07
1776_1825	0.571526	4.38	0.571526	4.38
1801_1850	0.405012	5.62	0.392789	5.63
1826_1875	0.256317	11.16	0.228699	5.16
1851_1900	0.14457	11.85	0.14457	11.85
1876_1925	0.231718	5.54	0.231718	5.54
1901_1950	0.270043	4.98	0.270107	4.97
1926_1975	0.252226	5.55	0.252141	5.55
1951_2000	0.0823322	11.84	0.0915882	11.75
1976_2025	0.0429022	9.61	0.0662497	9.83
2001_2050	0.294811	3.99	0.294811	3.99
2026_2075	0.450478	3.67	0.285325	4.46
2051_2100	0.130925	7.85	0.176297	4.74
2076_2125	0.394688	7.98	0.601409	4.26
2101_2150	0.628433	1	0.431608	2.1
2126_2175	0.0916007	12.99	0.0676388	14.15
2151_2200	0.300038	6.44	0.312508	6.31
2176_2225	0.167832	13.87	0.18198	14.17
2201_2250	0.130524	9.87	0.0880511	14.76
2226_2275	0.49476	1.52	0.261001	8.02
2251_2300	0.108686	9.61	0.277278	11.79
2276_2325	0.097448	5.95	0.165075	5.41
2301_2350	0.200662	8.56	0.200662	8.56
2326_2375	0.190736	9.51	0.190736	9.51
2351_2400	0.0932564	11.81	0.0932564	11.81
2376_2425	0.141774	6.42	0.141272	6.44
2401_2450	0.101704	8.88	0.129786	4.98
2426_2475	0.195104	10.53	0.229487	10.62
2451_2500	0.195748	4.36	0.0622038	11.56
2476_2525	0.089214	10.62	0.0403684	12.26
2501_2550	0.157222	13.51	0.0684138	13.81
2526_2575	0.334265	6.3	0.22493	15.32
2551_2600	0.164871	10.22	0.455245	5.54
2576_2625	0.331708	3.22	0.317615	11.04
2601_2650	0.119378	4.22	0.0678199	5.69
2626_2675	0.0978855	11.83	0.161249	4.14
2651_2700	0.0371882	11.52	0.135898	7
2676_2725	0.116062	6.89	0.179325	7.03
2701_2750	0.204767	13.89	0.204767	13.89
2726_2775	0.367998	3.01	0.367998	3.01
2751_2800	0.20303	10.21	0.20303	10.21
2776_2825	0.22508	3.12	0.261003	3.73
2801_2850	0.0626932	12.91	0.0920518	7.67
2826_2875	0.264488	6.46	0.190712	5.84
2851_2900	0.105974	10.25	0.105974	10.25
2876_2925	0.540012	6.17	0.228869	8.18
2901_2950	0.0677921	9.79	0.113388	11.31
2926_2975	0.0905032	10.83	0.156684	10.73
2951_3000	0.111935	6.09	0.466765	2.6
2976_3025	0.536342	2.73	0.166288	11.05
3001_3050	0.0891887	8.67	0.0891887	8.67
3026_3075	0.0980132	5.7	0.195028	6.03
3051_3100	0.265864	14.46	0.487874	2.34
3076_3125	0.155768	16.48	0.107275	16.15
3101_3150	0.11805	12.13	0.0620301	11.35
3126_3175	0.157884	6.26	0.0950202	7.17
3151_3200	0.355304	3.93	0.120265	13.63
3176_3225	0.0935566	14.12	0.107455	12.93
3201_3250	0.053761	9.34	0.189963	10.75
3226_3275	0.0879191	12.65	0.14195	11.75
3251_3300	0.117949	15.25	0.40784	9.95
3276_3325	0.27121	5.96	0.177302	12.18
3301_3350	0.0963389	9.84	0.0970123	9.76
3326_3375	0.309465	3.93	0.218136	9.04
3351_3400	0.250829	7.77	0.238276	13.38
3376_3425	0.43593	1.29	0.449021	1.15
3401_3450	0.398501	3.3	0.760892	0.58
3426_3475	0.382337	5.39	0.216057	14.41
3451_3500	0.150091	5.74	0.177643	6.47
3476_3525	0.300342	8.04	0.300342	8.04
3501_3550	0.130943	13.06	0.0675282	18.51
3526_3575	0.0810454	8.17	0.158982	6.79
3551_3600	0.284638	3.52	0.160556	9.62
3576_3625	0.274951	3.39	0.280584	3.6
3601_3650	0.113425	15.15	0.296328	13.21
3626_3675	0.0522591	9.56	0.0713908	7.2
3651_3700	0.056647	16.21	0.0786898	13.6
3676_3725	0.19582	3.08	0.135364	13.17
3701_3750	0.151753	9.37	0.501441	3.48
3726_3775	0.142774	5.5	0.0293094	12.94
3751_3800	0.0760641	7.78	0.0439667	11.3
3776_3825	0.201249	7.03	0.439279	3.76
3801_3850	0.321729	5.48	0.321729	5.48
3826_3875	0.504369	2.95	0.503832	2.95
3851_3900	0.157058	5.11	0.217233	3.64
3876_3925	0.199091	9.28	0.368509	5.26
3901_3950	0.0733293	13.5	0.048233	12.11
3926_3975	0.144264	5.85	0.098171	8.22
3951_4000	0.125977	7.59	0.211765	4.83
3976_4025	0.0556449	10.08	0.0661205	8.72
4001_4050	0.0556998	14.74	0.0270358	16.66
4026_4075	0.19584	5.85	0.33883	6.43
4051_4100	0.14289	15.73	0.0451721	17.63
4076_4125	0.302356	4.86	0.533856	2.76
4101_4150	0.33489	4.69	0.33489	4.69
4126_4175	0.110113	13.4	0.110113	13.4
4151_4200	0.386246	3.34	0.557915	1.27
4176_4225	0.140509	5.29	0.230962	7.08
4201_4250	0.434957	2.72	0.462765	4.08
4226_4275	0.407618	7.96	0.292376	8.62
4251_4300	0.2875	10.01	0.27868	11.83
4276_4325	0.504807	4.97	0.282103	13.54
4301_4350	0.11293	7.66	0.222243	7.8
4326_4375	0.438713	6.17	0.457563	5.09
4351_4400	0.100746	4.71	0.094866	8.94
4376_4425	0.172938	6.69	0.241579	9.58
4401_4450	0.545664	6.74	0.545664	6.74
4426_4475	0.0929733	7.89	0.0929733	7.89
4451_4500	0.337532	5.97	0.337532	5.97
4476_4525	0.363458	7.71	0.363458	7.71
4501_4550	0.137621	12.29	0.147884	11.83
4526_4575	0.111077	8.13	0.12632	9.09
4551_4600	0.411772	5.63	0.157665	13.97
4576_4625	0.0759772	17.47	0.0825124	9.75
4601_4650	0.317445	5.69	0.296615	6.38
4626_4675	0.29037	5.7	0.124925	11.63
4651_4700	0.22703	9.44	0.317088	9.02
4676_4725	0.243049	3.79	0.400195	2.68
4701_4750	0.0863515	8.95	0.275916	2.98
4726_4775	0.0741366	11.57	0.162175	16.55
4751_4800	0.117164	11.21	0.129799	14.67
4776_4825	0.202573	9.02	0.202573	9.02
4801_4850	0.310796	8.06	0.11773	11.79
4826_4875	0.169202	10.69	0.266226	11.72
4851_4900	0.311539	5.56	0.298595	3.29
4876_4925	0.280217	5.66	0.280217	5.66
4901_4950	0.109846	11.3	0.109846	11.3
4926_4975	0.41825	1.52	0.312102	9.71
4951_5000	0.046727	15.49	0.0744093	17.51
4976_5025	0.0459122	18.03	0.0863315	4.86
5001_5050	0.0437477	9.49	0.125245	7.25
5026_5075	0.68719	1.46	0.217034	4.89
5051_5100	0.10703	10.54	0.11202	11.78
5076_5125	0.165089	11.06	0.0627973	13.11
5101_5150	0.0871513	8.4	0.352089	5.13
5126_5175	0.231695	12.31	0.17225	6.43
5151_5200	0.12613	4.23	0.190626	3.02
5176_5225	0.275421	12.16	0.552798	9
5201_5250	0.143763	15.01	0.106281	17.64
5226_5275	0.51763	2.31	0.255801	4.44
5251_5300	0.102597	8.6	0.142331	12.51
5276_5325	0.119669	11.68	0.0755219	13.12
5301_5350	0.599444	1.66	0.12669	9.82
5326_5375	0.144198	6.51	0.321806	4.26
5351_5400	0.17433	10.54	0.346494	5.14
5376_5425	0.233816	11.78	0.153488	16.39
5401_5450	0.311414	5.48	0.104389	12.45
5426_5475	0.170261	7.05	0.202648	5.95
5451_5500	0.104293	12.63	0.109981	10.35
5476_5525	0.108225	15.82	0.0501946	13.75
5501_5550	0.270457	6.61	0.355105	4.01
5526_5575	0.197219	4.74	0.127281	5.25
5551_5600	0.152203	7.76	0.328912	3.65
5576_5625	0.102114	6.07	0.0549323	13.48
5601_5650	0.212454	4.4	0.194873	6.13
5626_5675	0.435968	7.65	0.435968	7.65
5651_5700	0.121972	13.95	0.0572114	15.54
5676_5725	0.10398	12.47	0.163388	9.99
5701_5750	0.253604	6.36	0.359369	4.32
5726_5775	0.641212	2.52	0.676924	1.3
5751_5800	0.272019	6.38	0.140452	13.02
5776_5825	0.116211	7.21	0.116211	7.21
5801_5850	0.120253	7.94	0.11953	7.92
5826_5875	0.345349	5.33	0.320845	3.22
5851_5900	0.745232	0.97	0.419079	3.95
5876_5925	0.312517	6.77	0.327158	6.02
5901_5950	0.527203	4.87	0.521997	5.14
5926_5975	0.25941	6.79	0.25941	6.79
5951_6000	0.248641	14.31	0.480687	2.76
5976_6025	0.461271	3.77	0.455492	4.09
6001_6050	0.216893	4.2	0.0933774	12.76
6026_6075	0.0850458	10.88	0.0321554	12.22
6051_6100	0.433274	2.85	0.377974	2.54
6076_6125	0.376711	1.77	0.0867867	11.18
6101_6150	0.398618	3.16	0.143042	6.36
6126_6175	0.21467	5.36	0.0493176	13.38
6151_6200	0.0376444	16.28	0.295231	5.04
6176_6225	0.0614251	6.32	0.0600716	6.46
6201_6250	0.20445	3.46	0.20445	3.46
6226_6275	0.232144	5.06	0.193882	8.86
6251_6300	0.47064	10.66	0.32676	10.19
6276_6325	0.264874	3.43	0.15966	8.83
6301_6350	0.125316	7.52	0.102553	10.92
6326_6375	0.062792	11.37	0.0832257	11.62
6351_6400	0.575808	3.95	0.237526	8.44
6376_6425	0.255286	3.86	0.330212	1.67
6401_6450	0.443656	3.02	0.246799	4.61
6426_6475	0.263402	1.64	0.104444	7.25
6451_6500	0.359545	2.58	0.122167	9.82
6476_6525	0.211736	10.43	0.211736	10.43
6501_6550	0.107355	9.52	0.0860585	7.87
6526_6575	0.282459	4.57	0.324066	4.15
6551_6600	0.200368	10.38	0.191298	11.02
6576_6625	0.107796	8	0.107796	8
6601_6650	0.129781	9.9	0.129781	9.9
6626_6675	0.211688	11.21	0.185132	14.14
6651_6700	0.571015	2.72	0.119686	19.62
6676_6725	0.360846	10.74	0.521934	1.6
6701_6750	0.0789236	10.16	0.273176	7.77
6726_6775	0.0439421	8.14	0.167799	7.01
6751_6800	0.113749	9.31	0.41689	6.35
6776_6825	0.158544	11.02	0.0743278	17.18
6801_6850	0.274417	3.33	0.271764	3.32
6826_6875	0.1102	7.79	0.219201	4.04
6851_6900	0.232567	11.5	0.231131	14.23
6876_6925	0.0950874	16.24	0.254553	3.62
6901_6950	0.230304	9.56	0.202554	9.64
6926_6975	0.123351	9.54	0.149565	7.2
6951_7000	0.162374	6.62	0.254207	5.65
6976_7025	0.0838993	15.81	0.186803	12.14
7001_7050	0.76118	1.56	0.26377	3.42
7026_7075	0.108573	9.08	0.051352	13.62
7051_7100	0.293243	5.49	0.232494	9.48
7076_7125	0.0517438	15.26	0.0615732	17.04
7101_7150	0.281756	4.3	0.0791414	11.64
7126_7175	0.241458	4.48	0.259017	9.26
7151_7200	0.310817	6.53	0.169803	6.48
7176_7225	0.0566426	13.47	0.134509	12.05
7201_7250	0.128278	16.04	0.0883543	15.96
7226_7275	0.406461	2.51	0.406461	2.51
7251_7300	0.185631	10.11	0.185631	10.11
7276_7325	0.117226	9.28	0.117226	9.28
7301_7350	0.224373	4.49	0.157397	8.87
7326_7375	0.211243	6.4	0.354228	2.11
7351_7400	0.0570355	12.92	0.204241	9.37
7376_7425	0.0644197	10.4	0.306536	4.87
7401_7450	0.314828	5.87	0.314828	5.87
7426_7475	0.180266	12.38	0.180266	12.38
7451_7500	0.169199	7.67	0.163294	8.95
7476_7525	0.291157	9.08	0.292273	9.04
7501_7550	0.430838	3.01	0.430838	3.01
7526_7575	0.37955	3.74	0.37955	3.74
7551_7600	0.150632	10.58	0.0719164	11.49
7576_7625	0.173777	8.02	0.235422	8.9
7601_7650	0.425362	9.54	0.230674	15.19
7626_7675	0.505139	1.86	0.119851	13.72
7651_7700	0.0986046	13.78	0.0986046	13.78
7676_7725	0.137988	12.92	0.137988	12.92
7701_7750	0.396688	7.96	0.144718	11.18
7726_7775	0.286963	2.62	0.271577	5.77
7751_7800	0.769841	0.73	0.332337	4.51
7776_7825	0.255184	4.74	0.601503	3.17
7801_7850	0.371076	3.68	0.35706	4.26
7826_7875	0.613853	1.31	0.586963	5.31
7851_7900	0.116523	6.62	0.477089	2.2
7876_7925	0.205778	7.85	0.205778	7.85
7901_7950	0.0876224	13.03	0.142812	7.64
7926_7975	0.0499224	11.46	0.200809	8.99
7951_8000	0.402304	2.15	0.196905	4.13
7976_8025	0.480536	9.54	0.237524	15.37
8001_8050	0.0646842	6.89	0.0564817	9.52
8026_8075	0.0688731	11.95	0.187197	11.95
8051_8100	0.373054	5.77	0.0877144	3.79
8076_8125	0.079461	14.67	0.123127	15.75
8101_8150	0.305695	8.16	0.0805506	12.09
8126_8175	0.325435	3.66	0.829154	0.65
8151_8200	0.0646985	15.12	0.0646985	15.12
8176_8225	0.0609806	12.84	0.0817416	14.27
8201_8250	0.252834	3.36	0.426245	3.38
8226_8275	0.314302	3.32	0.0528562	15.77
8251_8300	0.111229	15.71	0.513047	1.44
8276_8325	0.147919	6.3	0.0807292	14.39
8301_8350	0.0932596	11.76	0.161611	10.55
8326_8375	0.143865	10.18	0.211084	4.68
8351_8400	0.288876	6.8	0.245333	5.17
8376_8425	0.40073	3.18	0.249813	7.7
8401_8450	0.740805	4.94	0.771613	3.94
8426_8475	0.26133	5.23	0.29172	3.43
8451_8500	0.0621122	15.3	0.0621122	15.3
8476_8525	0.131449	12.11	0.131449	12.11
8501_8550	0.355784	6.57	0.355784	6.57
8526_8575	0.498638	2.6	0.454659	2.63
8551_8600	0.111096	10.98	0.0577303	10.76
8576_8625	0.122664	11.65	0.246287	10.08
8601_8650	0.0830248	15.61	0.46963	5.23
8626_8675	0.0833675	13.95	0.386372	6.24
8651_8700	0.369253	4.66	0.366525	3.61
8676_8725	0.176145	5.55	0.0836847	7.88
8701_8750	0.40264	4.52	0.430263	4.3
8726_8775	0.208012	9.17	0.0934233	10.98
8751_8800	0.208517	5.91	0.115059	8.31
8776_8825	0.141049	5.54	0.129798	15.93
8801_8850	0.295935	5.02	0.415749	4.11
8826_8875	0.420585	9.45	0.0696628	7.88
8851_8900	0.151671	15.69	0.282929	10.9
8876_8925	0.162731	7.26	0.0311647	13.07
8901_8950	0.167191	8.34	0.0827329	11.65
8926_8975	0.0426853	18.61	0.035189	16.6
8951_9000	0.686754	1.34	0.759754	3.47
8976_9025	0.112059	10.07	0.148458	11.06
9001_9050	0.267209	11.43	0.225397	10.91
9026_9075	0.293795	7.46	0.16562	5.39
9051_9100	0.0606821	16.76	0.0788408	11.71
9076_9125	0.104642	12.58	0.117809	8.45
9101_9150	0.113487	15.18	0.142127	13.24
9126_9175	0.0648071	18.09	0.19519	6.54
9151_9200	0.415779	2.89	0.0976069	10.7
9176_9225	0.0675234	7.49	0.33503	3.59
9201_9250	0.234066	2.72	0.203143	4.29
9226_9275	0.137097	13.57	0.195859	5.68
9251_9300	0.636282	2.93	0.17867	8.04
9276_9325	0.254304	9.25	0.330996	7.79
9301_9350	0.147595	15.24	0.222179	10.3
9326_9375	0.330695	2.42	0.30016	3.63
9351_9400	0.0335905	12.51	0.148766	11.93
9376_9425	0.497255	8.07	0.0641608	9.29
9401_9450	0.389032	5.9	0.137039	11.8
9426_9475	0.23608	7.88	0.352146	6.53
9451_9500	0.126932	3.98	0.128815	8.48
9476_9525	0.0263333	12.49	0.0203185	12.88
9501_9550	0.129724	12.25	0.0396182	15.59
9526_9575	0.303265	8.73	0.0883202	13.11
9551_9600	0.0858684	11.9	0.0763336	13.77
9576_9625	0.0420966	10.2	0.0805717	16.57
9601_9650	0.104483	4.96	0.080836	5.38
9626_9675	0.196471	5.44	0.196471	5.44
9651_9700	0.0419792	10.74	0.0564438	10.8
9676_9725	0.0802827	8.43	0.173386	9.34
9701_9750	0.0812251	5.94	0.0873379	15.02
9726_9775	0.221634	12.04	0.552679	1.77
9751_9800	0.0823787	15.19	0.182816	11.23
9776_9825	0.123114	9.89	0.223839	7.28
9801_9850	0.304811	2.45	0.304811	2.45
9826_9875	0.190358	5.98	0.183414	6.18
9851_9900	0.135023	6.9	0.244254	3.75
9876_9925	0.0457692	15.13	0.427552	3.4
9901_9950	0.227481	5.37	0.25113	3.37
9926_9975	0.254295	8.93	0.0702354	8.77
9951_10000	0.66008	2.68	0.192521	5.83
9976_10025	0.68956	1.29	0.68956	1.29
10001_10050	0.23028	7.22	0.23028	7.22
10026_10075	0.14564	13.99	0.13371	14.16
10051_10100	0.253626	7.56	0.63806	2.49
10076_10125	0.573766	1.56	0.573676	1.56
10101_10150	0.0820845	14.18	0.127217	11.88
10126_10175	0.148106	7.82	0.133709	8.86
10151_10200	0.221907	5.13	0.221907	5.13
10176_10225	0.319605	4.1	0.145864	11.11
10201_10250	0.175798	9.71	0.198999	7.05
10226_10275	0.366362	4.51	0.536618	3.76
10251_10300	0.0900122	13.79	0.185178	12.47
10276_10325	0.0687283	6.79	0.0687283	6.79
10301_10350	0.181721	2.93	0.181721	2.93
10326_10375	0.121782	13.69	0.207589	10.6
10351_10400	0.198945	14.31	0.305173	11.04
10376_10425	0.296995	3.16	0.244022	7.06
10401_10450	0.166079	4.22	0.167841	4.44
10426_10475	0.192785	10.68	0.251943	5.98
10451_10500	0.349449	3.58	0.297497	7.57
10476_10525	0.281335	6.24	0.362634	6.35
10501_10550	0.127557	11.35	0.182081	11.67
10526_10575	0.295296	3.67	0.262016	3.61
10551_10600	0.299071	3.33	0.341482	2.97
10576_10625	0.196555	6.48	0.247544	6.46
10601_10650	0.181138	8.2	0.120678	13.76
10626_10675	0.236725	12.6	0.18677	5.4
10651_10700	0.291648	7.43	0.0789037	13.85
10676_10725	0.137369	16.18	0.129281	8.73
10701_10750	0.357603	2.69	0.333587	3.67
10726_10775	0.0855677	12.51	0.0921002	10.19
10751_10800	0.319653	7.73	0.293222	8.06
10776_10825	0.357883	3.06	0.530666	3.01
10801_10850	0.0270836	15.73	0.129463	8.26
10826_10875	0.412992	1.87	0.689387	1.04
10851_10900	0.221575	14.96	0.293739	13.55
10876_10925	0.117039	7.89	0.419651	2.61
10901_10950	0.436359	3.37	0.214852	4.79
10926_10975	0.144202	14.16	0.187597	14.31
10951_11000	0.178799	14.11	0.226992	8.78
10976_11025	0.34361	3.62	0.34361	3.62
11001_11050	0.21195	4.86	0.21195	4.86
11026_11075	0.0834647	17.37	0.0672524	15.23
11051_11100	0.245448	4.42	0.2908	4.86
11076_11125	0.467911	5.05	0.405325	5.6
11101_11150	0.452056	1.42	0.46363	1.51
11126_11175	0.332724	2.11	0.361872	1.49
11151_11200	0.395093	2.81	0.351084	4.73
11176_11225	0.657774	2	0.581424	4.34
11201_11250	0.0956871	12.58	0.0956871	12.58
11226_11275	0.0636243	9.1	0.0662786	8.76
11251_11300	0.112211	5.67	0.115885	5.27
11276_11325	0.548809	1.89	0.548809	1.89
11301_11350	0.0770924	11.44	0.143771	10.11
11326_11375	0.280546	5.65	0.203282	5.87
11351_11400	0.341283	2.48	0.33117	2.79

## Sheet: Fig 2 b
Corrected based on eye count
foci counts from 3-60 per well are included
foci counts > or <60 not included
EXPERIMENT 1 Raw264.7																	EXPERIMENT 2 Raw264.7																	EXPERIMENT 3 Raw264.7
VEEV/TC83 1h									VEEV/TC83/E1-IDsyn 1h								VEEV/TC83 1h									VEEV/TC83/E1-IDsyn 1h								VEEV/TC83 1h									VEEV/TC83/E1-IDsyn 1h
# Foci per well									# Foci per well								# Foci per well									# Foci per well								# Foci per well									# Foci per well
	untreated									untreated								untreated									untreated								untreated									untreated
	1	1	2	2	3	3				1	1	2	2	3	3			1	1	2	2	3	3				1	1	2	2	3	3			1	1	2	2	3	3				1	1	2	2	3	3
10^1	0	1	1	0	1	2			10^1	1	2	4	2	5	0		10^1	1	0	1	0	1	2			10^1	0	0	2	3	2	1		10^1	5	4	7	10	6	6			10^1	4	13	4	7	4	5
10^2	0	1	0	0	0	0			10^2	0	2	0	0	0	0		10^2	0	0	0	0	0	0			10^2	0	1	0	0	0	0		10^2	1	1	0	0	1	1			10^2	0	0	0	2	1	0
10^3	0	0	0	0	0	0			10^3	0	0	0	1	0	0		10^3	0	0	0	0	0	0			10^3	1	0	0	1	0	0		10^3	2	0	0	0	0	0			10^3	1	0	0	0	0	0
10^4	2	1	0	0	0	1			10^4	1	0	0	0	0	0		10^4	0	0	0	0	0	0			10^4	0	1	0	0	0	0		10^4	0	0	0	0	0	0			10^4	0	0	0	0	0	0
10^5									10^5								10^5									10^5								10^5									10^5
10^6									10^6								10^6									10^6								10^6									10^6
10^7									10^7								10^7									10^7								10^7									10^7
10^8									10^8								10^8									10^8								10^8									10^8
FFU									FFU								FFU									FFU								FFU									FFU
	1	1	1	2	2	2				1	1	1	2	2	2			1	1	1	2	2	2				1	1	1	2	2	2			1	1	1	2	2	2				1	1	1	2	2	2
10^1	0	100	100	0	100	200			10^1	100	200	400	200	500	0		10^1	100	0	100	0	100	200			10^1	0	0	200	300	200	100		10^1	500	400	700	1000	600	600			10^1	400	1300	400	700	400	500
10^2	0	1000	0	0	0	0			10^2	0	2000	0	0	0	0		10^2	0	0	0	0	0	0			10^2	0	1000	0	0	0	0		10^2	1000	1000	0	0	1000	1000			10^2	0	0	0	2000	1000	0
10^3	0	0	0	0	0	0			10^3	0	0	0	10000	0	0		10^3	0	0	0	0	0	0			10^3	10000	0	0	10000	0	0		10^3	20000	0	0	0	0	0			10^3	10000	0	0	0	0	0
10^4	200000	100000	0	0	0	100000			10^4	100000	0	0	0	0	0		10^4	0	0	0	0	0	0			10^4	0	100000	0	0	0	0		10^4	0	0	0	0	0	0			10^4	0	0	0	0	0	0
10^5									10^5	0	0	0	0	0	0		10^5									10^5	0	0	0	0	0	0		10^5	4000000	13000000	4000000	7000000	4000000	5000000			10^5	0	0	0	0	0	0
10^6									10^6	0	0	0	0	0	0		10^6									10^6	0	0	0	0	0	0		10^6	0	0	0	20000000	10000000	0			10^6	0	0	0	0	0	0
10^7									10^7	0	0	0	0	0	0		10^7									10^7	0	0	0	0	0	0		10^7	100000000	0	0	0	0	0			10^7	0	0	0	0	0	0
10^8									10^8	0	0	0	0	0	0		10^8									10^8	0	0	0	0	0	0		10^8	0	0	0	0	0	0			10^8	0	0	0	0	0	0
average	0	100	100	0	100	200			average	100	200	400	200	500	0		average	100	0	100	0	100	200			average	0	0	200	300	200	100		average	500	400	700	1000	600	600			average	400	1300	400	700	400	500
average	50		50		150				average	150		300		250			average	50		50		150				average	0		250		150			average	450		850		600				average	850		550		450
VEEV/TC83 6h									VEEV/TC83/E1-IDsyn 6h								VEEV/TC83 6h									VEEV/TC83/E1-IDsyn 6h								VEEV/TC83 6h									VEEV/TC83/E1-IDsyn 6h
# Foci per well									# Foci per well								# Foci per well									# Foci per well								# Foci per well									# Foci per well
	untreated									untreated								untreated									untreated								untreated									untreated
	1	1	2	2	3	3				1	1	2	2	3	3			1	1	2	2	3	3				1	1	2	2	3	3			1	1	2	2	3	3				1	1	2	2	3	3
10^1	7	10	7	4	1	7			10^1	5	14	34	35	17	28		10^1	3	14	12	12	7	7			10^1	23	53	85	76	56	62		10^1	38	41	34	38	44	50			10^1	95	114	76	65	94	75
10^2	1	2	3	4	3	0			10^2	1	2	6	1	3	1		10^2	0	1	3	3	2	4			10^2	3	4	6	9	6	7		10^2	4	2	1	6	8	5			10^2	13	18	8	14	7	9
10^3	0	0	2	0	0	1			10^3	0	1	0	1	0	0		10^3	0	0	0	0	1	0			10^3	1	1	0	0	0	0		10^3	1	3	0	0	1	0			10^3	3	4	5	2	1	0
10^4	1	0	0	0	0	1			10^4	0	1	0	0	0	0		10^4	0	0	0	0	0	0			10^4	0	1	0	0	0	0		10^4	0	1	0	0	0	0			10^4	2	2	0	0	0	0
10^5									10^5								10^5									10^5								10^5									10^5
10^6									10^6								10^6									10^6								10^6									10^6
10^7									10^7								10^7									10^7								10^7									10^7
10^8									10^8								10^8									10^8								10^8									10^8
FFU									FFU								FFU									FFU								FFU									FFU
	1	1	1	2	2	2				1	1	1	2	2	2			1	1	1	2	2	2				1	1	1	2	2	2			1	1	1	2	2	2				1	1	1	2	2	2
10^1	700	1000	700	400	100	700			10^1	500	1400	3400	3500	1700	2800		10^1	300	1400	1200	1200	700	700			10^1	2300	5300	8500	7600	5600	6200		10^1	3800	4100	3400	3800	4400	5000			10^1	9500	11400	7600	6500	9400	7500
10^2	1000	2000	3000	4000	3000	0			10^2	1000	2000	6000	1000	3000	1000		10^2	0	1000	3000	3000	2000	4000			10^2	3000	4000	6000	9000	6000	7000		10^2	4000	2000	1000	6000	8000	5000			10^2	13000	18000	8000	14000	7000	9000
10^3	0	0	20000	0	0	10000			10^3	0	10000	0	10000	0	0		10^3	0	0	0	0	10000	0			10^3	10000	10000	0	0	0	0		10^3	10000	30000	0	0	10000	0			10^3	30000	40000	50000	20000	10000	0
10^4	100000	0	0	0	0	100000			10^4	0	100000	0	0	0	0		10^4	0	0	0	0	0	0			10^4	0	100000	0	0	0	0		10^4	0	100000	0	0	0	0			10^4	200000	200000	0	0	0	0
10^5	0	0	0	0	0	0			10^5	0	0	0	0	0	0		10^5	23000000	53000000	85000000	76000000	56000000	62000000			10^5	0	0	0	0	0	0		10^5	0	0	0	0	0	0			10^5	0	0	0	0	0	0
10^6	0	0	0	0	0	0			10^6	0	0	0	0	0	0		10^6	30000000	40000000	60000000	90000000	60000000	70000000			10^6	0	0	0	0	0	0		10^6	0	0	0	0	0	0			10^6	0	0	0	0	0	0
10^7	0	0	0	0	0	0			10^7	0	0	0	0	0	0		10^7	100000000	100000000	0	0	0	0			10^7	0	0	0	0	0	0		10^7	0	0	0	0	0	0			10^7	0	0	0	0	0	0
10^8	0	0	0	0	0	0			10^8	0	0	0	0	0	0		10^8	0	1000000000	0	0	0	0			10^8	0	0	0	0	0	0		10^8	0	0	0	0	0	0			10^8	0	0	0	0	0	0
average	700	1000	1850	2200	100	700			average	500	1400	4700	3500	2350	2800		average	300	1400	1200	1200	700	700			average	2650	4650	6000	9000	5800	7000		average	3900	4100	3400	4900	6200	5000			average	21500	29000	29000	14000	7000	9000
average	850		2030		400				average	950		4100		2580			average	850		1200		700				average	3650		7500		6400			average	4000		4150		5600				average	25250		21500		8000
VEEV/TC83 12h									VEEV/TC83/E1-IDsyn 12h								VEEV/TC83 12h									VEEV/TC83/E1-IDsyn 12h								VEEV/TC83 12h									VEEV/TC83/E1-IDsyn 12h
# Foci per well									# Foci per well								# Foci per well									# Foci per well								# Foci per well									# Foci per well
	untreated									untreated								untreated									untreated								untreated									untreated
	1	1	2	2	3	3				1	1	2	2	3	3			1	1	2	2	3	3				1	1	2	2	3	3			1	1	2	2	3	3				1	1	2	2	3	3
10^1	30	59	39	48	41	45			10^1	54	99	125	133	99	90		10^1	43	64	41	71	62	43			10^1	89	119	116	135	115	135		10^1	90	110	101	121	126	104			10^1	181	209	112	197	178	187
10^2	6	11	5	4	14	7			10^2	9	24	50	50	18	36		10^2	5	15	14	10	4	6			10^2	22	27	42	39	31	31		10^2	31	26	19	25	23	21			10^2	63	86	57	53	55	53
10^3	1	1	0	0	0	0			10^3	0	1	2	2	4	0		10^3	2	0	0	1	2	1			10^3	3	6	2	8	3	4		10^3	1	5	4	2	2	7			10^3	9	12	6	7	8	3
10^4	0	0	0	0	0	4			10^4	0	0	0	1	0	1		10^4	0	0	0	0	1	0			10^4	0	0	0	2	0	1		10^4	1	1	0	0	1	0			10^4	1	2	2	2	1	0
10^5	0	0	0	0	1	0			10^5	0	0	0	0	0	0		10^5	0	0	0	0	1	0			10^5	0	0	0	0	1	0		10^5	1	1	0	0	1	0			10^5	0	0	0	0	1	0
10^6	0	0	0	0	0	0			10^6	0	0	0	0	0	0		10^6	0	0	0	0	0	0			10^6	1	0	0	0	0	0		10^6	0	0	0	0	0	0			10^6	1	0	0	0	0	0
10^7	0	0	0	1	0	0			10^7	0	0	0	0	0	0		10^7	0	0	0	0	0	0			10^7	0	0	0	0	0	0		10^7	0	0	1	0	0	0			10^7	1	0	0	0	1	0
10^8	0	1	0	0	0	0			10^8	1	0	0	0	0	0		10^8	0	2	1	0	0	0			10^8	1	1	0	0	0	0		10^8	0	1	0	0	0	0			10^8	0	0	0	0	0	0
FFU									FFU								FFU									FFU								FFU									FFU
	1	1	1	2	2	2				1	1	1	2	2	2			1	1	1	2	2	2				1	1	1	2	2	2			1	1	1	2	2	2				1	1	1	2	2	2
10^1	3000	5900	3900	4800	4100	4500			10^1	5400	9900	12500	13300	9900	9000		10^1	4300	6400	4100	7100	6200	4300			10^1	8900	11900	11600	13500	11500	13500		10^1	9000	11000	10100	12100	12600	10400			10^1	18100	20900	11200	19700	17800	18700
10^2	6000	11000	5000	4000	14000	7000			10^2	9000	24000	50000	50000	18000	36000		10^2	5000	15000	14000	10000	4000	6000			10^2	22000	27000	42000	39000	31000	31000		10^2	31000	26000	19000	25000	23000	21000			10^2	63000	86000	57000	53000	55000	53000
10^3	10000	10000	0	0	0	0			10^3	0	10000	20000	20000	40000	0		10^3	20000	0	0	10000	20000	10000			10^3	30000	60000	20000	80000	30000	40000		10^3	10000	50000	40000	20000	20000	70000			10^3	90000	120000	60000	70000	80000	30000
10^4	0	0	0	0	0	400000			10^4	0	0	0	100000	0	100000		10^4	0	0	0	0	100000	0			10^4	0	0	0	200000	0	100000		10^4	100000	100000	0	0	100000	0			10^4	100000	200000	200000	200000	100000	0
10^5	0	0	0	0	1000000	0			10^5	0	0	0	0	0	0		10^5	0	0	0	0	1000000	0			10^5	0	0	0	0	1000000	0		10^5	1000000	1000000	0	0	1000000	0			10^5	0	0	0	0	1000000	0
10^6	0	0	0	0	0	0			10^6	0	0	0	0	0	0		10^6	0	0	0	0	0	0			10^6	10000000	0	0	0	0	0		10^6	0	0	0	0	0	0			10^6	10000000	0	0	0	0	0
10^7	0	0	0	100000000	0	0			10^7	0	0	0	0	0	0		10^7	0	0	0	0	0	0			10^7	0	0	0	0	0	0		10^7	0	0	100000000	0	0	0			10^7	100000000	0	0	0	100000000	0
10^8	0	1000000000	0	0	0	0			10^8	1000000000	0	0	0	0	0		10^8	0	2000000000	1000000000	0	0	0			10^8	1000000000	1000000000	0	0	0	0		10^8	0	1000000000	0	0	0	0			10^8	0	0	0	0	0	0
average	4500	8450	4450	4400	9050	5750			average	7200	24000	50000	50000	29000	36000		average	4650	15000	9050	10000	4000	5150			average	26000	43500	42000	59500	30500	35500		average	31000	26000	19000	25000	23000	21000			average	90000	120000	58500	61500	67500	41500
average	6480		4430		7400				average	15600		50000		32500			average	9825		9525		4575				average	34750		50750		33000			average	28500		22000		22000				average	105000		60000		54500
VEEV/TC83 24h									VEEV/TC83/E1-IDsyn 24h								VEEV/TC83 24h									VEEV/TC83/E1-IDsyn 24h								VEEV/TC83 24h									VEEV/TC83/E1-IDsyn 24h
# Foci per well									# Foci per well								# Foci per well									# Foci per well								# Foci per well									# Foci per well
	untreated									untreated								untreated									untreated								untreated									untreated
	1	1	2	2	3	3				1	1	2	2	3	3			1	1	2	2	3	3				1	1	2	2	3	3			1	1	2	2	3	3				1	1	2	2	3	3
10^1	118	155	152	127	147	145			10^1	203	130	171	101	122	86		10^1	111	201	201	186	212	215			10^1	2	0	15	2	28	2		10^1	14	3	3	1	5	5			10^1	16	1	4	0	3	0
10^2	68	102	113	92	83	96			10^2	98	133	150	170	141	131		10^2	54	104	123	127	128	115			10^2	119	142	147	161	172	167		10^2	109	122	143	121	135	119			10^2	29	9	58	44	44	21
10^3	6	12	14	15	12	9			10^3	16	27	54	46	19	24		10^3	8	18	11	18	15	14			10^3	22	46	46	64	51	47		10^3	19	37	45	34	28	24			10^3	107	134	103	89	90	103
10^4	2	2	0	5	1	0			10^4	2	4	4	9	6	9		10^4	1	1	1	1	0	2			10^4	5	5	6	4	5	12		10^4	4	6	5	4	1	0			10^4	19	17	15	18	12	17
10^5	0	0	2	1	1	0			10^5	1	0	0	0	1	1		10^5	0	0	0	0	1	0			10^5	0	2	2	0	3	0		10^5	0	1	0	0	1	0			10^5	2	5	2	2	1	2
10^6	0	0	0	0	0	0			10^6	0	0	0	0	0	0		10^6	0	0	0	0	0	0			10^6	0	0	0	0	0	0		10^6	0	0	0	0	0	0			10^6	0	0	0	1	1	0
10^7	0	0	2	0	0	0			10^7	0	0	0	0	1	0		10^7	1	1	0	0	0	0			10^7	0	0	0	0	0	3		10^7	0	0	0	0	0	0			10^7	0	0	0	0	0	0
10^8	2	1	0	0	1	0			10^8	0	1	0	0	0	0		10^8	1	1	0	0	0	0			10^8	0	1	1	0	0	0		10^8	0	0	0	0	0	2			10^8	0	7	0	0	0	0
FFU									FFU								FFU									FFU								FFU									FFU
	1	1	1	2	2	2				1	1	1	2	2	2			1	1	1	2	2	2				1	1	1	2	2	2			1	1	1	2	2	2				1	1	1	2	2	2
10^1	11800	15500	15200	12700	14700	14500			10^1	20300	13000	17100	10100	12200	8600		10^1	11100	20100	20100	18600	21200	21500			10^1	200	0	1500	200	2800	200		10^1	1400	300	300	100	500	500			10^1	1600	100	400	0	300	0
10^2	68000	102000	113000	92000	83000	96000			10^2	98000	133000	150000	170000	141000	131000		10^2	54000	104000	123000	127000	128000	115000			10^2	119000	142000	147000	161000	172000	167000		10^2	109000	122000	143000	121000	135000	119000			10^2	29000	9000	58000	44000	44000	21000
10^3	60000	120000	140000	150000	120000	90000			10^3	160000	270000	540000	460000	190000	240000		10^3	80000	180000	110000	180000	150000	140000			10^3	220000	460000	460000	640000	510000	470000		10^3	190000	370000	450000	340000	280000	240000			10^3	1070000	1340000	1030000	890000	900000	1030000
10^4	200000	200000	0	500000	100000	0			10^4	200000	400000	400000	900000	600000	900000		10^4	100000	100000	100000	100000	0	200000			10^4	500000	500000	600000	400000	500000	1200000		10^4	400000	600000	500000	400000	100000	0			10^4	1900000	1700000	1500000	1800000	1200000	1700000
10^5	0	0	2000000	1000000	1000000	0			10^5	1000000	0	0	0	1000000	1000000		10^5	0	0	0	0	1000000	0			10^5	0	2000000	2000000	0	3000000	0		10^5	0	1000000	0	0	1000000	0			10^5	2000000	5000000	2000000	2000000	1000000	2000000
10^6	0	0	0	0	0	0			10^6	0	0	0	0	0	0		10^6	0	0	0	0	0	0			10^6	0	0	0	0	0	0		10^6	0	0	0	0	0	0			10^6	0	0	0	10000000	10000000	0
10^7	0	0	200000000	0	0	0			10^7	0	0	0	0	100000000	0		10^7	100000000	100000000	0	0	0	0			10^7	0	0	0	0	0	300000000		10^7	0	0	0	0	0	0			10^7	0	0	0	0	0	0
10^8	2000000000	1000000000	0	0	1000000000	0			10^8	0	1000000000	0	0	0	0		10^8	1000000000	1000000000	0	0	0	0			10^8	0	1000000000	1000000000	0	0	0		10^8	0	0	0	0	0	2000000000			10^8	0	7000000000	0	0	0	0
average	60000	120000	140000	325000	120000	90000			average	160000	335000	470000	680000	395000	570000		average	67000	180000	110000	180000	150000	140000			average	360000	480000	530000	400000	505000	835000		average	295000	485000	475000	370000	280000	240000			average	1900000	3350000	1500000	1800000	1200000	1700000
average	90000		233000		105000				average	248000		575000		483000			average	123500		145000		145000				average	420000		465000		670000			average	390000		422500		260000				average	2625000		1650000		1450000
VEEV/TC83 36h									VEEV/TC83/E1-IDsyn 36h								VEEV/TC83 36h									VEEV/TC83/E1-IDsyn 36h								VEEV/TC83 36h									VEEV/TC83/E1-IDsyn 36h
# Foci per well									# Foci per well								# Foci per well									# Foci per well								# Foci per well									# Foci per well
	untreated									untreated								untreated									untreated								untreated									untreated
	1	1	2	2	3	3				1	1	2	2	3	3			1	1	2	2	3	3				1	1	2	2	3	3			1	1	2	2	3	3				1	1	2	2	3	3
10^1	0	13	97	33	29	32			10^1	0	1	5	100	1	0		10^1	2	48	6	0	2	9			10^1	5	186	1	0	0	0		10^1	27	5	8	0	1	10			10^1	18	19	2	1	4	3
10^2	129	147	150	169	151	150			10^2	72	242	180	100	103	96		10^2	120	221	141	217	258	259			10^2	100	11	62	25	0	1		10^2	74	12	19	21	15	53			10^2	7	1	2	6	2	0
10^3	28	44	44	54	39	49			10^3	46	88	134	124	71	85		10^3	50	93	93	115	111	121			10^3	94	124	134	114	138	155		10^3	81	105	118	96	113	85			10^3	101	137	176	165	173	146
10^4	1	4	6	8	7	0			10^4	9	8	20	26	9	14		10^4	7	5	17	13	9	16			10^4	10	25	25	21	22	24		10^4	11	13	20	13	17	9			10^4	78	81	39	39	57	49
10^5	0	1	0	1	1	0			10^5	1	2	2	6	3	0		10^5	0	0	1	5	2	0			10^5	1	0	3	3	3	1		10^5	2	4	7	1	2	1			10^5	8	11	4	1	6	1
10^6	0	0	0	0	0	0			10^6	0	0	1	0	0	0		10^6	0	0	0	0	0	0			10^6	1	0	1	0	0	0		10^6	1	0	0	1	0	0			10^6	1	2	1	1	0	0
10^7	0	0	0	0	0	0			10^7	0	0	0	0	0	0		10^7	0	0	0	0	0	0			10^7	0	1	6	0	0	0		10^7	0	0	0	0	0	0			10^7	0	0	0	0	0	0
10^8	3	1	0	0	0	0			10^8	0	2	0	0	0	0		10^8	7	1	0	0	0	0			10^8	3	1	3	0	1	0		10^8	0	1	0	2	0	0			10^8	0	0	0	1	1	0
FFU									FFU								FFU									FFU								FFU									FFU
	1	1	1	2	2	2				1	1	1	2	2	2			1	1	1	2	2	2				1	1	1	2	2	2			1	1	1	2	2	2				1	1	1	2	2	2
10^1	0	1300	9700	3300	2900	3200			10^1	0	100	500	10000	100	0		10^1	200	4800	600	0	200	900			10^1	500	18600	100	0	0	0		10^1	2700	500	800	0	100	1000			10^1	1800	1900	200	100	400	300
10^2	129000	147000	150000	169000	151000	150000			10^2	72000	242000	180000	100000	103000	96000		10^2	120000	221000	141000	217000	258000	259000			10^2	100000	11000	62000	25000	0	1000		10^2	74000	12000	19000	21000	15000	53000			10^2	7000	1000	2000	6000	2000	0
10^3	280000	440000	440000	540000	390000	490000			10^3	460000	880000	1340000	1240000	710000	850000		10^3	500000	930000	930000	1150000	1110000	1210000			10^3	940000	1240000	1340000	1140000	1380000	1550000		10^3	810000	1050000	1180000	960000	1130000	850000			10^3	1010000	1370000	1760000	1650000	1730000	1460000
10^4	100000	400000	600000	800000	700000	0			10^4	900000	800000	2000000	2600000	900000	1400000		10^4	700000	500000	1700000	1300000	900000	1600000			10^4	1000000	2500000	2500000	2100000	2200000	2400000		10^4	1100000	1300000	2000000	1300000	1700000	900000			10^4	7800000	8100000	3900000	3900000	5700000	4900000
10^5	0	1000000	0	1000000	1000000	0			10^5	1000000	2000000	2000000	6000000	3000000	0		10^5	0	0	1000000	5000000	2000000	0			10^5	1000000	0	3000000	3000000	3000000	1000000		10^5	2000000	4000000	7000000	1000000	2000000	1000000			10^5	8000000	11000000	4000000	1000000	6000000	1000000
10^6	0	0	0	0	0	0			10^6	0	0	10000000	0	0	0		10^6	0	0	0	0	0	0			10^6	10000000	0	10000000	0	0	0		10^6	10000000	0	0	10000000	0	0			10^6	10000000	20000000	10000000	10000000	0	0
10^7	0	0	0	0	0	0			10^7	0	0	0	0	0	0		10^7	0	0	0	0	0	0			10^7	0	100000000	600000000	0	0	0		10^7	0	0	0	0	0	0			10^7	0	0	0	0	0	0
10^8	3000000000	1000000000	0	0	0	0			10^8	0	2000000000	0	0	0	0		10^8	7000000000	1000000000	0	0	0	0			10^8	3000000000	1000000000	3000000000	0	1000000000	0		10^8	0	1000000000	0	2000000000	0	0			10^8	0	0	0	1000000000	1000000000	0
average	280000	420000	520000	670000	545000	490000			average	680000	800000	2000000	4300000	1950000	1400000		average	600000	500000	1700000	3150000	900000	1600000			average	1000000	2500000	2750000	2550000	2600000	2400000		average	1100000	2650000	4500000	1300000	1700000	900000			average	8000000	11000000	3950000	3900000	5850000	4900000
average	350000		595000		518000				average	740000		3150000		1680000			average	550000		2425000		1250000				average	1750000		2650000		2500000			average	1875000		2900000		1300000				average	9500000		3925000		5375000
VEEV/TC83 48h									VEEV/TC83/E1-IDsyn 48h								VEEV/TC83 48h									VEEV/TC83/E1-IDsyn 48h								VEEV/TC83 48h									VEEV/TC83/E1-IDsyn 48h
# Foci per well									# Foci per well								# Foci per well									# Foci per well								# Foci per well									# Foci per well
	untreated									untreated								untreated									untreated								untreated									untreated
	1	1	2	2	3	3				1	1	2	2	3	3			1	1	2	2	3	3				1	1	2	2	3	3			1	1	2	2	3	3				1	1	2	2	3	3
10^1	16	0	118	237	59	16			10^1	0	45	1	0	168	0		10^1	8	0	147	0	1	49			10^1	0	0	15	0	0	0		10^1	7	0	2	6	4	2			10^1	0	2	3	0	0	3
10^2	120	120	112	112	130	136			10^2	123	86	109	138	146	166		10^2	130	134	130	121	124	202			10^2	111	170	140	137	241	201		10^2	9	6	18	16	157	51			10^2	13	20	5	5	16	9
10^3	17	35	20	18	37	29			10^3	32	41	54	41	50	56		10^3	57	85	77	100	96	110			10^3	58	112	77	70	107	126		10^3	107	117	105	90	74	80			10^3	100	105	126	120	124	120
10^4	3	1	1	2	3	3			10^4	4	5	6	8	8	8		10^4	3	5	11	10	12	17			10^4	2	5	12	11	25	23		10^4	16	19	12	12	11	10			10^4	22	20	37	31	25	19
10^5	0	0	1	0	2	0			10^5	1	0	2	2	1	0		10^5	0	3	1	1	1	3			10^5	0	2	0	3	4	2		10^5	3	3	2	1	3	1			10^5	1	2	3	2	7	0
10^6	0	0	1	0	0	0			10^6	0	0	0	0	0	1		10^6	0	0	0	0	1	0			10^6	0	0	0	0	0	0		10^6	1	0	0	0	0	0			10^6	0	0	1	0	1	0
10^7	1	0	0	0	0	0			10^7	0	0	0	0	0	0		10^7	0	2	0	0	0	0			10^7	5	0	0	0	0	0		10^7	0	0	0	2	0	0			10^7	1	0	1	2	0	0
10^8	0	1	0	1	0	0			10^8	0	2	0	1	0	1		10^8	0	0	0	0	0	0			10^8	0	0	0	0	0	0		10^8	0	0	0	0	1	0			10^8	0	2	0	0	0	1
FFU									FFU								FFU									FFU								FFU									FFU
	1	1	1	2	2	2				1	1	1	2	2	2			1	1	1	2	2	2				1	1	1	2	2	2			1	1	1	2	2	2				1	1	1	2	2	2
10^1	1600	0	11800	23700	5900	1600			10^1	0	4500	100	0	16800	0		10^1	800	0	14700	0	100	4900			10^1	0	0	1500	0	0	0		10^1	700	0	200	600	400	200			10^1	0	200	300	0	0	300
10^2	120000	120000	112000	112000	130000	136000			10^2	123000	86000	109000	138000	146000	166000		10^2	130000	134000	130000	121000	124000	202000			10^2	111000	170000	140000	137000	241000	201000		10^2	9000	6000	18000	16000	157000	51000			10^2	13000	20000	5000	5000	16000	9000
10^3	170000	350000	200000	180000	370000	290000			10^3	320000	410000	540000	410000	500000	560000		10^3	570000	850000	770000	1000000	960000	1100000			10^3	580000	1120000	770000	700000	1070000	1260000		10^3	1070000	1170000	1050000	900000	740000	800000			10^3	1000000	1050000	1260000	1200000	1240000	1200000
10^4	300000	100000	100000	200000	300000	300000			10^4	400000	500000	600000	800000	800000	800000		10^4	300000	500000	1100000	1000000	1200000	1700000			10^4	200000	500000	1200000	1100000	2500000	2300000		10^4	1600000	1900000	1200000	1200000	1100000	1000000			10^4	2200000	2000000	3700000	3100000	2500000	1900000
10^5	0	0	1000000	0	2000000	0			10^5	1000000	0	2000000	2000000	1000000	0		10^5	0	3000000	1000000	1000000	1000000	3000000			10^5	0	2000000	0	3000000	4000000	2000000		10^5	3000000	3000000	2000000	1000000	3000000	1000000			10^5	1000000	2000000	3000000	2000000	7000000	0
10^6	0	0	10000000	0	0	0			10^6	0	0	0	0	0	10000000		10^6	0	0	0	0	10000000	0			10^6	0	0	0	0	0	0		10^6	10000000	0	0	0	0	0			10^6	0	0	10000000	0	10000000	0
10^7	100000000	0	0	0	0	0			10^7	0	0	0	0	0	0		10^7	0	200000000	0	0	0	0			10^7	500000000	0	0	0	0	0		10^7	0	0	0	200000000	0	0			10^7	100000000	0	100000000	200000000	0	0
10^8	0	1000000000	0	1000000000	0	0			10^8	0	2000000000	0	1000000000	0	1000000000		10^8	0	0	0	0	0	0			10^8	0	0	0	0	0	0		10^8	0	0	0	0	1000000000	0			10^8	0	2000000000	0	0	0	1000000000
average	235000	350000	200000	180000	335000	295000			average	360000	455000	570000	605000	650000	680000		average	435000	500000	1100000	1000000	1200000	1700000			average	580000	500000	1200000	2050000	3250000	2300000		average	2300000	2450000	1200000	1200000	2050000	1000000			average	2200000	2000000	3350000	3100000	4750000	1900000
average	293000		190000		315000				average	408000		588000		665000			average	467500		1050000		1450000				average	540000		1625000		2775000			average	2375000		1200000		1525000				average	2100000		3225000		3325000

## Sheet: Fig 2 c
Corrected based on eye count
foci counts from 3-60 per well are included
foci counts > or <60 not included
	EXPERIMENT 1 BMDM														EXPERIMENT 2 BMDM													EXPERIMENT 3 BMDM															EXPERIMENT 4 BMDM
1hpi														primary macrophages 1hpi														primary macrophages 1hpi														primary macrophages 1hpi
# Foci per well														# Foci per well														# Foci per well														# Foci per well
	TC83						VEEV/TC83/E1-Idsyn								TC83						VEEV/TC83/E1-Idsyn								TC83						VEEV/TC83/E1-Idsyn								TC83						VEEV/TC83/E1-Idsyn
	1	1	2	2	3	3	1	1	2	2	3	3			1	1	2	2	3	3	1	1	2	2	3	3			1	1	2	2	3	3	1	1	2	2	3	3			1	1	2	2	3	3	1
10^1	1	0	1	1	1	2	1	2	1	2	0	2		10^1	1	0	0	0	0	1	1	1	0	0	3	0		10^1	0	0	1	0	0	0	0	0	1	1	0	1		10^1	3	0	1	2	0	0	5
10^2	0	0	0	0	1	0	0	0	0	0	0	2		10^2	0	0	0	0	0	0	0	1	0	0	1	1		10^2	0	0	1	2	1	0	0	0	0	0	0	0		10^2	0	0	1	0	0	0	1
10^3	0	0	0	0	0	0	0	0	0	0	0	0		10^3	0	2	0	0	1	0	0	0	0	1	1	0		10^3	0	0	0	0	0	0	0	0	0	0	0	0		10^3	0	0	0	0	0	0	0
10^4	0	0	0	0	0	0	0	0	0	0	0	0		10^4	0	0	1	0	0	0	0	1	0	0	0	0		10^4	0	0	0	0	0	0	0	0	0	0	0	1		10^4	0	0	0	0	0	2	0
10^5														10^5														10^5														10^5
10^6														10^6														10^6														10^6
10^7														10^7														10^7														10^7
10^8														10^8														10^8														10^8
FFU														FFU														FFU														FFU
	TC83						VEEV/TC83/E1-Idsyn								TC83						VEEV/TC83/E1-Idsyn								TC83						VEEV/TC83/E1-Idsyn								TC83						VEEV/TC83/E1-Idsyn
	1	1	2	2	3	3	1	1	2	2	3	3			1	1	2	2	3	3	1	1	2	2	3	3			1	1	2	2	3	3	1	1	2	2	3	3			1	1	2	2	3	3	1
10^1	100	0	100	100	100	200	100	200	100	200	0	200		10^1	100	0	0	0	0	100	100	100	0	0	300	0		10^1	0	0	100	0	0	0	0	0	100	100	0	100		10^1	300	0	100	200	0	0	500
10^2	0	0	0	0	1000	0	0	0	0	0	0	2000		10^2	0	0	0	0	0	0	0	1000	0	0	1000	1000		10^2	0	0	1000	2000	1000	0	0	0	0	0	0	0		10^2	0	0	1000	0	0	0	1000
10^3	0	0	0	0	0	0	0	0	0	0	0	0		10^3	0	20000	0	0	10000	0	0	0	0	10000	10000	0		10^3	0	0	0	0	0	0	0	0	0	0	0	0		10^3	0	0	0	0	0	0	0
10^4	0	0	0	0	0	0	0	0	0	0	0	0		10^4	0	0	100000	0	0	0	0	100000	0	0	0	0		10^4	0	0	0	0	0	0	0	0	0	0	0	100000		10^4	0	0	0	0	0	200000	0
10^5	0	0	0	0	0	0	0	0	0	0	0	0		10^5	0	0	0	0	0	0	0	0	0	0	0	0		10^5	0	0	0	0	0	0	0	0	0	0	0	0		10^5	0	0	0	0	0	0	0
10^6	0	0	0	0	0	0	0	0	0	0	0	0		10^6	0	0	0	0	0	0	0	0	0	0	0	0		10^6	0	0	0	0	0	0	0	0	0	0	0	0		10^6	0	0	0	0	0	0	0
10^7	0	0	0	0	0	0	0	0	0	0	0	0		10^7	0	0	0	0	0	0	0	0	0	0	0	0		10^7	0	0	0	0	0	0	0	0	0	0	0	0		10^7	0	0	0	0	0	0	0
10^8	0	0	0	0	0	0	0	0	0	0	0	0		10^8	0	0	0	0	0	0	0	0	0	0	0	0		10^8	0	0	0	0	0	0	0	0	0	0	0	0		10^8	0	0	0	0	0	0	0
average	100	0	100	100	100	200	100	200	100	200	0	200		average	100	0	0	0	0	100	100	100	0	0	300	0		average	0	0	100	0	0	0	0	0	100	100	0	100		average	300	0	100	200	0	0	500
average	50		100		150		150		150		100			average	50		0		50		100		0		150			average	0		50		0		0		100		50			average	150		150		0		250
primary macrophages 6hpi														primary macrophages 6hpi														primary macrophages 6hpi														primary macrophages 6hpi
# Foci per well														# Foci per well														# Foci per well														# Foci per well
	TC83						VEEV/TC83/E1-Idsyn								TC83						VEEV/TC83/E1-Idsyn								TC83						VEEV/TC83/E1-Idsyn								TC83						VEEV/TC83/E1-Idsyn
	1	1	2	2	3	3	1	1	2	2	3	3			1	1	2	2	3	3	1	1	2	2	3	3			1	1	2	2	3	3	1	1	2	2	3	3			1	1	2	2	3	3	1
10^1	10	15	14	21	0	0	107	101	109	95	137	69		10^1	8	8	10	3	9	23	37	40	13	22	79	67		10^1	24	26	5	9	15	13	81	96	116	109	116	117		10^1	0	1	3	1	13	13	9
10^2	1	1	0	2	0	0	20	20	34	24	38	15		10^2	2	0	2	0	1	3	5	6	5	3	21	7		10^2	1	0	0	0	3	1	23	18	28	17	31	21		10^2	0	0	0	0	1	2	1
10^3	1	1	0	0	0	0	-1	6	4	1	7	1		10^3	0	0	0	0	0	0	0	2	0	0	3	1		10^3	1	0	0	0	0	0	0	1	0	0	0	1		10^3	0	0	0	0	0	0	0
10^4	0	0	0	0	0	0	1	0	0	2	1	1		10^4	1	1	1	2	0	0	1	0	0	0	0	0		10^4	0	0	0	0	1	0	0	1	0	0	0	0		10^4	0	0	0	0	0	0	0
10^5														10^5														10^5														10^5
10^6														10^6														10^6														10^6
10^7														10^7														10^7														10^7
10^8														10^8														10^8														10^8
FFU														FFU														FFU														FFU
	TC83						VEEV/TC83/E1-Idsyn								TC83						VEEV/TC83/E1-Idsyn								TC83						VEEV/TC83/E1-Idsyn								TC83						VEEV/TC83/E1-Idsyn
	1	1	2	2	3	3	1	1	2	2	3	3			1	1	2	2	3	3	1	1	2	2	3	3			1	1	2	2	3	3	1	1	2	2	3	3			1	1	2	2	3	3	1
10^1	1000	1500	1400	2100	0	0	10700	10100	10900	9500	13700	6900		10^1	800	800	1000	300	900	2300	3700	4000	1300	2200	7900	6700		10^1	2400	2600	500	900	1500	1300	8100	9600	11600	10900	11600	11700		10^1	0	100	300	100	1300	1300	900
10^2	1000	1000	0	2000	0	0	20000	20000	34000	24000	38000	15000		10^2	2000	0	2000	0	1000	3000	5000	6000	5000	3000	21000	7000		10^2	1000	0	0	0	3000	1000	23000	18000	28000	17000	31000	21000		10^2	0	0	0	0	1000	2000	1000
10^3	10000	10000	0	0	0	0	-10000	60000	40000	10000	70000	10000		10^3	0	0	0	0	0	0	0	20000	0	0	30000	10000		10^3	10000	0	0	0	0	0	0	10000	0	0	0	10000		10^3	0	0	0	0	0	0	0
10^4	0	0	0	0	0	0	100000	0	0	200000	100000	100000		10^4	100000	100000	100000	200000	0	0	100000	0	0	0	0	0		10^4	0	0	0	0	100000	0	0	100000	0	0	0	0		10^4	0	0	0	0	0	0	0
10^5	0	0	0	0	0	0	0	0	0	0	0	0		10^5	0	0	0	0	0	0	0	0	0	0	0	0		10^5	0	0	0	0	0	0	0	0	0	0	0	0		10^5	0	0	0	0	0	0	0
10^6	0	0	0	0	0	0	0	0	0	0	0	0		10^6	0	0	0	0	0	0	0	0	0	0	0	0		10^6	0	0	0	0	0	0	0	0	0	0	0	0		10^6	0	0	0	0	0	0	0
10^7	0	0	0	0	0	0	0	0	0	0	0	0		10^7	0	0	0	0	0	0	0	0	0	0	0	0		10^7	0	0	0	0	0	0	0	0	0	0	0	0		10^7	0	0	0	0	0	0	0
10^8	0	0	0	0	0	0	0	0	0	0	0	0		10^8	0	0	0	0	0	0	0	0	0	0	0	0		10^8	0	0	0	0	0	0	0	0	0	0	0	0		10^8	0	0	0	0	0	0	0
average	1000	1500	1400	2100	0	0	20000	40000	37000	24000	38000	15000		average	800	800	1000	300	900	2650	4350	5000	3150	2600	25500	7000		average	2400	2600	500	900	2250	1300	23000	18000	28000	17000	31000	21000		average	0	100	300	100	1300	1300	900
average	1250		1750		0		30000		30500		26500			average	800		650		1775		4675		2875		16250			average	2500		700		1775		20500		22500		26000			average	50		200		1300		600
primary macrophages 12hpi														primary macrophages 12hpi														primary macrophages 12hpi														primary macrophages 12hpi
# Foci per well														# Foci per well														# Foci per well														# Foci per well
	TC83						VEEV/TC83/E1-Idsyn								TC83						VEEV/TC83/E1-Idsyn								TC83						VEEV/TC83/E1-Idsyn								TC83						VEEV/TC83/E1-Idsyn
	1	1	2	2	3	3	1	1	2	2	3	3			1	1	2	2	3	3	1	1	2	2	3	3			1	1	2	2	3	3	1	1	2	2	3	3			1	1	2	2	3	3	1
10^1	114	149	117	122	50	68	177	127	107	100	147	164		10^1	120	112	47	53	128	114	161	134	89	107	106	94		10^1	92	98	70	60	84	95	115	175	48	68	5	32		10^1	49	71	94	94	84	100	35
10^2	72	87	38	33	11	6	125	126	155	127	122	105		10^2	28	32	11	8	85	80	36	39	36	31	129	128		10^2	16	31	19	18	26	24	78	85	104	113	91	90		10^2	2	7	13	16	19	21	2
10^3	5	11	4	8	2	0	-1	26	35	37	21	23		10^3	2	1	0	1	10	13	4	8	1	1	27	37		10^3	2	2	3	1	2	4	10	14	16	26	22	13		10^3	0	2	2	1	2	2	0
10^4	2	0	0	1	0	0	3	2	2	6	2	0		10^4	1	0	2	0	2	4	0	0	0	0	3	5		10^4	0	0	1	0	1	0	4	2	3	0	0	3		10^4	0	0	0	0	0	2	2
10^5	0	0	0	0	0	0	0	1	0	1	0	1		10^5	0	1	0	0	0	0	0	0	0	0	0	0		10^5	1	0	2	0	0	0	0	1	1	1	1	0		10^5
10^6														10^6	0	0	0	0	0	0	0	0	0	1	0	1		10^6														10^6
10^7														10^7	0	0	0	0	0	0	0	0	0	0	0	0		10^7														10^7
10^8														10^8	0	0	0	0	0	0	0	0	0	0	0	0		10^8														10^8
FFU														FFU														FFU														FFU
	TC83						VEEV/TC83/E1-Idsyn								TC83						VEEV/TC83/E1-Idsyn								TC83						VEEV/TC83/E1-Idsyn								TC83						VEEV/TC83/E1-Idsyn
	1	1	2	2	3	3	1	1	2	2	3	3			1	1	2	2	3	3	1	1	2	2	3	3			1	1	2	2	3	3	1	1	2	2	3	3			1	1	2	2	3	3	1
10^1	11400	14900	11700	12200	5000	6800	17700	12700	10700	10000	14700	16400		10^1	12000	11200	4700	5300	12800	11400	16100	13400	8900	10700	10600	9400		10^1	9200	9800	7000	6000	8400	9500	11500	17500	4800	6800	500	3200		10^1	4900	7100	9400	9400	8400	10000	3500
10^2	72000	87000	38000	33000	11000	6000	125000	126000	155000	127000	122000	105000		10^2	28000	32000	11000	8000	85000	80000	36000	39000	36000	31000	129000	128000		10^2	16000	31000	19000	18000	26000	24000	78000	85000	104000	113000	91000	90000		10^2	2000	7000	13000	16000	19000	21000	2000
10^3	50000	110000	40000	80000	20000	0	-10000	260000	350000	370000	210000	230000		10^3	20000	10000	0	10000	100000	130000	40000	80000	10000	10000	270000	370000		10^3	20000	20000	30000	10000	20000	40000	100000	140000	160000	260000	220000	130000		10^3	0	20000	20000	10000	20000	20000	0
10^4	200000	0	0	100000	0	0	300000	200000	200000	600000	200000	0		10^4	100000	0	200000	0	200000	400000	0	0	0	0	300000	500000		10^4	0	0	100000	0	100000	0	400000	200000	300000	0	0	300000		10^4	0	0	0	0	0	200000	200000
10^5	0	0	0	0	0	0	0	1000000	0	1000000	0	1000000		10^5	0	1000000	0	0	0	0	0	0	0	0	0	0		10^5	1000000	0	2000000	0	0	0	0	1000000	1000000	1000000	1000000	0		10^5	0	0	0	0	0	0	0
10^6	0	0	0	0	0	0	0	0	0	0	0	0		10^6	0	0	0	0	0	0	0	0	0	10000000	0	10000000		10^6	0	0	0	0	0	0	0	0	0	0	0	0		10^6	0	0	0	0	0	0	0
10^7	0	0	0	0	0	0	0	0	0	0	0	0		10^7	0	0	0	0	0	0	0	0	0	0	0	0		10^7	0	0	0	0	0	0	0	0	0	0	0	0		10^7	0	0	0	0	0	0	0
10^8	0	0	0	0	0	0	0	0	0	0	0	0		10^8	0	0	0	0	0	0	0	0	0	0	0	0		10^8	0	0	0	0	0	0	0	0	0	0	0	0		10^8	0	0	0	0	0	0	0
average	50000	110000	39000	56500	8000	6000	300000	260000	350000	370000	210000	230000		average	28000	32000	7850	6650	100000	130000	38000	59500	36000	31000	285000	435000		average	16000	31000	24500	18000	26000	32000	250000	140000	230000	260000	220000	215000		average	4900	7000	13000	16000	19000	21000	3500
average	80000		47750		7000		280000		360000		220000			average	30000		7250		115000		48750		33500		360000			average	23500		21250		29000		195000		245000		217500			average	5950		14500		20000		3950
primary macrophages 24hpi														primary macrophages 24hpi														primary macrophages 24hpi														primary macrophages 24hpi
# Foci per well														# Foci per well														# Foci per well														# Foci per well
	TC83						VEEV/TC83/E1-Idsyn								TC83						VEEV/TC83/E1-Idsyn								TC83						VEEV/TC83/E1-Idsyn								TC83						VEEV/TC83/E1-Idsyn
	1	1	2	2	3	3	1	1	2	2	3	3			1	1	2	2	3	3	1	1	2	2	3	3			1	1	2	2	3	3	1	1	2	2	3	3			1	1	2	2	3	3	1
10^1	128	148	121	138	106	123	167	138	150	163	143	107		10^1	86	56	126	124	117	108	105	117	105	51	76	82		10^1	0	0	0	39	0	0	0	0	0	0	0	0		10^1	108	146	132	162	244	139	244
10^2	84	106	92	87	45	39	113	102	102	113	110	106		10^2	126	132	79	72	128	133	132	136	164	137	172	152		10^2	108	119	102	100	121	126	110	134	124	112	128	110		10^2	55	58	109	105	103	77	103
10^3	6	18	13	12	4	5	-1	29	35	22	25	17		10^3	29	32	18	9	52	34	26	27	34	46	47	43		10^3	37	38	12	9	14	25	30	33	40	48	29	45		10^3	6	8	20	12	9	11	22
10^4	0	2	1	1	1	0	4	5	0	4	1	1		10^4	3	2	0	2	1	7	3	6	5	5	5	6		10^4	6	3	2	1	0	2	2	5	6	3	6	3		10^4	1	1	2	3	3	2	0
10^5	0	1	1	0	0	0	0	1	0	0	1	0		10^5	2	2	0	0	1	1	1	1	0	0	0	1		10^5	0	0	1	0	0	0	0	0	1	0	0	0		10^5	0	0	1	0	0	0	0
10^6														10^6	0	0	0	0	0	1	1	0	2	0	0	0		10^6														10^6	1	0	0	0	0	0	0
10^7														10^7	0	2	0	1	0	1	1	0	1	1	0	1		10^7														10^7
10^8														10^8	1	2	0	0	0	2	1	1	0	1	1	2		10^8														10^8
FFU														FFU														FFU														FFU
	TC83						VEEV/TC83/E1-Idsyn								TC83						VEEV/TC83/E1-Idsyn								TC83						VEEV/TC83/E1-Idsyn								TC83						VEEV/TC83/E1-Idsyn
	1	1	2	2	3	3	1	1	2	2	3	3			1	1	2	2	3	3	1	1	2	2	3	3			1	1	2	2	3	3	1	1	2	2	3	3			1	1	2	2	3	3	1
10^1	12800	14800	12100	13800	10600	12300	16700	13800	15000	16300	14300	10700		10^1	8600	5600	12600	12400	11700	10800	10500	11700	10500	5100	7600	8200		10^1	0	0	0	3900	0	0	0	0	0	0	0	0		10^1	10800	14600	13200	16200	24400	13900	24400
10^2	84000	106000	92000	87000	45000	39000	113000	102000	102000	113000	110000	106000		10^2	126000	132000	79000	72000	128000	133000	132000	136000	164000	137000	172000	152000		10^2	108000	119000	102000	100000	121000	126000	110000	134000	124000	112000	128000	110000		10^2	55000	58000	109000	105000	103000	77000	103000
10^3	60000	180000	130000	120000	40000	50000	-10000	290000	350000	220000	250000	170000		10^3	290000	320000	180000	90000	520000	340000	260000	270000	340000	460000	470000	430000		10^3	370000	380000	120000	90000	140000	250000	300000	330000	400000	480000	290000	450000		10^3	60000	80000	200000	120000	90000	110000	220000
10^4	0	200000	100000	100000	100000	0	400000	500000	0	400000	100000	100000		10^4	300000	200000	0	200000	100000	700000	300000	600000	500000	500000	500000	600000		10^4	600000	300000	200000	100000	0	200000	200000	500000	600000	300000	600000	300000		10^4	100000	100000	200000	300000	300000	200000	0
10^5	0	1000000	1000000	0	0	0	0	1000000	0	0	1000000	0		10^5	2000000	2000000	0	0	1000000	1000000	1000000	1000000	0	0	0	1000000		10^5	0	0	1000000	0	0	0	0	0	1000000	0	0	0		10^5	0	0	1000000	0	0	0	0
10^6	0	0	0	0	0	0	0	0	0	0	0	0		10^6	0	0	0	0	0	10000000	10000000	0	20000000	0	0	0		10^6	0	0	0	0	0	0	0	0	0	0	0	0		10^6	10000000	0	0	0	0	0	0
10^7	0	0	0	0	0	0	0	0	0	0	0	0		10^7	0	200000000	0	100000000	0	100000000	100000000	0	100000000	100000000	0	100000000		10^7	0	0	0	0	0	0	0	0	0	0	0	0		10^7	0	0	0	0	0	0	0
10^8	0	0	0	0	0	0	0	0	0	0	0	0		10^8	1000000000	2000000000	0	0	0	2000000000	1000000000	1000000000	0	1000000000	1000000000	2000000000		10^8	0	0	0	0	0	0	0	0	0	0	0	0		10^8	0	0	0	0	0	0	0
average	60000	180000	130000	120000	42500	44500	400000	395000	350000	310000	250000	170000		average	295000	320000	180000	90000	520000	520000	280000	435000	420000	480000	485000	515000		average	485000	340000	120000	90000	140000	250000	300000	415000	500000	390000	445000	375000		average	57500	69000	200000	210000	195000	110000	220000
average	120000		125000		43500		397500		330000		210000			average	307500		135000		520000		357500		450000		500000			average	412500		105000		195000		357500		445000		410000			average	63250		205000		152500		215000
primary macrophages 36hpi														primary macrophages 36hpi														primary macrophages 36hpi														primary macrophages 36hpi
# Foci per well														# Foci per well														# Foci per well														# Foci per well
	TC83						VEEV/TC83/E1-Idsyn								TC83						VEEV/TC83/E1-Idsyn								TC83						VEEV/TC83/E1-Idsyn								TC83						VEEV/TC83/E1-Idsyn
	1	1	2	2	3	3	1	1	2	2	3	3			1	1	2	2	3	3	1	1	2	2	3	3			1	1	2	2	3	3	1	1	2	2	3	3			1	1	2	2	3	3	1
10^1	167	85	162	179	87	169	206	166	194	193	5	173		10^1	4	3	1	1	2	0	0	0	0	0	2	0		10^1	1	12	23	19	177	96	233	218	188	144	168	154		10^1	196	146	197	115	0	6	2
10^2	78	124	106	101	114	116	103	98	101	93	131	137		10^2	92	93	116	124	103	112	100	88	108	104	99	104		10^2	124	119	119	129	122	115	103	95	113	128	126	111		10^2	86	99	102	97	123	119	118
10^3	5	13	17	5	21	16	-1	22	19	17	29	32		10^3	53	38	32	28	44	38	48	55	43	43	45	40		10^3	24	17	31	28	12	19	16	17	16	22	13	6		10^3	7	13	15	14	28	19	27
10^4	3	4	2	0	2	1	1	1	4	0	2	0		10^4	4	9	2	4	9	2	2	5	3	2	10	5		10^4	5	4	2	4	3	1	0	2	1	2	0	1		10^4	0	1	0	0	1	1	6
10^5	0	0	0	0	0	0	0	0	0	1	0	0		10^5	1	0	1	0	0	1	0	0	0	0	0	0		10^5	2	0	0	0	0	2	0	0	0	0	0	0		10^5	1	0	1	0	0	0	0
10^6														10^6														10^6														10^6	0	0	0	0	0	0	0
10^7														10^7														10^7														10^7
10^8														10^8														10^8														10^8
FFU														FFU														FFU														FFU
	TC83						VEEV/TC83/E1-Idsyn								TC83						VEEV/TC83/E1-Idsyn								TC83						VEEV/TC83/E1-Idsyn								TC83						VEEV/TC83/E1-Idsyn
	1	1	2	2	3	3	1	1	2	2	3	3			1	1	2	2	3	3	1	1	2	2	3	3			1	1	2	2	3	3	1	1	2	2	3	3			1	1	2	2	3	3	1
10^1	16700	8500	16200	17900	8700	16900	20600	16600	19400	19300	500	17300		10^1	400	300	100	100	200	0	0	0	0	0	200	0		10^1	100	1200	2300	1900	17700	9600	23300	21800	18800	14400	16800	15400		10^1	19600	14600	19700	11500	0	600	200
10^2	78000	124000	106000	101000	114000	116000	103000	98000	101000	93000	131000	137000		10^2	92000	93000	116000	124000	103000	112000	100000	88000	108000	104000	99000	104000		10^2	124000	119000	119000	129000	122000	115000	103000	95000	113000	128000	126000	111000		10^2	86000	99000	102000	97000	123000	119000	118000
10^3	50000	130000	170000	50000	210000	160000	-10000	220000	190000	170000	290000	320000		10^3	530000	380000	320000	280000	440000	380000	480000	550000	430000	430000	450000	400000		10^3	240000	170000	310000	280000	120000	190000	160000	170000	160000	220000	130000	60000		10^3	70000	130000	150000	140000	280000	190000	270000
10^4	300000	400000	200000	0	200000	100000	100000	100000	400000	0	200000	0		10^4	400000	900000	200000	400000	900000	200000	200000	500000	300000	200000	1000000	500000		10^4	500000	400000	200000	400000	300000	100000	0	200000	100000	200000	0	100000		10^4	0	100000	0	0	100000	100000	600000
10^5	0	0	0	0	0	0	0	0	0	1000000	0	0		10^5	1000000	0	1000000	0	0	1000000	0	0	0	0	0	0		10^5	2000000	0	0	0	0	2000000	0	0	0	0	0	0		10^5	1000000	0	1000000	0	0	0	0
10^6	0	0	0	0	0	0	0	0	0	0	0	0		10^6	0	0	0	0	0	0	0	0	0	0	0	0		10^6	0	0	0	0	0	0	0	0	0	0	0	0		10^6	0	0	0	0	0	0	0
10^7	0	0	0	0	0	0	0	0	0	0	0	0		10^7	0	0	0	0	0	0	0	0	0	0	0	0		10^7	0	0	0	0	0	0	0	0	0	0	0	0		10^7	0	0	0	0	0	0	0
10^8	0	0	0	0	0	0	0	0	0	0	0	0		10^8	0	0	0	0	0	0	0	0	0	0	0	0		10^8	0	0	0	0	0	0	0	0	0	0	0	0		10^8	0	0	0	0	0	0	0
average	175000	265000	170000	50000	210000	160000		220000	295000	170000	290000	320000		average	465000	640000	320000	340000	670000	380000	480000	525000	365000	430000	725000	450000		average	370000	285000	310000	340000	210000	190000	160000	170000	160000	220000	130000	60000		average	70000	130000	150000	140000	280000	190000	435000
average	220000		110000		185000		220000		232500		305000			average	552500		330000		525000		502500		397500		587500			average	327500		325000		200000		165000		190000		95000			average	100000		145000		235000		370000
primary macrophages 48hpi														primary macrophages 48hpi														primary macrophages 48hpi														primary macrophages 48hpi
# Foci per well														# Foci per well														# Foci per well														# Foci per well
	TC83						VEEV/TC83/E1-Idsyn								TC83						VEEV/TC83/E1-Idsyn								TC83						VEEV/TC83/E1-Idsyn								TC83						VEEV/TC83/E1-Idsyn
	1	1	2	2	3	3	1	1	2	2	3	3			1	1	2	2	3	3	1	1	2	2	3	3			1	1	2	2	3	3	1	1	2	2	3	3			1	1	2	2	3	3	1
10^1	149	141	131	139	150	154	112	102	113	95	154	137		10^1	12	8	181	183	55	8	43	38	110	35	64	19		10^1	136	180	164	159	145	160	144	155	165	155	148	134		10^1	160	181	117	122	187	172	192
10^2	33	57	43	39	80	91	35	31	35	37	64	62		10^2	113	107	76	72	85	87	93	99	87	79	98	96		10^2	36	84	72	69	41	41	28	42	33	54	47	36		10^2	72	77	37	40	78	76	77
10^3	5	2	3	3	17	18	-1	1	2	6	9	9		10^3	10	10	14	6	14	18	12	15	11	4	18	18		10^3	2	14	9	6	1	6	6	4	4	7	3	3		10^3	3	7	4	3	13	11	12
10^4	0	0	0	0	2	1	0	0	1	1	0	0		10^4	1	4	0	0	1	1	2	1	1	3	1	2		10^4	0	0	1	0	1	1	2	1	0	0	0	0		10^4	0	1	0	3	0	2	1
10^5	0	0	0	0	1	0	0	0	0	0	1	0		10^5	0	0	0	0	0	0	0	0	1	0	1	0		10^5	0	0	0	0	0	0	0	0	0	0	0	0		10^5	0	0	1	0	0	0	0
10^6														10^6														10^6														10^6
10^7														10^7														10^7														10^7
10^8														10^8														10^8														10^8
FFU														FFU														FFU														FFU
	TC83						VEEV/TC83/E1-Idsyn								TC83						VEEV/TC83/E1-Idsyn								TC83						VEEV/TC83/E1-Idsyn								TC83						VEEV/TC83/E1-Idsyn
	1	1	2	2	3	3	1	1	2	2	3	3			1	1	2	2	3	3	1	1	2	2	3	3			1	1	2	2	3	3	1	1	2	2	3	3			1	1	2	2	3	3	1
10^1	14900	14100	13100	13900	15000	15400	11200	10200	11300	9500	15400	13700		10^1	1200	800	18100	18300	5500	800	4300	3800	11000	3500	6400	1900		10^1	13600	18000	16400	15900	14500	16000	14400	15500	16500	15500	14800	13400		10^1	16000	18100	11700	12200	18700	17200	19200
10^2	33000	57000	43000	39000	80000	91000	35000	31000	35000	37000	64000	62000		10^2	113000	107000	76000	72000	85000	87000	93000	99000	87000	79000	98000	96000		10^2	36000	84000	72000	69000	41000	41000	28000	42000	33000	54000	47000	36000		10^2	72000	77000	37000	40000	78000	76000	77000
10^3	50000	20000	30000	30000	170000	180000	-10000	10000	20000	60000	90000	90000		10^3	100000	100000	140000	60000	140000	180000	120000	150000	110000	40000	180000	180000		10^3	20000	140000	90000	60000	10000	60000	60000	40000	40000	70000	30000	30000		10^3	30000	70000	40000	30000	130000	110000	120000
10^4	0	0	0	0	200000	100000	0	0	100000	100000	0	0		10^4	100000	400000	0	0	100000	100000	200000	100000	100000	300000	100000	200000		10^4	0	0	100000	0	100000	100000	200000	100000	0	0	0	0		10^4	0	100000	0	300000	0	200000	100000
10^5	0	0	0	0	1000000	0	0	0	0	0	1000000	0		10^5	0	0	0	0	0	0	0	0	1000000	0	1000000	0		10^5	0	0	0	0	0	0	0	0	0	0	0	0		10^5	0	0	1000000	0	0	0	0
10^6	0	0	0	0	0	0	0	0	0	0	0	0		10^6	0	0	0	0	0	0	0	0	0	0	0	0		10^6	0	0	0	0	0	0	0	0	0	0	0	0		10^6	0	0	0	0	0	0	0
10^7	0	0	0	0	0	0	0	0	0	0	0	0		10^7	0	0	0	0	0	0	0	0	0	0	0	0		10^7	0	0	0	0	0	0	0	0	0	0	0	0		10^7	0	0	0	0	0	0	0
10^8	0	0	0	0	0	0	0	0	0	0	0	0		10^8	0	0	0	0	0	0	0	0	0	0	0	0		10^8	0	0	0	0	0	0	0	0	0	0	0	0		10^8	0	0	0	0	0	0	0
average	41500	57000	36500	34500	170000	180000	35000	31000	35000	48500	90000	90000		average	100000	250000	140000	60000	140000	180000	120000	150000	110000	170000	180000	180000		average	36000	140000	90000	60000	41000	50500	44000	41000	36500	62000	38500	33000		average	30000	70000	38500	123333	130000	110000	120000
average	49250		35500		175000		33000		41750		90000			average	175000		100000		160000		135000		140000		180000			average	88000		75000		45750		42500		49250		35750			average	50000		80916.7		120000		115000
[truncated: 19 more columns]

## Sheet: Fig 2 d
Corrected based on eye count
foci counts from 3-60 per well are included in black
foci counts > or <60 not included
primary DC 3hpi mouse 1														primary DC 3hpi mouse 2														primary DC 3hpi mouse 3														SUMMARY
# Foci per well														# Foci per well														# Foci per well
	TC83						VEEV/TC83/E1-Idsyn								TC83						VEEV/TC83/E1-Idsyn								TC83						VEEV/TC83/E1-Idsyn
	1	1	2	2	3	3	1	1	2	2	3	3			1	1	2	2	3	3	1	1	2	2	3	3			1	1	2	2	3	3	1	1	2	2	3	3
10^1	tntc	tntc	tntc	tntc	tntc	74	tntc	76	76	78	84	90		10^1	tntc	tntc	tntc	tntc	66	tntc	61	76	67	80	96	77		10^1	63	tntc	tntc	64	65	tntc	65	67	74	94	103	87		primary BMDCs mouse 1	TC83			VEEV/TC83/E1-Idsyn
10^2	20	11	5	19	8	15	15	8	11	6	17	16		10^2	18	15	7	10	10	14	11	19	14	13	16	24		10^2	16	14	8	14	9	4	11	9	17	12	19	14			1	1	2	2	3	3
10^3	1	1	0	0	0	0	3	0	3	1	3	2		10^3	2	5	5	2	1	2	1	1	2	3	2	0		10^3	2	1	1	0	2	0	3	0	0	1	3	3		1	15500	12000	11500	15250	13250	19750
10^4	0	1	0	0	0	0	0	0	0	0	0	0		10^4	0	0	0	0	0	0	0	0	0	0	0	0		10^4	1	0	1	0	0	0	0	0	0	0	0	0		6	13000	9000	10500	4000	13000	15500
10^5														10^5														10^5														12	14250	23000	9500	21500	39750	5925
10^6														10^6														10^6														24	44750	58500	50750	54000	209750	33000
10^7														10^7														10^7														36	70000	55000	110000	240000	472500	105000
10^8														10^8														10^8														48	75000	75000	237500	170000	260000	140000
FFU														FFU														FFU
	TC83						VEEV/TC83/E1-Idsyn								TC83						VEEV/TC83/E1-Idsyn								TC83						VEEV/TC83/E1-Idsyn
	1	1	2	2	3	3	1	1	2	2	3	3			1	1	2	2	3	3	1	1	2	2	3	3			1	1	2	2	3	3	1	1	2	2	3	3		primary BMDCs mouse 2	TC83			VEEV/TC83/E1-Idsyn
10^1	#VALUE!	#VALUE!	#VALUE!	#VALUE!	#VALUE!	7400	#VALUE!	7600	7600	7800	8400	9000		10^1	#VALUE!	#VALUE!	#VALUE!	#VALUE!	6600	#VALUE!	6100	7600	6700	8000	9600	7700		10^1	6300	#VALUE!	#VALUE!	6400	6500	#VALUE!	6500	6700	7400	9400	10300	8700			1	1	2	2	3	3
10^2	20000	11000	5000	19000	8000	15000	15000	8000	11000	6000	17000	16000		10^2	18000	15000	7000	10000	10000	14000	11000	19000	14000	13000	16000	24000		10^2	16000	14000	8000	14000	9000	4000	11000	9000	17000	12000	19000	14000		1	25250	19250	12000	15000	17750	20000
10^3	10000	10000	0	0	0	0	30000	0	30000	10000	30000	20000		10^3	20000	50000	50000	20000	10000	20000	10000	10000	20000	30000	20000	0		10^3	20000	10000	10000	0	20000	0	30000	0	0	10000	30000	30000		6	8400	15275	22750	6250	8000	11000
10^4	0	100000	0	0	0	0	0	0	0	0	0	0		10^4	0	0	0	0	0	0	0	0	0	0	0	0		10^4	100000	0	100000	0	0	0	0	0	0	0	0	0		12	18250	11000	5000	6500	28250	38750
10^5	0	0	0	0	0	0	0	0	0	0	0	0		10^5	0	0	0	0	0	0	0	0	0	0	0	0		10^5	0	0	0	0	0	0	0	0	0	0	0	0		24	30250	31000	100000	105000	322500	26750
10^6	0	0	0	0	0	0	0	0	0	0	0	0		10^6	0	0	0	0	0	0	0	0	0	0	0	0		10^6	0	0	0	0	0	0	0	0	0	0	0	0		36	65000	40000	65000	150000	360000	40000
10^7	0	0	0	0	0	0	0	0	0	0	0	0		10^7	0	0	0	0	0	0	0	0	0	0	0	0		10^7	0	0	0	0	0	0	0	0	0	0	0	0		48	48500	34500	99250	240000	186250	78000
10^8	0	0	0	0	0	0	0	0	0	0	0	0		10^8	0	0	0	0	0	0	0	0	0	0	0	0		10^8	0	0	0	0	0	0	0	0	0	0	0	0
average	20000	11000	5000	19000	8000	15000	22500	8000	20500	6000	23500	16000		average	18000	32500	28500	10000	10000	14000	11000	19000	14000	21500	16000	24000		average	16000	14000	8000	14000	9000	4000	20500	9000	17000	12000	24500	22000
average	15500		12000		11500		15250		13250		19750			average	25250		19250		12000		15000		17750		20000			average	15000		11000		6500		14750		14500		23250
																																										primary BMDCs mouse 3	TC83			VEEV/TC83/E1-Idsyn
primary DC 6hpi mouse 1														primary DC 6hpi mouse 2														primary DC 6hpi mouse 3															1	1	2	2	3	3
# Foci per well														# Foci per well														# Foci per well														1	15000	11000	6500	14750	14500	23250
	TC83						VEEV/TC83/E1-Idsyn								TC83						VEEV/TC83/E1-Idsyn								TC83						VEEV/TC83/E1-Idsyn							6	9000	8500	16750	8500	11500	13500
	1	1	2	2	3	3	1	1	2	2	3	3			1	1	2	2	3	3	1	1	2	2	3	3			1	1	2	2	3	3	1	1	2	2	3	3		12	19250	17500	13500	11000	8000	10500
10^1	65	69	tntc	tntc	67	tntc	tntc	68	tntc	95	66	69		10^1	tntc	56	51	72	66	60	60	73	69	65	85	79		10^1	66	tntc	65	tntc	tntc	65	tntc	tntc	69	74	71	tntc		24	43750	37500	69750	59500	58750	19500
10^2	13	13	8	10	8	13	4	4	16	10	12	19		10^2	8	12	7	9	2	5	9	5	9	7	9	13		10^2	9	9	9	8	5	6	7	10	15	8	11	16		36	100000	237500	155000	90000	250000	47000
10^3	0	2	0	1	0	0	1	0	1	1	1	1		10^3	1	1	0	4	4	2	0	2	1	0	0	1		10^3	0	1	1	1	5	2	1	0	1	2	1	0		48	100333	347500	125000	85000	247500	41250
10^4	0	0	0	0	0	0	0	0	0	0	0	0		10^4	0	0	0	0	0	0	0	0	0	0	0	0		10^4	0	0	0	0	0	0	0	0	0	2	0	0
10^5														10^5														10^5
10^6														10^6														10^6
10^7														10^7														10^7
10^8														10^8														10^8
FFU														FFU														FFU
	TC83						VEEV/TC83/E1-Idsyn								TC83						VEEV/TC83/E1-Idsyn								TC83						VEEV/TC83/E1-Idsyn
	1	1	2	2	3	3	1	1	2	2	3	3			1	1	2	2	3	3	1	1	2	2	3	3			1	1	2	2	3	3	1	1	2	2	3	3
10^1	6500	6900	#VALUE!	#VALUE!	6700	#VALUE!	#VALUE!	6800	#VALUE!	9500	6600	6900		10^1	#VALUE!	5600	5100	7200	6600	6000	6000	7300	6900	6500	8500	7900		10^1	6600	#VALUE!	6500	#VALUE!	#VALUE!	6500	#VALUE!	#VALUE!	6900	7400	7100	#VALUE!
10^2	13000	13000	8000	10000	8000	13000	4000	4000	16000	10000	12000	19000		10^2	8000	12000	7000	9000	2000	5000	9000	5000	9000	7000	9000	13000		10^2	9000	9000	9000	8000	5000	6000	7000	10000	15000	8000	11000	16000
10^3	0	20000	0	10000	0	0	10000	0	10000	10000	10000	10000		10^3	10000	10000	0	40000	40000	20000	0	20000	10000	0	0	10000		10^3	0	10000	10000	10000	50000	20000	10000	0	10000	20000	10000	0
10^4	0	0	0	0	0	0	0	0	0	0	0	0		10^4	0	0	0	0	0	0	0	0	0	0	0	0		10^4	0	0	0	0	0	0	0	0	0	200000	0	0
10^5	0	0	0	0	0	0	0	0	0	0	0	0		10^5	0	0	0	0	0	0	0	0	0	0	0	0		10^5	0	0	0	0	0	0	0	0	0	0	0	0
10^6	0	0	0	0	0	0	0	0	0	0	0	0		10^6	0	0	0	0	0	0	0	0	0	0	0	0		10^6	0	0	0	0	0	0	0	0	0	0	0	0
10^7	0	0	0	0	0	0	0	0	0	0	0	0		10^7	0	0	0	0	0	0	0	0	0	0	0	0		10^7	0	0	0	0	0	0	0	0	0	0	0	0
10^8	0	0	0	0	0	0	0	0	0	0	0	0		10^8	0	0	0	0	0	0	0	0	0	0	0	0		10^8	0	0	0	0	0	0	0	0	0	0	0	0
average	13000	13000	8000	10000	8000	13000	4000	4000	16000	10000	12000	19000		average	8000	8800	6050	24500	40000	5500	7500	5000	9000	7000	9000	13000		average	9000	9000	9000	8000	27500	6000	7000	10000	15000	8000	11000	16000
average	13000		9000		10500		4000		13000		15500			average	8400		15275		22750		6250		8000		11000			average	9000		8500		16750		8500		11500		13500
primary DC 12hpi mouse 1														primary DC 12hpi mouse 2														primary DC 12hpi mouse 3
# Foci per well														# Foci per well														# Foci per well
	TC83						VEEV/TC83/E1-Idsyn								TC83						VEEV/TC83/E1-Idsyn								TC83						VEEV/TC83/E1-Idsyn
	1	1	2	2	3	3	1	1	2	2	3	3			1	1	2	2	3	3	1	1	2	2	3	3			1	1	2	2	3	3	1	1	2	2	3	3
10^1	tntc	65	tntc	tntc	tntc	71	85	67	tntc	tntc	57	50		10^1	61	tntc	tntc	65	tntc	tntc	tntc	tntc	84	75	tntc	tntc		10^1	68	tntc	tntc	tntc	tntc	67	75	74	65	77	tntc	66
10^2	9	9	24	22	4	15	13	30	25	37	3	10		10^2	19	7	9	13	5	5	6	7	26	31	11	12		10^2	13	11	10	10	12	15	10	12	10	6	15	6
10^3	1	3	0	0	1	1	2	2	6	2	0	2		10^3	4	0	0	0	0	1	0	2	2	3	12	1		10^3	1	4	4	2	2	2	1	2	2	2	2	2
10^4	0	0	0	0	0	0	0	6	0	0	0	0		10^4	1	0	1	0	0	0	0	0	0	2	0	1		10^4	0	0	0	0	0	0	0	0	1	0	0	0
10^5														10^5														10^5
10^6														10^6														10^6
10^7														10^7														10^7
10^8														10^8														10^8
FFU														FFU														FFU
	TC83						VEEV/TC83/E1-Idsyn								TC83						VEEV/TC83/E1-Idsyn								TC83						VEEV/TC83/E1-Idsyn
	1	1	2	2	3	3	1	1	2	2	3	3			1	1	2	2	3	3	1	1	2	2	3	3			1	1	2	2	3	3	1	1	2	2	3	3
10^1	#VALUE!	6500	#VALUE!	#VALUE!	#VALUE!	7100	8500	6700	#VALUE!	#VALUE!	5700	5000		10^1	6100	#VALUE!	#VALUE!	6500	#VALUE!	#VALUE!	#VALUE!	#VALUE!	8400	7500	#VALUE!	#VALUE!		10^1	6800	#VALUE!	#VALUE!	#VALUE!	#VALUE!	6700	7500	7400	6500	7700	#VALUE!	6600
10^2	9000	9000	24000	22000	4000	15000	13000	30000	25000	37000	3000	10000		10^2	19000	7000	9000	13000	5000	5000	6000	7000	26000	31000	11000	12000		10^2	13000	11000	10000	10000	12000	15000	10000	12000	10000	6000	15000	6000
10^3	10000	30000	0	0	10000	10000	20000	20000	60000	20000	0	20000		10^3	40000	0	0	0	0	10000	0	20000	20000	30000	120000	10000		10^3	10000	40000	40000	20000	20000	20000	10000	20000	20000	20000	20000	20000
10^4	0	0	0	0	0	0	0	600000	0	0	0	0		10^4	100000	0	100000	0	0	0	0	0	0	200000	0	100000		10^4	0	0	0	0	0	0	0	0	100000	0	0	0
10^5	0	0	0	0	0	0	0	0	0	0	0	0		10^5	0	0	0	0	0	0	0	0	0	0	0	0		10^5	0	0	0	0	0	0	0	0	0	0	0	0
10^6	0	0	0	0	0	0	0	0	0	0	0	0		10^6	0	0	0	0	0	0	0	0	0	0	0	0		10^6	0	0	0	0	0	0	0	0	0	0	0	0
10^7	0	0	0	0	0	0	0	0	0	0	0	0		10^7	0	0	0	0	0	0	0	0	0	0	0	0		10^7	0	0	0	0	0	0	0	0	0	0	0	0
10^8	0	0	0	0	0	0	0	0	0	0	0	0		10^8	0	0	0	0	0	0	0	0	0	0	0	0		10^8	0	0	0	0	0	0	0	0	0	0	0	0
average	9000	19500	24000	22000	4000	15000	13000	30000	42500	37000	4350	7500		average	29500	7000	9000	13000	5000	5000	6000	7000	26000	30500	65500	12000		average	13000	25500	25000	10000	12000	15000	10000	12000	10000	6000	15000	6000
average	14250		23000		9500		21500		39750		5925			average	18250		11000		5000		6500		28250		38750			average	19250		17500		13500		11000		8000		10500
primary DC 24hpi mouse 1														primary DC 24hpi mouse 2														primary DC 24hpi mouse 3
# Foci per well														# Foci per well														# Foci per well
	TC83						VEEV/TC83/E1-Idsyn								TC83						VEEV/TC83/E1-Idsyn								TC83						VEEV/TC83/E1-Idsyn
	1	1	2	2	3	3	1	1	2	2	3	3			1	1	2	2	3	3	1	1	2	2	3	3			1	1	2	2	3	3	1	1	2	2	3	3
10^1	tntc	tntc	tntc	tntc	tntc	tntc	tntc	tntc	tntc	tntc	tntc	tntc		10^1	6	6	8	9	0	4	2	5	13	1	123	141		10^1	7	1	7	13	8	19	54	33	46	23	96	108
10^2	25	24	38	46	42	51	53	43	59	70	28	34		10^2	25	36	21	32	tntc	68	70	68	99	93	28	21		10^2	43	29	37	33	40	59	23	35	37	58	10	19
10^3	6	7	6	9	6	5	8	4	22	28	3	4		10^3	3	3	2	5	13	7	9	12	26	27	1	3		10^3	2	6	5	3	12	6	14	4	3	11	3	2
10^4	1	0	0	3	0	1	0	1	2	3	0	4		10^4	0	1	0	2	0	0	0	0	2	5	0	0		10^4	0	1	0	1	1	1	1	0	1	2	0	0
10^5														10^5														10^5
10^6														10^6														10^6
10^7														10^7														10^7
10^8														10^8														10^8
FFU														FFU														FFU
	TC83						VEEV/TC83/E1-Idsyn								TC83						VEEV/TC83/E1-Idsyn								TC83						VEEV/TC83/E1-Idsyn
	1	1	2	2	3	3	1	1	2	2	3	3			1	1	2	2	3	3	1	1	2	2	3	3			1	1	2	2	3	3	1	1	2	2	3	3
10^1	#VALUE!	#VALUE!	#VALUE!	#VALUE!	#VALUE!	#VALUE!	#VALUE!	#VALUE!	#VALUE!	#VALUE!	#VALUE!	#VALUE!		10^1	600	600	800	900	0	400	200	500	1300	100	12300	14100		10^1	700	100	700	1300	800	1900	5400	3300	4600	2300	9600	10800
10^2	25000	24000	38000	46000	42000	51000	53000	43000	59000	70000	28000	34000		10^2	25000	36000	21000	32000	#VALUE!	68000	70000	68000	99000	93000	28000	21000		10^2	43000	29000	37000	33000	40000	59000	23000	35000	37000	58000	10000	19000
10^3	60000	70000	60000	90000	60000	50000	80000	40000	220000	280000	30000	40000		10^3	30000	30000	20000	50000	130000	70000	90000	120000	260000	270000	10000	30000		10^3	20000	60000	50000	30000	120000	60000	140000	40000	30000	110000	30000	20000
10^4	100000	0	0	300000	0	100000	0	100000	200000	300000	0	400000		10^4	0	100000	0	200000	0	0	0	0	200000	500000	0	0		10^4	0	100000	0	100000	100000	100000	100000	0	100000	200000	0	0
10^5	0	0	0	0	0	0	0	0	0	0	0	0		10^5	0	0	0	0	0	0	0	0	0	0	0	0		10^5	0	0	0	0	0	0	0	0	0	0	0	0
10^6	0	0	0	0	0	0	0	0	0	0	0	0		10^6	0	0	0	0	0	0	0	0	0	0	0	0		10^6	0	0	0	0	0	0	0	0	0	0	0	0
10^7	0	0	0	0	0	0	0	0	0	0	0	0		10^7	0	0	0	0	0	0	0	0	0	0	0	0		10^7	0	0	0	0	0	0	0	0	0	0	0	0
10^8	0	0	0	0	0	0	0	0	0	0	0	0		10^8	0	0	0	0	0	0	0	0	0	0	0	0		10^8	0	0	0	0	0	0	0	0	0	0	0	0
average	42500	47000	49000	68000	51000	50500	66500	41500	139500	280000	29000	37000		average	27500	33000	21000	41000	130000	70000	90000	120000	260000	385000	28000	25500		average	43000	44500	43500	31500	80000	59500	81500	37500	33500	84000	20000	19000
average	44750		58500		50750		54000		209750		33000			average	30250		31000		100000		105000		322500		26750			average	43750		37500		69750		59500		58750		19500
primary DC 36hpi mouse 1														primary DC 36hpi mouse 2														primary DC 36hpi mouse 3
# Foci per well														# Foci per well														# Foci per well
	TC83						VEEV/TC83/E1-Idsyn								TC83						VEEV/TC83/E1-Idsyn								TC83						VEEV/TC83/E1-Idsyn
	1	1	2	2	3	3	1	1	2	2	3	3			1	1	2	2	3	3	1	1	2	2	3	3			1	1	2	2	3	3	1	1	2	2	3	3
10^1	1	2	3	0	0	1	0	1	5	1	3	12		10^1	1	1	3	1	4	12	0	2	0	1	8	7		10^1	0	0	1	0	0	2	0	3	11	0	30	71
10^2	tntc	tntc	tntc	tntc	tntc	tntc	tntc	tntc	tntc	tntc	tntc	tntc		10^2	tntc	tntc	36	39	tntc	62	tntc	tntc	tntc	tntc	64	66		10^2	tntc	tntc	tntc	tntc	tntc	tntc	tntc	tntc	tntc	tntc	41	47
10^3	4	10	4	7	13	9	18	19	39	55	8	13		10^3	4	9	3	5	3	10	16	14	33	31	4	4		10^3	12	8	12	13	16	15	12	6	26	14	6	4
10^4	0	0	3	0	0	1	4	2	4	1	2	2		10^4	2	0	0	0	2	1	2	1	4	4	0	0		10^4	2	0	3	4	2	2	0	0	3	3	1	1
10^5														10^5														10^5
10^6														10^6														10^6
10^7														10^7														10^7
10^8														10^8														10^8
FFU														FFU														FFU
	TC83						VEEV/TC83/E1-Idsyn								TC83						VEEV/TC83/E1-Idsyn								TC83						VEEV/TC83/E1-Idsyn
	1	1	2	2	3	3	1	1	2	2	3	3			1	1	2	2	3	3	1	1	2	2	3	3			1	1	2	2	3	3	1	1	2	2	3	3
10^1	100	200	300	0	0	100	0	100	500	100	300	1200		10^1	100	100	300	100	400	1200	0	200	0	100	800	700		10^1	0	0	100	0	0	200	0	300	1100	0	3000	7100
10^2	#VALUE!	#VALUE!	#VALUE!	#VALUE!	#VALUE!	#VALUE!	#VALUE!	#VALUE!	#VALUE!	#VALUE!	#VALUE!	#VALUE!		10^2	#VALUE!	#VALUE!	36000	39000	#VALUE!	62000	#VALUE!	#VALUE!	#VALUE!	#VALUE!	64000	66000		10^2	#VALUE!	#VALUE!	#VALUE!	#VALUE!	#VALUE!	#VALUE!	#VALUE!	#VALUE!	#VALUE!	#VALUE!	41000	47000
10^3	40000	100000	40000	70000	130000	90000	180000	190000	390000	550000	80000	130000		10^3	40000	90000	30000	50000	30000	100000	160000	140000	330000	310000	40000	40000		10^3	120000	80000	120000	130000	160000	150000	120000	60000	260000	140000	60000	40000
10^4	0	0	300000	0	0	100000	400000	200000	400000	100000	200000	200000		10^4	200000	0	0	0	200000	100000	200000	100000	400000	400000	0	0		10^4	200000	0	300000	400000	200000	200000	0	0	300000	300000	100000	100000
10^5	0	0	0	0	0	0	0	0	0	0	0	0		10^5	0	0	0	0	0	0	0	0	0	0	0	0		10^5	0	0	0	0	0	0	0	0	0	0	0	0
10^6	0	0	0	0	0	0	0	0	0	0	0	0		10^6	0	0	0	0	0	0	0	0	0	0	0	0		10^6	0	0	0	0	0	0	0	0	0	0	0	0
10^7	0	0	0	0	0	0	0	0	0	0	0	0		10^7	0	0	0	0	0	0	0	0	0	0	0	0		10^7	0	0	0	0	0	0	0	0	0	0	0	0
10^8	0	0	0	0	0	0	0	0	0	0	0	0		10^8	0	0	0	0	0	0	0	0	0	0	0	0		10^8	0	0	0	0	0	0	0	0	0	0	0	0
average	40000	100000	40000	70000	130000	90000	290000	190000	395000	550000	80000	130000		average	40000	90000	30000	50000	30000	100000	160000	140000	365000	355000	40000	40000		average	120000	80000	210000	265000	160000	150000	120000	60000	280000	220000	50500	43500
average	70000		55000		110000		240000		472500		105000			average	65000		40000		65000		150000		360000		40000			average	100000		237500		155000		90000		250000		47000
primary DC 48hpi mouse 1														primary DC 48hpi mouse 2														primary DC 48hpi mouse 3
# Foci per well														# Foci per well														# Foci per well
	TC83						VEEV/TC83/E1-Idsyn								TC83						VEEV/TC83/E1-Idsyn								TC83						VEEV/TC83/E1-Idsyn
	1	1	2	2	3	3	1	1	2	2	3	3			1	1	2	2	3	3	1	1	2	2	3	3			1	1	2	2	3	3	1	1	2	2	3	3
10^1	0	0	5	10	5	14	0	6	3	1	10	3		10^1	0	0	3	14	0	4	0	0	1	1	17	25		10^1	1	0	0	0	1	1	3	6	1	5	22	4
10^2	tntc	tntc	tntc	tntc	tntc	tntc	tntc	tntc	tntc	tntc	tntc	tntc		10^2	45	44	38	31	57	65	62	85	45	77	62	52		10^2	26	28	tntc	tntc	67	63	tntc	84	88	90	43	42
10^3	7	8	7	8	11	7	18	16	24	28	18	10		10^3	2	6	1	1	12	11	22	26	19	21	9	8		10^3	7	13	23	26	11	14	8	9	11	8	4	4
10^4	0	0	1	1	7	0	0	1	0	2	2	1		10^4	0	1	0	0	0	3	0	2	1	3	0	0		10^4	0	3	3	6	0	1	2	1	5	3	0	1
10^5														10^5														10^5
10^6														10^6														10^6
10^7														10^7														10^7
10^8														10^8														10^8
FFU														FFU														FFU
	TC83						VEEV/TC83/E1-Idsyn								TC83						VEEV/TC83/E1-Idsyn								TC83						VEEV/TC83/E1-Idsyn
	1	1	2	2	3	3	1	1	2	2	3	3			1	1	2	2	3	3	1	1	2	2	3	3			1	1	2	2	3	3	1	1	2	2	3	3
10^1	0	0	500	1000	500	1400	0	600	300	100	1000	300		10^1	0	0	300	1400	0	400	0	0	100	100	1700	2500		10^1	100	0	0	0	100	100	300	600	100	500	2200	400
10^2	#VALUE!	#VALUE!	#VALUE!	#VALUE!	#VALUE!	#VALUE!	#VALUE!	#VALUE!	#VALUE!	#VALUE!	#VALUE!	#VALUE!		10^2	45000	44000	38000	31000	57000	65000	62000	85000	45000	77000	62000	52000		10^2	26000	28000	#VALUE!	#VALUE!	67000	63000	#VALUE!	84000	88000	90000	43000	42000
10^3	70000	80000	70000	80000	110000	70000	180000	160000	240000	280000	180000	100000		10^3	20000	60000	10000	10000	120000	110000	220000	260000	190000	210000	90000	80000		10^3	70000	130000	230000	260000	110000	140000	80000	90000	110000	80000	40000	40000
10^4	0	0	100000	100000	700000	0	0	100000	0	200000	200000	100000		10^4	0	100000	0	0	0	300000	0	200000	100000	300000	0	0		10^4	0	300000	300000	600000	0	100000	200000	100000	500000	300000	0	100000
10^5	0	0	0	0	0	0	0	0	0	0	0	0		10^5	0	0	0	0	0	0	0	0	0	0	0	0		10^5	0	0	0	0	0	0	0	0	0	0	0	0
10^6	0	0	0	0	0	0	0	0	0	0	0	0		10^6	0	0	0	0	0	0	0	0	0	0	0	0		10^6	0	0	0	0	0	0	0	0	0	0	0	0
10^7	0	0	0	0	0	0	0	0	0	0	0	0		10^7	0	0	0	0	0	0	0	0	0	0	0	0		10^7	0	0	0	0	0	0	0	0	0	0	0	0
10^8	0	0	0	0	0	0	0	0	0	0	0	0		10^8	0	0	0	0	0	0	0	0	0	0	0	0		10^8	0	0	0	0	0	0	0	0	0	0	0	0
average	70000	80000	70000	80000	405000	70000	180000	160000	240000	280000	180000	100000		average	45000	52000	38000	31000	88500	110000	220000	260000	117500	255000	90000	66000		average	48000	152667	265000	430000	110000	140000	80000	90000	305000	190000	41500	41000
average	75000		75000		237500		170000		260000		140000			average	48500		34500		99250		240000		186250		78000			average	100333		347500		125000		85000		247500		41250

## Sheet: Fig 2 e
Corrected based on eye count
foci counts from 3-60 per well are included in black
foci counts > or <60 not included
EXPERIMENT 1 iMEFs														EXPERIMENT 2 iMEFs														EXPERIMENT 3 iMEFs															EXPERIMENT 1 iMEFs
1h														1h														1h
# Foci per well														# Foci per well														# Foci per well																TC83			TC83/E1-Idsyn
	TC83						TC83/E1-Idsyn								TC83						TC83/E1-Idsyn								TC83						TC83/E1-Idsyn								1	300	300	300	300	300	300
	1	1	2	2	3	3	1	1	2	2	3	3			1	1	2	2	3	3	1	1	2	2	3	3			1	1	2	2	3	3	1	1	2	2	3	3			6	450	350	3625	3900	5000	8966.67
10^1	1	0	0	0	0	0	1	0	0	1	0	0		10^1	0	0	0	0	0	0	1	0	0	1	0	0		10^1	0	1	0	0	1	0	0	0	1	1	0	0			12	74250	70500	95000	227500	332500	290000
10^2	0	0	0	2	0	0	0	0	0	0	0	0		10^2	0	0	1	0	0	0	0	0	0	0	1	0		10^2	0	0	1	0	0	0	0	0	0	0	0	0			24	140000000	125000000	120000000	200000000	337500000	382500000
10^3	0	0	0	0	0	0	0	0	0	0	0	0		10^3	0	0	0	0	0	0	0	0	1	0	0	0		10^3	0	0	0	0	0	0	0	0	0	0	0	0			36	437500000	502500000	407500000	310000000	230000000	287500000
10^4	0	0	0	0	0	0	0	0	0	0	0	0		10^4	0	0	0	0	0	0	0	0	0	0	0	0		10^4	0	0	0	0	0	0	1	1	0	0	0	0			48	48000000	31250000	24000000	14000000	9000000	8000000
10^5														10^5														10^5
10^6														10^6														10^6
10^7														10^7														10^7															EXPERIMENT 2 iMEFs
10^8														10^8														10^8
																																												TC83			TC83/E1-Idsyn
FFU														FFU														FFU															1	300	300	300	300	300	300
	TC83						TC83/E1-Idsyn								TC83						TC83/E1-Idsyn								TC83						TC83/E1-Idsyn								6	13000	2825	9500	40000	23500	13000
	1	1	1	2	2	2	3	3	3	4	4	4			1	1	1	2	2	2	1	1	1	2	2	2			1	1	1	2	2	2	1	1	1	2	2	2			12	615000	647500	567500	2600000	3450000	3275000
10^1	100	0	0	0	0	0	100	0	0	100	0	0		10^1	0	0	0	0	0	0	100	0	0	100	0	0		10^1	0	100	0	0	100	0	0	0	100	100	0	0			24	387500000	255000000	352500000	382500000	460000000	402500000
10^2	0	0	0	2000	0	0	0	0	0	0	0	0		10^2	0	0	1000	0	0	0	0	0	0	0	1000	0		10^2	0	0	1000	0	0	0	0	0	0	0	0	0			36	267500000	230000000	155000000	69250000	60000000	110000000
10^3	0	0	0	0	0	0	0	0	0	0	0	0		10^3	0	0	0	0	0	0	0	0	10000	0	0	0		10^3	0	0	0	0	0	0	0	0	0	0	0	0			48	8500000	5500000	6175000	2950000	1750000	1800000
10^4	0	0	0	0	0	0	0	0	0	0	0	0		10^4	0	0	0	0	0	0	0	0	0	0	0	0		10^4	0	0	0	0	0	0	100000	100000	0	0	0	0
10^5	0	0	0	0	0	0	0	0	0	0	0	0		10^5	#REF!	#REF!	#REF!	#REF!	#REF!	#REF!	#REF!	#REF!	#REF!	#REF!	#REF!	#REF!		10^5	#REF!	#REF!	#REF!	#REF!	#REF!	#REF!	#REF!	#REF!	#REF!	#REF!	#REF!	#REF!
10^6	0	0	0	0	0	0	0	0	0	0	0	0		10^6	#REF!	#REF!	#REF!	#REF!	#REF!	#REF!	#REF!	#REF!	#REF!	#REF!	#REF!	#REF!		10^6	#REF!	#REF!	#REF!	#REF!	#REF!	#REF!	#REF!	#REF!	#REF!	#REF!	#REF!	#REF!			EXPERIMENT 3 iMEFs
10^7	0	0	0	0	0	0	0	0	0	0	0	0		10^7	#REF!	#REF!	#REF!	#REF!	#REF!	#REF!	#REF!	#REF!	#REF!	#REF!	#REF!	#REF!		10^7	#REF!	#REF!	#REF!	#REF!	#REF!	#REF!	#REF!	#REF!	#REF!	#REF!	#REF!	#REF!
10^8	0	0	0	0	0	0	0	0	0	0	0	0		10^8	#REF!	#REF!	#REF!	#REF!	#REF!	#REF!	#REF!	#REF!	#REF!	#REF!	#REF!	#REF!		10^8	#REF!	#REF!	#REF!	#REF!	#REF!	#REF!	#REF!	#REF!	#REF!	#REF!	#REF!	#REF!				TC83			TC83/E1-Idsyn
average	100	0	0	0	0	0	100	0	0	100	0	0		average	0	0	0	0	0	0	100	0	0	100	0	0		average	0	100	0	0	100	0	0	0	100	100	0	0			1	300	300	300	300	300	300
average	50		0		0		50		50		0			average	0		0		0		50		50		0			average	50		0		50		0		100		0				6	41000	32500	42250	41250	37000	33000
																																											12	3700000	2600000	4925000	3875000	8000000	5725000
																																											24	320000000	327500000	395000000	327500000	282500000	290000000
																																											36	46000000	44500000	39000000	42250000	41500000	37750000
6h														6h														6h															48	2250000	3200000	2000000	1850000	1450000	1150000
# Foci per well														# Foci per well														# Foci per well
	TC83						TC83/E1-Idsyn								TC83						TC83/E1-Idsyn								TC83						TC83/E1-Idsyn
	1	1	2	2	3	3	1	1	2	2	3	3			1	1	2	2	3	3	1	1	2	2	3	3			1	1	2	2	3	3	1	1	2	2	3	3
10^1	2	7	5	2	26	39	28	90	79	77	33	59		10^1	68	86	26	21	58	74	143	154	120	129	95	99		10^1	127	133	132	132	128	147	103	126	133	135	140	147
10^2	0	0	0	0	4	4	1	5	3	7	2	8		10^2	11	15	2	4	5	14	28	36	26	21	10	16		10^2	36	38	38	32	45	42	42	43	28	45	37	35
10^3	0	1	0	0	0	1	0	0	3	2	0	3		10^3	1	0	0	0	1	0	6	2	3	0	2	1		10^3	3	6	3	3	4	1	4	4	3	2	3	3
10^4	0	0	0	0	0	0	1	0	1	0	0	0		10^4	0	0	0	0	1	0	0	1	1	0	0	2		10^4	1	0	0	0	1	0	0	0	0	0	0	1
10^5														10^5														10^5
10^6														10^6														10^6
10^7														10^7														10^7
10^8														10^8														10^8
FFU														FFU														FFU
	TC83						TC83/E1-Idsyn								TC83						TC83/E1-Idsyn								TC83						TC83/E1-Idsyn
	1	1	1	2	2	2	3	3	3	4	4	4			1	1	1	2	2	2	1	1	1	2	2	2			1	1	1	2	2	2	1	1	1	2	2	2
10^1	200	700	500	200	2600	3900	2800	9000	7900	7700	3300	5900		10^1	6800	8600	2600	2100	5800	7400	14300	15400	12000	12900	9500	9900		10^1	12700	13300	13200	13200	12800	14700	10300	12600	13300	13500	14000	14700
10^2	0	0	0	0	4000	4000	1000	5000	3000	7000	2000	8000		10^2	11000	15000	2000	4000	5000	14000	28000	36000	26000	21000	10000	16000		10^2	36000	38000	38000	32000	45000	42000	42000	43000	28000	45000	37000	35000
10^3	0	10000	0	0	0	10000	0	0	30000	20000	0	30000		10^3	10000	0	0	0	10000	0	60000	20000	30000	0	20000	10000		10^3	30000	60000	30000	30000	40000	10000	40000	40000	30000	20000	30000	30000
10^4	0	0	0	0	0	0	100000	0	100000	0	0	0		10^4	0	0	0	0	100000	0	0	100000	100000	0	0	200000		10^4	100000	0	0	0	100000	0	0	0	0	0	0	100000
10^5	0	0	0	0	0	0	0	0	0	0	0	0		10^5	0	0	0	0	0	0	0	0	0	0	0	0		10^5	0	0	0	0	0	0	0	0	0	0	0	0
10^6	0	0	0	0	0	0	0	0	0	0	0	0		10^6	0	0	0	0	0	0	0	0	0	0	0	0		10^6	0	0	0	0	0	0	0	0	0	0	0	0
10^7	0	0	0	0	0	0	0	0	0	0	0	0		10^7	0	0	0	0	0	0	0	0	0	0	0	0		10^7	0	0	0	0	0	0	0	0	0	0	0	0
10^8	0	0	0	0	0	0	0	0	0	0	0	0		10^8	0	0	0	0	0	0	0	0	0	0	0	0		10^8	0	0	0	0	0	0	0	0	0	0	0	0
average	200	700	500	200	3300	3950	2800	5000	3000	7000	3300	14633.3		average	11000	15000	2600	3050	5000	14000	44000	36000	26000	21000	10000	16000		average	33000	49000	34000	31000	42500	42000	41000	41500	29000	45000	33500	32500
average	450		350		3625		3900		5000		8966.67			average	13000		2825		9500		40000		23500		13000			average	41000		32500		42250		41250		37000		33000
12h														12h														12h
# Foci per well														# Foci per well														# Foci per well
	TC83						TC83/E1-Idsyn								TC83						TC83/E1-Idsyn								TC83						TC83/E1-Idsyn
	1	1	2	2	3	3	1	1	2	2	3	3			1	1	2	2	3	3	1	1	2	2	3	3			1	1	2	2	3	3	1	1	2	2	3	3
10^1	154	148	179	164	141	141	231	124	81	51	140	153		10^1	1	0	2	0	0	0	3	0	0	0	0	0		10^1	0	0	0	0	0	0	2	0	0	6	0	0
10^2	55	52	58	54	113	103	138	152	152	163	153	158		10^2	169	167	208	178	197	183	42	3	14	0	1	2		10^2	3	0	1	0	0	0	4	0	2	0	0	4
10^3	8	11	9	8	8	11	17	27	41	31	25	26		10^3	56	64	66	59	59	58	135	172	171	176	174	174		10^3	113	143	146	145	138	133	86	78	90	99	90	92
10^4	0	0	1	1	1	0	1	3	3	1	2	4		10^4	5	7	6	8	8	3	21	32	37	32	31	30		10^4	32	42	22	30	44	53	37	41	61	75	59	64
10^5	0	1	0	0	0	0	0	0	0	0	1	1		10^5	2	2	0	0	0	0	2	3	1	2	3	4		10^5	2	2	1	2	5	5	1	4	10	6	5	6
10^6	0	0	0	0	0	0	0	0	0	0	0	0		10^6	0	0	2	0	0	0	1	0	1	0	1	0		10^6	0	2	1	0	0	1	0	0	0	2	0	0
10^7	1	0	0	0	0	0	0	0	0	0	0	0		10^7	1	0	0	0	0	0	1	0	0	0	0	0		10^7	0	0	1	0	0	0	0	0	0	0	0	0
10^8	0	0	1	0	0	0	0	0	1	0	0	0		10^8	0	1	0	0	0	0	0	0	0	0	0	0		10^8	0	1	0	1	0	0	0	1	1	0	0	0
FFU														FFU														FFU
	TC83						TC83/E1-Idsyn								TC83						TC83/E1-Idsyn								TC83						TC83/E1-Idsyn
	1	1	1	2	2	2	1	1	1	2	2	2			1	1	1	2	2	2	1	1	1	2	2	2			1	1	1	2	2	2	1	1	1	2	2	2
10^1	15400	14800	17900	16400	14100	14100	23100	12400	8100	5100	14000	15300		10^1	100	0	200	0	0	0	300	0	0	0	0	0		10^1	0	0	0	0	0	0	200	0	0	600	0	0
10^2	55000	52000	58000	54000	113000	103000	138000	152000	152000	163000	153000	158000		10^2	169000	167000	208000	178000	197000	183000	42000	3000	14000	0	1000	2000		10^2	3000	0	1000	0	0	0	4000	0	2000	0	0	4000
10^3	80000	110000	90000	80000	80000	110000	170000	270000	410000	310000	250000	260000		10^3	560000	640000	660000	590000	590000	580000	1350000	1720000	1710000	1760000	1740000	1740000		10^3	1130000	1430000	1460000	1450000	1380000	1330000	860000	780000	900000	990000	900000	920000
10^4	0	0	100000	100000	100000	0	100000	300000	300000	100000	200000	400000		10^4	500000	700000	600000	800000	800000	300000	2100000	3200000	3700000	3200000	3100000	3000000		10^4	3200000	4200000	2200000	3000000	4400000	5300000	3700000	4100000	6100000	7500000	5900000	6400000
10^5	0	1000000	0	0	0	0	0	0	0	0	1000000	1000000		10^5	2000000	2000000	0	0	0	0	2000000	3000000	1000000	2000000	3000000	4000000		10^5	2000000	2000000	1000000	2000000	5000000	5000000	1000000	4000000	10000000	6000000	5000000	6000000
10^6	0	0	0	0	0	0	0	0	0	0	0	0		10^6	0	0	20000000	0	0	0	10000000	0	10000000	0	10000000	0		10^6	0	20000000	10000000	0	0	10000000	0	0	0	20000000	0	0
10^7	100000000	0	0	0	0	0	0	0	0	0	0	0		10^7	100000000	0	0	0	0	0	100000000	0	0	0	0	0		10^7	0	0	100000000	0	0	0	0	0	0	0	0	0
10^8	0	0	1000000000	0	0	0	0	0	1000000000	0	0	0		10^8	0	1000000000	0	0	0	0	0	0	0	0	0	0		10^8	0	1000000000	0	1000000000	0	0	0	1000000000	1000000000	0	0	0
average	67500	81000	74000	67000	80000	110000	170000	285000	355000	310000	250000	330000		average	530000	700000	600000	695000	695000	440000	2100000	3100000	3700000	3200000	3050000	3500000		average	3200000	4200000	2200000	3000000	4700000	5150000	3700000	4050000	10000000	6000000	5450000	6000000
average	74250		70500		95000		227500		332500		290000			average	615000		647500		567500		2600000		3450000		3275000			average	3700000		2600000		4925000		3875000		8000000		5725000
24h														24h														24h
# Foci per well														# Foci per well														# Foci per well
	TC83						TC83/E1-Idsyn								TC83						TC83/E1-Idsyn								TC83						TC83/E1-Idsyn
	1	1	2	2	3	3	1	1	2	2	3	3			1	1	2	2	3	3	1	1	2	2	3	3			1	1	2	2	3	3	1	1	2	2	3	3
10^1	19	111	71	35	21	63	56	12	98	21	101	30		10^1	0	0	0	0	2	1	2	1	1	0	0	0		10^1	16	0	0	0	0	0	60	1	0	0	0	0
10^2	0	2	9	0	2	0	27	0	1	1	3	0		10^2	2	0	1	0	1	0	0	0	1	0	0	0		10^2	3	0	2	0	0	0	4	0	1	0	0	0
10^3	8	0	0	0	0	0	8	0	6	0	0	0		10^3	0	0	0	0	0	1	0	0	0	0	0	0		10^3	0	0	0	0	0	0	7	0	0	0	0	0
10^4	112	285	215	219	217	200	273	12	24	1	16	83		10^4	0	7	5	6	1	10	0	3	3	1	1	0		10^4	3	0	14	2	0	0	70	0	2	4	0	0
10^5	63	107	88	89	101	93	120	135	150	142	140	129		10^5	146	148	170	163	155	159	141	153	187	171	164	190		10^5	132	121	134	140	139	137	112	114	130	135	138	146
10^6	15	13	13	12	11	13	13	24	37	28	27	16		10^6	41	24	20	31	34	37	39	44	49	45	40	41		10^6	30	38	35	33	30	29	25	26	31	26	26	30
10^7	2	1	1	1	0	1	1	3	4	3	5	6		10^7	3	6	2	2	4	3	4	3	4	5	4	4		10^7	1	3	3	0	7	1	3	5	3	2	3	3
10^8	0	1	1	0	0	2	0	0	2	1	0	1		10^8	0	2	0	0	2	1	0	0	0	2	1	1		10^8	0	1	0	1	0	1	1	1	0	0	1	0
FFU														FFU														FFU
	TC83						TC83/E1-Idsyn								TC83						TC83/E1-Idsyn								TC83						TC83/E1-Idsyn
	1	1	1	2	2	2	1	1	1	2	2	2			1	1	1	2	2	2	1	1	1	2	2	2			1	1	1	2	2	2	1	1	1	2	2	2
10^1	1900	11100	7100	3500	2100	6300	5600	1200	9800	2100	10100	3000		10^1	0	0	0	0	200	100	200	100	100	0	0	0		10^1	1600	0	0	0	0	0	6000	100	0	0	0	0
10^2	0	2000	9000	0	2000	0	27000	0	1000	1000	3000	0		10^2	2000	0	1000	0	1000	0	0	0	1000	0	0	0		10^2	3000	0	2000	0	0	0	4000	0	1000	0	0	0
10^3	80000	0	0	0	0	0	80000	0	60000	0	0	0		10^3	0	0	0	0	0	10000	0	0	0	0	0	0		10^3	0	0	0	0	0	0	70000	0	0	0	0	0
10^4	11200000	28500000	21500000	21900000	21700000	20000000	27300000	1200000	2400000	100000	1600000	8300000		10^4	0	700000	500000	600000	100000	1000000	0	300000	300000	100000	100000	0		10^4	300000	0	1400000	200000	0	0	7000000	0	200000	400000	0	0
10^5	63000000	107000000	88000000	89000000	101000000	93000000	120000000	135000000	150000000	142000000	140000000	129000000		10^5	146000000	148000000	170000000	163000000	155000000	159000000	141000000	153000000	187000000	171000000	164000000	190000000		10^5	132000000	121000000	134000000	140000000	139000000	137000000	112000000	114000000	130000000	135000000	138000000	146000000
10^6	150000000	130000000	130000000	120000000	110000000	130000000	130000000	240000000	370000000	280000000	270000000	160000000		10^6	410000000	240000000	200000000	310000000	340000000	370000000	390000000	440000000	490000000	450000000	400000000	410000000		10^6	300000000	380000000	350000000	330000000	300000000	290000000	250000000	260000000	310000000	260000000	260000000	300000000
10^7	200000000	100000000	100000000	100000000	0	100000000	100000000	300000000	400000000	300000000	500000000	600000000		10^7	300000000	600000000	200000000	200000000	400000000	300000000	400000000	300000000	400000000	500000000	400000000	400000000		10^7	100000000	300000000	300000000	0	700000000	100000000	300000000	500000000	300000000	200000000	300000000	300000000
10^8	0	1000000000	1000000000	0	0	2000000000	0	0	2000000000	1000000000	0	1000000000		10^8	0	2000000000	0	0	2000000000	1000000000	0	0	0	2000000000	1000000000	1000000000		10^8	0	1000000000	0	1000000000	0	1000000000	1000000000	1000000000	0	0	1000000000	0
average	150000000	130000000	130000000	120000000	110000000	130000000	130000000	270000000	385000000	290000000	385000000	380000000		average	355000000	420000000	200000000	310000000	370000000	335000000	395000000	370000000	445000000	475000000	400000000	405000000		average	300000000	340000000	325000000	330000000	500000000	290000000	275000000	380000000	305000000	260000000	280000000	300000000
average	140000000		125000000		120000000		200000000		337500000		382500000			average	387500000		255000000		352500000		382500000		460000000		402500000			average	320000000		327500000		395000000		327500000		282500000		290000000
36h														36h														36h
# Foci per well														# Foci per well														# Foci per well
	TC83						TC83/E1-Idsyn								TC83						TC83/E1-Idsyn								TC83						TC83/E1-Idsyn
	1	1	2	2	3	3	1	1	2	2	3	3			1	1	2	2	3	3	1	1	2	2	3	3			1	1	2	2	3	3	1	1	2	2	3	3
10^1	4	0	0	0	0	0	1	1	0	0	0	0		10^1	1	0	0	0	0	0	0	0	0	0	0	0		10^1	1	0	0	0	0	1	0	1	0	0	0	0
10^2	0	0	0	0	0	0	0	0	0	0	0	0		10^2	0	0	1	0	0	0	0	0	1	0	0	0		10^2	0	2	1	1	0	0	138	241	1	134	0	0
10^3	0	0	0	0	0	0	0	0	0	0	0	0		10^3	0	0	0	0	0	0	0	0	0	0	0	0		10^3	0	0	1	0	2	0	4	0	0	1	0	20
10^4	0	0	0	0	0	0	0	2	4	0	0	0		10^4	7	13	233	260	314	284	180	174	180	192	196	184		10^4	129	142	155	144	166	155	106	116	160	161	149	174
10^5	140	154	182	178	161	165	135	167	138	143	168	150		10^5	131	156	141	110	126	110	78	47	74	57	67	62		10^5	37	57	41	36	27	32	41	48	38	38	29	42
10^6	48	39	45	56	44	49	36	22	12	28	28	29		10^6	19	24	25	21	14	17	7	9	6	6	13	9		10^6	4	5	2	6	1	7	4	4	5	4	3	5
10^7	2	4	6	4	4	3	1	3	0	4	1	3		10^7	4	2	1	2	0	0	2	0	0	3	0	1		10^7	1	0	0	0	1	2	1	0	1	0	0	1
10^8	2	0	0	0	0	0	0	1	1	0	0	1		10^8	1	1	0	1	1	1	0	0	0	0	1	0		10^8	0	2	0	0	0	0	0	2	0	0	0	0
FFU														FFU														FFU
	TC83						TC83/E1-Idsyn								TC83						TC83/E1-Idsyn								TC83						TC83/E1-Idsyn
	1	1	1	2	2	2	1	1	1	2	2	2			1	1	1	2	2	2	1	1	1	2	2	2			1	1	1	2	2	2	1	1	1	2	2	2
10^1	400	0	0	0	0	0	100	100	0	0	0	0		10^1	100	0	0	0	0	0	0	0	0	0	0	0		10^1	100	0	0	0	0	100	0	100	0	0	0	0
10^2	0	0	0	0	0	0	0	0	0	0	0	0		10^2	0	0	1000	0	0	0	0	0	1000	0	0	0		10^2	0	2000	1000	1000	0	0	138000	241000	1000	134000	0	0
10^3	0	0	0	0	0	0	0	0	0	0	0	0		10^3	0	0	0	0	0	0	0	0	0	0	0	0		10^3	0	0	10000	0	20000	0	40000	0	0	10000	0	200000
10^4	0	0	0	0	0	0	0	200000	400000	0	0	0		10^4	700000	1300000	23300000	26000000	31400000	28400000	18000000	17400000	18000000	19200000	19600000	18400000		10^4	12900000	14200000	15500000	14400000	16600000	15500000	10600000	11600000	16000000	16100000	14900000	17400000
10^5	140000000	154000000	182000000	178000000	161000000	165000000	135000000	167000000	138000000	143000000	168000000	150000000		10^5	131000000	156000000	141000000	110000000	126000000	110000000	78000000	47000000	74000000	57000000	67000000	62000000		10^5	37000000	57000000	41000000	36000000	27000000	32000000	41000000	48000000	38000000	38000000	29000000	42000000
10^6	480000000	390000000	450000000	560000000	440000000	490000000	360000000	220000000	120000000	280000000	280000000	290000000		10^6	190000000	240000000	250000000	210000000	140000000	170000000	70000000	90000000	60000000	60000000	130000000	90000000		10^6	40000000	50000000	20000000	60000000	10000000	70000000	40000000	40000000	50000000	40000000	30000000	50000000
10^7	200000000	400000000	600000000	400000000	400000000	300000000	100000000	300000000	0	400000000	100000000	300000000		10^7	400000000	200000000	100000000	200000000	0	0	200000000	0	0	300000000	0	100000000		10^7	100000000	0	0	0	100000000	200000000	100000000	0	100000000	0	0	100000000
10^8	2000000000	0	0	0	0	0	0	1000000000	1000000000	0	0	1000000000		10^8	1000000000	1000000000	0	1000000000	1000000000	1000000000	0	0	0	0	1000000000	0		10^8	0	2000000000	0	0	0	0	0	2000000000	0	0	0	0
average	480000000	395000000	525000000	480000000	420000000	395000000	360000000	260000000	120000000	340000000	280000000	295000000		average	295000000	240000000	250000000	210000000	140000000	170000000	70000000	68500000	60000000	60000000	130000000	90000000		average	38500000	53500000	41000000	48000000	27000000	51000000	40500000	44000000	44000000	39000000	29500000	46000000
average	437500000		502500000		407500000		310000000		230000000		287500000			average	267500000		230000000		155000000		69250000		60000000		110000000			average	46000000		44500000		39000000		42250000		41500000		37750000
48h														48h														48h
# Foci per well														# Foci per well														# Foci per well
	TC83						TC83/E1-Idsyn								TC83						TC83/E1-Idsyn								TC83						TC83/E1-Idsyn
	1	1	2	2	3	3	1	1	2	2	3	3			1	1	2	2	3	3	1	1	2	2	3	3			1	1	2	2	3	3	1	1	2	2	3	3
10^1	0	0	0	0	0	0	0	0	0	0	0	0		10^1	6	0	0	0	0	0	4	0	0	0	0	0		10^1	0	0	0	0	0	0	0	0	0	0	0	0
10^2	0	0	0	0	0	0	0	0	0	0	0	0		10^2	1	0	0	0	0	0	15	67	15	107	73	125		10^2	1	1	0	0	5	9	131	36	213	150	171	194
10^3	0	0	0	0	0	2	274	246	250	273	291	320		10^3	227	167	213	216	217	215	142	154	138	155	149	135		10^3	115	139	164	131	151	157	101	133	116	107	128	116
10^4	118	165	170	172	141	149	100	87	70	77	74	85		10^4	80	71	65	61	51	46	26	26	12	16	19	17		10^4	20	25	27	24	16	24	13	24	15	14	9	14
10^5	28	34	19	26	21	27	18	10	7	11	7	9		10^5	9	8	5	6	7	8	1	4	2	3	1	1		10^5	1	1	1	5	0	1	2	0	0	1	2	1
10^6	5	8	5	3	2	1	1	0	2	0	2	0		10^6	1	1	1	0	0	2	0	0	0	0	0	0		10^6	0	0	0	0	0	0	0	0	0	0	0	0
10^7	0	0	0	0	0	0	0	0	0	0	1	0		10^7	0	0	0	0	0	0	1	0	0	0	0	0		10^7	0	0	0	0	0	0	0	0	0	0	0	0
10^8	0	0	0	1	0	0	0	0	0	0	1	0		10^8	0	0	0	0	0	2	0	0	0	0	0	0		10^8	0	0	0	0	0	0	0	0	0	0	0	0
FFU														FFU														FFU
	TC83						TC83/E1-Idsyn								TC83						TC83/E1-Idsyn								TC83						TC83/E1-Idsyn
	1	1	1	2	2	2	1	1	1	2	2	2			1	1	1	2	2	2	1	1	1	2	2	2			1	1	1	2	2	2	1	1	1	2	2	2
10^1	0	0	0	0	0	0	0	0	0	0	0	0		10^1	600	0	0	0	0	0	400	0	0	0	0	0		10^1	0	0	0	0	0	0	0	0	0	0	0	0
10^2	0	0	0	0	0	0	0	0	0	0	0	0		10^2	1000	0	0	0	0	0	15000	67000	15000	107000	73000	125000		10^2	1000	1000	0	0	5000	9000	131000	36000	213000	150000	171000	194000
10^3	0	0	0	0	0	20000	2740000	2460000	2500000	2730000	2910000	3200000		10^3	2270000	1670000	2130000	2160000	2170000	2150000	1420000	1540000	1380000	1550000	1490000	1350000		10^3	1150000	1390000	1640000	1310000	1510000	1570000	1010000	1330000	1160000	1070000	1280000	1160000
10^4	11800000	16500000	17000000	17200000	14100000	14900000	10000000	8700000	7000000	7700000	7400000	8500000		10^4	8000000	7100000	6500000	6100000	5100000	4600000	2600000	2600000	1200000	1600000	1900000	1700000		10^4	2000000	2500000	2700000	2400000	1600000	2400000	1300000	2400000	1500000	1400000	900000	1400000
10^5	28000000	34000000	19000000	26000000	21000000	27000000	18000000	10000000	7000000	11000000	7000000	9000000		10^5	9000000	8000000	5000000	6000000	7000000	8000000	1000000	4000000	2000000	3000000	1000000	1000000		10^5	1000000	1000000	1000000	5000000	0	1000000	2000000	0	0	1000000	2000000	1000000
10^6	50000000	80000000	50000000	30000000	20000000	10000000	10000000	0	20000000	0	20000000	0		10^6	10000000	10000000	10000000	0	0	20000000	0	0	0	0	0	0		10^6	0	0	0	0	0	0	0	0	0	0	0	0
10^7	0	0	0	0	0	0	0	0	0	0	100000000	0		10^7	0	0	0	0	0	0	100000000	0	0	0	0	0		10^7	0	0	0	0	0	0	0	0	0	0	0	0
10^8	0	0	0	1000000000	0	0	0	0	0	0	1000000000	0		10^8	0	0	0	0	0	2000000000	0	0	0	0	0	0		10^8	0	0	0	0	0	0	0	0	0	0	0	0
average	39000000	57000000	34500000	28000000	21000000	27000000	18000000	10000000	7000000	11000000	7000000	9000000		average	9000000	8000000	5000000	6000000	6050000	6300000	2600000	3300000	1200000	2300000	1900000	1700000		average	2000000	2500000	2700000	3700000	1600000	2400000	1300000	2400000	1500000	1400000	900000	1400000
average	48000000		31250000		24000000		14000000		9000000		8000000			average	8500000		5500000		6175000		2950000		1750000		1800000			average	2250000		3200000		2000000		1850000		1450000		1150000

## Sheet: Fig 3 a-c
Corrected based on eye count
foci counts from 3-60 per well are included in black
foci counts > or <60 not included
counted by hand and values included
	EXPERIMENT 1																																							EXPERIMENT 2
	1hpi TC83																				1hpi TC83/E1-Idsyn																				1hpi TC83
	# Foci per well																			# Foci per well																				# Foci per well
	Raw264.7 empty						Raw264.7 Ddx58-/-						Raw264.7 Ifih1-/-								Raw264.7 empty						Raw264.7 Ddx58-/-						Raw264.7 Ifih1-/-								Raw264.7 empty						Raw264.7 Ddx58-/-
	1	1	2	2	3	3	1	1	2	2	3	3	1	1	2	2	3	3			1	1	2	2	3	3	1	1	2	2	3	3	1	1	2	2	3	3			1	1	2	2	3	3	1	1	2
10^1	0	1	1	0	0	0	3	0	0	0	0	0	0	1	0	0	0	0		10^1	0	0	2	0	1	0	0	0	2	0	2	0	6	1	1	0	0	2		10^1	0	0	0	1	1	0	0	0	0
10^2																				10^2																				10^2
10^3																				10^3																				10^3
10^4																				10^4																				10^4
10^5																				10^5																				10^5
10^6																				10^6																				10^6
10^7																				10^7																				10^7
10^8																				10^8																				10^8
	# Foci per well																			FFU																				FFU
	Raw264.7 empty						Raw264.7 Ddx58-/-						Raw264.7 Ifih1-/-								Raw264.7 empty						Raw264.7 Ddx58-/-						Raw264.7 Ifih1-/-								Raw264.7 empty						Raw264.7 Ddx58-/-
	1	1	2	2	3	3	1	1	2	2	3	3	1	1	2	2	3	3			1	1	2	2	3	3	1	1	2	2	3	3	1	1	2	2	3	3			1	1	2	2	3	3	1	1	2
10^1	0	100	100	0	0	0	300	0	0	0	0	0	0	100	0	0	0	0		10^1	0	0	200	0	100	0	0	0	200	0	200	0	600	100	100	0	0	200		10^1	0	0	0	100	100	0	0	0	0
10^2	0	0	0	0	0	0	0	0	0	0	0	0	0	0	0	0	0	0		10^2	0	0	0	0	0	0	0	0	0	0	0	0	0	0	0	0	0	0		10^2	0	0	0	0	0	0	0	0	0
10^3	0	0	0	0	0	0	0	0	0	0	0	0	0	0	0	0	0	0		10^3	0	0	0	0	0	0	0	0	0	0	0	0	0	0	0	0	0	0		10^3	0	0	0	0	0	0	0	0	0
10^4	0	0	0	0	0	0	0	0	0	0	0	0	0	0	0	0	0	0		10^4	0	0	0	0	0	0	0	0	0	0	0	0	0	0	0	0	0	0		10^4	0	0	0	0	0	0	0	0	0
10^5	0	0	0	0	0	0	0	0	0	0	0	0	0	0	0	0	0	0		10^5	0	0	0	0	0	0	0	0	0	0	0	0	0	0	0	0	0	0		10^5	0	0	0	0	0	0	0	0	0
10^6	0	0	0	0	0	0	0	0	0	0	0	0	0	0	0	0	0	0		10^6	0	0	0	0	0	0	0	0	0	0	0	0	0	0	0	0	0	0		10^6	0	0	0	0	0	0	0	0	0
10^7	0	0	0	0	0	0	0	0	0	0	0	0	0	0	0	0	0	0		10^7	0	0	0	0	0	0	0	0	0	0	0	0	0	0	0	0	0	0		10^7	0	0	0	0	0	0	0	0	0
10^8	0	0	0	0	0	0	0	0	0	0	0	0	0	0	0	0	0	0		10^8	0	0	0	0	0	0	0	0	0	0	0	0	0	0	0	0	0	0		10^8	0	0	0	0	0	0	0	0	0
average	0	100	100	0	0	0	300	0	0	0	0	0	0	0	0	0	0	0		average	0	0	200	0	0	0	0	0	0	0	0	0	0	0	0	0	0	0		average	0	0	0	100	0	0	0	0	0
average	50		50		0		150		0		0		0		0		0			average	0		100		0		0		0		0		0		0		0			average	0		50		0		0		0
	6hpi TC83																				6hpi TC83/E1-IDsyn																				6hpi TC83
	# Foci per well																			# Foci per well																				# Foci per well
	Raw264.7 empty						Raw264.7 Ddx58-/-						Raw264.7 Ifih1-/-								empty						RIG-I-/- g69						MDA5-/- g69								Raw264.7 empty						Raw264.7 Ddx58-/-
	1	1	2	2	3	3	1	1	2	2	3	3	1	1	2	2	3	3			1	1	2	2	3	3	1	1	2	2	3	3	1	1	2	2	3	3			1	1	2	2	3	3	1	1	2
10^1	3	0	0	0	0	0	5	0	0	2	0	0	0	1	6	4	0	0		10^1	6	4	7	8	50	46	0	1	0	0	8	8	12	11	11	10	33	33		10^1	2	2	2	1	1	4	5	5	12
10^2	0	0	0	0	0	0	1	2	0	0	0	0	0	0	0	0	0	0		10^2	0	2	0	0	5	3	0	0	0	0	1	1	0	0	0	2	0	3		10^2	0	0	0	0	0	0	1	0	1
10^3																				10^3																				10^3	0	0	0	0	0	0	0	0	0
10^4																				10^4																				10^4	0	0	0	0	0	0	1	0	0
10^5																				10^5																				10^5
10^6																				10^6																				10^6
10^7																				10^7																				10^7
10^8																				10^8																				10^8
	# Foci per well																			FFU																				FFU
	Raw264.7 empty						Raw264.7 Ddx58-/-						Raw264.7 Ifih1-/-								Raw264.7 empty						Raw264.7 Ddx58-/-						Raw264.7 Ifih1-/-								Raw264.7 empty						Raw264.7 Ddx58-/-
	1	1	2	2	3	3	1	1	2	2	3	3	1	1	2	2	3	3			1	1	2	2	3	3	1	1	2	2	3	3	1	1	2	2	3	3			1	1	2	2	3	3	1	1	2
10^1	300	0	0	0	0	0	500	0	0	200	0	0	0	100	600	400	0	0		10^1	600	400	700	800	5000	4600	0	100	0	0	800	800	1200	1100	1100	1000	3300	3300		10^1	200	200	200	100	100	400	500	500	1200
10^2	0	0	0	0	0	0	1000	2000	0	0	0	0	0	0	0	0	0	0		10^2	0	2000	0	0	5000	3000	0	0	0	0	1000	1000	0	0	0	2000	0	3000		10^2	0	0	0	0	0	0	1000	0	1000
10^3	0	0	0	0	0	0	0	0	0	0	0	0	0	0	0	0	0	0		10^3	0	0	0	0	0	0	0	0	0	0	0	0	0	0	0	0	0	0		10^3	0	0	0	0	0	0	0	0	0
10^4	0	0	0	0	0	0	0	0	0	0	0	0	0	0	0	0	0	0		10^4	0	0	0	0	0	0	0	0	0	0	0	0	0	0	0	0	0	0		10^4	0	0	0	0	0	0	100000	0	0
10^5	0	0	0	0	0	0	0	0	0	0	0	0	0	0	0	0	0	0		10^5	0	0	0	0	0	0	0	0	0	0	0	0	0	0	0	0	0	0		10^5	0	0	0	0	0	0	0	0	0
10^6	0	0	0	0	0	0	0	0	0	0	0	0	0	0	0	0	0	0		10^6	0	0	0	0	0	0	0	0	0	0	0	0	0	0	0	0	0	0		10^6	0	0	0	0	0	0	0	0	0
10^7	0	0	0	0	0	0	0	0	0	0	0	0	0	0	0	0	0	0		10^7	0	0	0	0	0	0	0	0	0	0	0	0	0	0	0	0	0	0		10^7	0	0	0	0	0	0	0	0	0
10^8	0	0	0	0	0	0	0	0	0	0	0	0	0	0	0	0	0	0		10^8	0	0	0	0	0	0	0	0	0	0	0	0	0	0	0	0	0	0		10^8	0	0	0	0	0	0	0	0	0
average	300	0	0	0	0	0	500	0	0	200	0	0	0	0	600	400	0	0		average	600	400	700	800	5000	3800	0	100	0	0	800	800	1200	1100	1100	1000	3300	3150		average	200	200	200	100	100	400	500	500	1200
average	150		0		0		250		100		0		0		500		0			average	500		750		4400		50		0		800		1150		1050		3225			average	200		150		250		500		1500
	12hpi TC83																				12hpi TC83/E1-IDsyn																				12hpi TC83
	# Foci per well																			# Foci per well																				# Foci per well
	Raw264.7 empty						Raw264.7 Ddx58-/-						Raw264.7 Ifih1-/-								Raw264.7 empty						Raw264.7 Ddx58-/-						Raw264.7 Ifih1-/-								Raw264.7 empty						Raw264.7 Ddx58-/-
	1	1	2	2	3	3	1	1	2	2	3	3	1	1	2	2	3	3			1	1	2	2	3	3	1	1	2	2	3	3	1	1	2	2	3	3			1	1	2	2	3	3	1	1	2
10^1	40	27	58	66	0	0	51	60	0	1	30	26	0	0	20	21	0	0		10^1	121	55	47	38	98	99	21	26	49	54	42	56	77	84	60	61	70	70		10^1	0	0	31	38	6	3	57	48	17
10^2	4	3	4	6	0	0	2	6	0	0	1	0	1	0	4	8	0	0		10^2	24	26	4	2	14	18	3	5	8	4	6	2	15	11	9	8	3	11		10^2	0	0	4	0	0	0	8	7	0
10^3	0	1	1	0	0	0	2	0	0	0	0	1	0	0	0	0	0	0		10^3	1	0	0	0	1	2	0	0	0	1	0	2	0	0	1	0	1	0		10^3	0	0	0	0	0	0	0	0	0
10^4																				10^4																				10^4	0	0	0	0	0	0	0	0	0
10^5																				10^5																				10^5
10^6																				10^6																				10^6
10^7																				10^7																				10^7
10^8																				10^8																				10^8
	# Foci per well																			FFU																				FFU
	Raw264.7 empty						Raw264.7 Ddx58-/-						Raw264.7 Ifih1-/-								Raw264.7 empty						Raw264.7 Ddx58-/-						Raw264.7 Ifih1-/-								Raw264.7 empty						Raw264.7 Ddx58-/-
	1	1	2	2	3	3	1	1	2	2	3	3	1	1	2	2	3	3			1	1	2	2	3	3	1	1	2	2	3	3	1	1	2	2	3	3			1	1	2	2	3	3	1	1	2
10^1	4000	2700	5800	6600	0	0	5100	6000	0	100	3000	2600	0	0	2000	2100	0	0		10^1	12100	5500	4700	3800	9800	9900	2100	2600	4900	5400	4200	5600	7700	8400	6000	6100	7000	7000		10^1	0	0	3100	3800	600	300	5700	4800	1700
10^2	4000	3000	4000	6000	0	0	2000	6000	0	0	1000	0	1000	0	4000	8000	0	0		10^2	24000	26000	4000	2000	14000	18000	3000	5000	8000	4000	6000	2000	15000	11000	9000	8000	3000	11000		10^2	0	0	4000	0	0	0	8000	7000	0
10^3	0	10000	10000	0	0	0	20000	0	0	0	0	10000	0	0	0	0	0	0		10^3	10000	0	0	0	10000	20000	0	0	0	10000	0	20000	0	0	10000	0	10000	0		10^3	0	0	0	0	0	0	0	0	0
10^4	0	0	0	0	0	0	0	0	0	0	0	0	0	0	0	0	0	0		10^4	0	0	0	0	0	0	0	0	0	0	0	0	0	0	0	0	0	0		10^4	0	0	0	0	0	0	0	0	0
10^5	0	0	0	0	0	0	0	0	0	0	0	0	0	0	0	0	0	0		10^5	0	0	0	0	0	0	0	0	0	0	0	0	0	0	0	0	0	0		10^5	0	0	0	0	0	0	0	0	0
10^6	0	0	0	0	0	0	0	0	0	0	0	0	0	0	0	0	0	0		10^6	0	0	0	0	0	0	0	0	0	0	0	0	0	0	0	0	0	0		10^6	0	0	0	0	0	0	0	0	0
10^7	0	0	0	0	0	0	0	0	0	0	0	0	0	0	0	0	0	0		10^7	0	0	0	0	0	0	0	0	0	0	0	0	0	0	0	0	0	0		10^7	0	0	0	0	0	0	0	0	0
10^8	0	0	0	0	0	0	0	0	0	0	0	0	0	0	0	0	0	0		10^8	0	0	0	0	0	0	0	0	0	0	0	0	0	0	0	0	0	0		10^8	0	0	0	0	0	0	0	0	0
average	4000	2850	4900	6000	0	0	5100	6000	0	100	3000	2600	0	0	3000	5050	0	0		average	24000	15750	4350	3800	14000	18000	2550	3800	6450	4700	5100	5600	15000	11000	7500	8000	3000	11000		average	0	0	3550	3800	600	300	6850	5900	1700
average	3425		5450		0		5550		50		2800		0		4025		0			average	19875		4075		16000		3175		5575		5350		13000		7750		7000			average	0		3675		450		6375		2125
	24hpi TC83																				24hpi TC83/E1-IDsyn																				24hpi TC83
	# Foci per well																			# Foci per well																				# Foci per well
	Raw264.7 empty						Raw264.7 Ddx58-/-						Raw264.7 Ifih1-/-								Raw264.7 empty						Raw264.7 Ddx58-/-						Raw264.7 Ifih1-/-								Raw264.7 empty						Raw264.7 Ddx58-/-
	1	1	2	2	3	3	1	1	2	2	3	3	1	1	2	2	3	3			1	1	2	2	3	3	1	1	2	2	3	3	1	1	2	2	3	3			1	1	2	2	3	3	1	1	2
10^1	84	96	182	155	5	10	79	96	0	0	54	76	0	0	47	37	1	0		10^1	205	229	183	225	160	224	117	119	179	176	113	105	175	199	100	116	154	145		10^1	0	0	80	70	17	14	97	123	61
10^2	17	10	26	32	0	0	13	12	0	0	2	4	2	2	4	6	0	0		10^2	44	47	52	54	69	88	12	16	20	31	13	10	47	36	10	19	21	40		10^2	0	0	19	10	1	1	17	15	5
10^3	0	0	0	2	0	0	0	1	0	0	0	0	0	0	0	0	0	0		10^3	10	5	5	13	11	7	0	1	2	0	1	0	0	3	0	2	5	3		10^3	0	0	2	0	1	0	2	0	0
10^4	2	0	0	2	0	0							0	0	0	1	1	0		10^4	1	0	0	1	2	2							1	2	0	0	1	1		10^4							1	0	0
10^5																				10^5																				10^5
10^6																				10^6																				10^6
10^7																				10^7																				10^7
10^8																				10^8																				10^8
	# Foci per well																			FFU																				FFU
	Raw264.7 empty						Raw264.7 Ddx58-/-						Raw264.7 Ifih1-/-								Raw264.7 empty						Raw264.7 Ddx58-/-						Raw264.7 Ifih1-/-								Raw264.7 empty						Raw264.7 Ddx58-/-
	1	1	2	2	3	3	1	1	2	2	3	3	1	1	2	2	3	3			1	1	2	2	3	3	1	1	2	2	3	3	1	1	2	2	3	3			1	1	2	2	3	3	1	1	2
10^1	8400	9600	18200	15500	500	1000	7900	9600	0	0	5400	7600	0	0	4700	3700	100	0		10^1	20500	22900	18300	22500	16000	22400	11700	11900	17900	17600	11300	10500	17500	19900	10000	11600	15400	14500		10^1	0	0	8000	7000	1700	1400	9700	12300	6100
10^2	17000	10000	26000	32000	0	0	13000	12000	0	0	2000	4000	2000	2000	4000	6000	0	0		10^2	44000	47000	52000	54000	69000	88000	12000	16000	20000	31000	13000	10000	47000	36000	10000	19000	21000	40000		10^2	0	0	19000	10000	1000	1000	17000	15000	5000
10^3	0	0	0	20000	0	0	0	10000	0	0	0	0	0	0	0	0	0	0		10^3	100000	50000	50000	130000	110000	70000	0	10000	20000	0	10000	0	0	30000	0	20000	50000	30000		10^3	0	0	20000	0	10000	0	20000	0	0
10^4	200000	0	0	200000	0	0	0	0	0	0	0	0	0	0	0	100000	100000	0		10^4	100000	0	0	100000	200000	200000	0	0	0	0	0	0	100000	200000	0	0	100000	100000		10^4	0	0	0	0	0	0	100000	0	0
10^5	0	0	0	0	0	0	0	0	0	0	0	0	0	0	0	0	0	0		10^5	0	0	0	0	0	0	0	0	0	0	0	0	0	0	0	0	0	0		10^5	0	0	0	0	0	0	0	0	0
10^6	0	0	0	0	0	0	0	0	0	0	0	0	0	0	0	0	0	0		10^6	0	0	0	0	0	0	0	0	0	0	0	0	0	0	0	0	0	0		10^6	0	0	0	0	0	0	0	0	0
10^7	0	0	0	0	0	0	0	0	0	0	0	0	0	0	0	0	0	0		10^7	0	0	0	0	0	0	0	0	0	0	0	0	0	0	0	0	0	0		10^7	0	0	0	0	0	0	0	0	0
10^8	0	0	0	0	0	0	0	0	0	0	0	0	0	0	0	0	0	0		10^8	0	0	0	0	0	0	0	0	0	0	0	0	0	0	0	0	0	0		10^8	0	0	0	0	0	0	0	0	0
average	17000	10000	26000	32000	500	1000	13000	12000	0	0	5400	4000	0	0	4350	4850	0	0		average	72000	48500	51000	92000	110000	70000	12000	16000	20000	31000	13000	10000	47000	33000	10000	19000	35500	35000		average	0	0	19000	10000	1700	1400	17000	15000	5000
average	13500		29000		750		12500		0		4700		0		4600		0			average	60250		71500		90000		14000		25500		11500		40000		14500		35250			average	0		14500		1550		16000		5500
	36hpi TC83																				36hpi TC83/E1-IDsyn																				36hpi TC83
	# Foci per well																			# Foci per well																				# Foci per well
	Raw264.7 empty						Raw264.7 Ddx58-/-						Raw264.7 Ifih1-/-								Raw264.7 empty						Raw264.7 Ddx58-/-						Raw264.7 Ifih1-/-								Raw264.7 empty						Raw264.7 Ddx58-/-
	1	1	2	2	3	3	1	1	2	2	3	3	1	1	2	2	3	3			1	1	2	2	3	3	1	1	2	2	3	3	1	1	2	2	3	3			1	1	2	2	3	3	1	1	2
10^1	161	171	159	89	27	36	163	221	0	0	184	178	0	0	161	157	0	0		10^1	33	1	0	0	1	0	228	248	76	181	119	207	0	0	212	136	42	115		10^1	0	0	63	65	18	17	114	120	104
10^2	35	33	80	73	5	4	53	56	0	0	29	32	1	0	31	20	0	0		10^2	156	156	143	139	151	149	74	78	122	121	103	75	147	142	70	77	92	91		10^2							40	42	33
10^3	0	3	10	13	0	1	3	8	0	0	2	5	0	0	5	4	0	0		10^3	17	19	27	17	29	26	7	11	8	13	9	6	17	16	2	4	12	14		10^3							0	2	2
10^4	0	0	1	0	0	0	2	1	0	0	0	0	0	0	0	0	0	0		10^4	2	1	2	2	6	3	0	1	1	1	2	2	1	1	1	1	0	0		10^4
10^5																				10^5																				10^5
10^6																				10^6																				10^6
10^7																				10^7																				10^7
10^8																				10^8																				10^8
	# Foci per well																			FFU																				FFU
	Raw264.7 empty						Raw264.7 Ddx58-/-						Raw264.7 Ifih1-/-								Raw264.7 empty						Raw264.7 Ddx58-/-						Raw264.7 Ifih1-/-								Raw264.7 empty						Raw264.7 Ddx58-/-
	1	1	2	2	3	3	1	1	2	2	3	3	1	1	2	2	3	3			1	1	2	2	3	3	1	1	2	2	3	3	1	1	2	2	3	3			1	1	2	2	3	3	1	1	2
10^1	16100	17100	15900	8900	2700	3600	16300	22100	0	0	18400	17800	0	0	16100	15700	0	0		10^1	3300	100	0	0	100	0	22800	24800	7600	18100	11900	20700	0	0	21200	13600	4200	11500		10^1	0	0	6300	6500	1800	1700	11400	12000	10400
10^2	35000	33000	80000	73000	5000	4000	53000	56000	0	0	29000	32000	1000	0	31000	20000	0	0		10^2	156000	156000	143000	139000	151000	149000	74000	78000	122000	121000	103000	75000	147000	142000	70000	77000	92000	91000		10^2	0	0	0	0	0	0	40000	42000	33000
10^3	0	30000	100000	130000	0	10000	30000	80000	0	0	20000	50000	0	0	50000	40000	0	0		10^3	170000	190000	270000	170000	290000	260000	70000	110000	80000	130000	90000	60000	170000	160000	20000	40000	120000	140000		10^3	0	0	0	0	0	0	0	20000	20000
10^4	0	0	100000	0	0	0	200000	100000	0	0	0	0	0	0	0	0	0	0		10^4	200000	100000	200000	200000	600000	300000	0	100000	100000	100000	200000	200000	100000	100000	100000	100000	0	0		10^4	0	0	0	0	0	0	0	0	0
10^5	0	0	0	0	0	0	0	0	0	0	0	0	0	0	0	0	0	0		10^5	0	0	0	0	0	0	0	0	0	0	0	0	0	0	0	0	0	0		10^5	0	0	0	0	0	0	0	0	0
10^6	0	0	0	0	0	0	0	0	0	0	0	0	0	0	0	0	0	0		10^6	0	0	0	0	0	0	0	0	0	0	0	0	0	0	0	0	0	0		10^6	0	0	0	0	0	0	0	0	0
10^7	0	0	0	0	0	0	0	0	0	0	0	0	0	0	0	0	0	0		10^7	0	0	0	0	0	0	0	0	0	0	0	0	0	0	0	0	0	0		10^7	0	0	0	0	0	0	0	0	0
10^8	0	0	0	0	0	0	0	0	0	0	0	0	0	0	0	0	0	0		10^8	0	0	0	0	0	0	0	0	0	0	0	0	0	0	0	0	0	0		10^8	0	0	0	0	0	0	0	0	0
average	35000	31500	100000	130000	3850	3800	41500	68000	0	0	29000	41000	500	0	40500	30000	0	0		average	170000	190000	270000	170000	445000	280000	70000	110000	80000	130000	90000	60000	170000	160000	45000	40000	120000	140000		average	0	0	6300	6500	1800	1700	40000	42000	33000
average	33250		115000		3825		54750		0		35000		250		35250		0			average	180000		220000		362500		90000		105000		75000		165000		42500		130000			average	0		6400		1750		41000		32000
	48hpi TC83																				48hpi TC83/E1-IDsyn																				48hpi TC83
	# Foci per well																			# Foci per well																				# Foci per well
	Raw264.7 empty						Raw264.7 Ddx58-/-						Raw264.7 Ifih1-/-								Raw264.7 empty						Raw264.7 Ddx58-/-						Raw264.7 Ifih1-/-								Raw264.7 empty						Raw264.7 Ddx58-/-
	1	1	2	2	3	3	1	1	2	2	3	3	1	1	2	2	3	3			1	1	2	2	3	3	1	1	2	2	3	3	1	1	2	2	3	3			1	1	2	2	3	3	1	1	2
10^1	160	161	2	79	50	43	106	10	0	1	187	174	0	0	215	210	0	0		10^1	0	1	1	0	0	0	7	1	0	0	4	0	1	0	3	0	4	5		10^1	0	0	34	50	6	9	128	125	114
10^2	28	41	104	110	3	4	96	97	0	0	59	56	0	0	38	39	0	0		10^2	172	162	175	183	142	137	122	136	180	151	145	140	157	158	100	102	117	123		10^2	0	0	3	6	0	0	20	26	28
10^3	5	6	19	11	0	2	17	15	0	0	7	5	0	0	3	4	0	0		10^3	18	26	29	26	25	26	17	23	35	46	38	20	16	19	6	10	18	21		10^3	0	0	1	0	0	0	3	0	0
10^4	1	1	3	2	0	0	0	0	0	0	0	1	0	1	0	0	0	0		10^4	0	2	2	4	1	0	1	2	2	4	3	2	4	0	2	1	2	1		10^4
10^5																				10^5																				10^5
10^6																				10^6																				10^6
10^7																				10^7																				10^7
10^8																				10^8																				10^8
	# Foci per well																			FFU																				FFU
	Raw264.7 empty						Raw264.7 Ddx58-/-						Raw264.7 Ifih1-/-								Raw264.7 empty						Raw264.7 Ddx58-/-						Raw264.7 Ifih1-/-								Raw264.7 empty						Raw264.7 Ddx58-/-
	1	1	2	2	3	3	1	1	2	2	3	3	1	1	2	2	3	3			1	1	2	2	3	3	1	1	2	2	3	3	1	1	2	2	3	3			1	1	2	2	3	3	1	1	2
10^1	16000	16100	200	7900	5000	4300	10600	1000	0	100	18700	17400	0	0	21500	21000	0	0		10^1	0	100	100	0	0	0	700	100	0	0	400	0	100	0	300	0	400	500		10^1	0	0	3400	5000	600	900	12800	12500	11400
10^2	28000	41000	104000	110000	3000	4000	96000	97000	0	0	59000	56000	0	0	38000	39000	0	0		10^2	172000	162000	175000	183000	142000	137000	122000	136000	180000	151000	145000	140000	157000	158000	100000	102000	117000	123000		10^2	0	0	3000	6000	0	0	20000	26000	28000
10^3	50000	60000	190000	110000	0	20000	170000	150000	0	0	70000	50000	0	0	30000	40000	0	0		10^3	180000	260000	290000	260000	250000	260000	170000	230000	350000	460000	380000	200000	160000	190000	60000	100000	180000	210000		10^3	0	0	10000	0	0	0	30000	0	0
10^4	100000	100000	300000	200000	0	0	0	0	0	0	0	100000	0	100000	0	0	0	0		10^4	0	200000	200000	400000	100000	0	100000	200000	200000	400000	300000	200000	400000	0	200000	100000	200000	100000		10^4	0	0	0	0	0	0	0	0	0
10^5	0	0	0	0	0	0	0	0	0	0	0	0	0	0	0	0	0	0		10^5	0	0	0	0	0	0	0	0	0	0	0	0	0	0	0	0	0	0		10^5	0	0	0	0	0	0	0	0	0
10^6	0	0	0	0	0	0	0	0	0	0	0	0	0	0	0	0	0	0		10^6	0	0	0	0	0	0	0	0	0	0	0	0	0	0	0	0	0	0		10^6	0	0	0	0	0	0	0	0	0
10^7	0	0	0	0	0	0	0	0	0	0	0	0	0	0	0	0	0	0		10^7	0	0	0	0	0	0	0	0	0	0	0	0	0	0	0	0	0	0		10^7	0	0	0	0	0	0	0	0	0
10^8	0	0	0	0	0	0	0	0	0	0	0	0	0	0	0	0	0	0		10^8	0	0	0	0	0	0	0	0	0	0	0	0	0	0	0	0	0	0		10^8	0	0	0	0	0	0	0	0	0
average	39000	50500	245000	110000	4000	4150	170000	150000	0	0	64500	53000	0	0	34000	39500	0	0		average	180000	260000	290000	330000	250000	260000	170000	230000	350000	430000	340000	200000	280000	190000	60000	100000	180000	210000		average	0	0	3200	5500	600	900	25000	26000	28000
average	44750		177500		4075		160000		0		58750		0		36750		0			average	220000		310000		255000		200000		390000		270000		235000		80000		195000			average	0		4350		750		25500		20500
[truncated: 103 more columns]

## Sheet: Fig 3 d
Corrected based on eye count
foci counts from 3-60 per well are included in black
foci counts > or <60 not included
EXPERIMENT 1														EXPERIMENT 1														EXPERIMENT 1														SUMMARY
siRNA Ddx58 24hpi														siRNA Ddx58 24hpi														siRNA Ddx58 24hpi
# Foci per well														# Foci per well														# Foci per well
	TC83 1			TC83/E1-Idsyn 1			TC83 2			TC83/E1-Idsyn 2					TC83 1			TC83/E1-Idsyn 1			TC83 2			TC83/E1-Idsyn 2					TC83 1			TC83/E1-Idsyn 1			TC83 2			TC83/E1-Idsyn 2				siRNA Ddx58
	1	2	3	1	2	3	1	2	3	1	2	3			1	2	3	1	2	3	1	2	3	1	2	3			1	2	3	1	2	3	1	2	3	1	2	3			TC83			TC83/E1-Idsyn
10^1	79	42	57	112	24	225	115	35	64	226	250	229		10^1	tntc	18	31	1	3	0	10	16	56	1	6	196		10^1	18	44	57	170	236	133	21	42	50	185	58	188		exp1	9725	3850	4000	40500	55500	37000
10^2	8	4	3	40	58	37	17	1	5	41	53	37		10^2	14	2	10	39	79	19	14	3	1	25	58	23		10^2	5	6	10	48	63	17	2	6	9	57	74	27		exp2	14000	2050	6075	53500	74500	30250
10^3	2	0	2	5	5	4	5	0	0	9	9	4		10^3	0	0	1	10	9	2	1	0	2	5	6	6		10^3	0	2	0	8	10	3	0	0	0	3	5	1		exp3	2750	5150	7425	53750	75000	25250
10^4	0	1	0	1	0	1	0	0	0	0	0	1		10^4	0	0	1	0	0	0	0	0	0	0	0	0		10^4	0	0	0	1	0	0	0	0	0	1	2	2
10^5														10^5														10^5														siRNA Ifih1
10^6														10^6														10^6															TC83			TC83/E1-Idsyn
10^7														10^7														10^7														exp1	40750	35000	27000	85000	200000	130000
10^8														10^8														10^8														exp2	25250	14500	2050	45500	357500	140000
																																										exp3	2000	9000	5500	53000	55000	24000
FFU														FFU														FFU
																																										siRNA IRF3
	1	2	3	1	2	3	1	2	3	1	2	3			1	2	3	1	2	3	1	2	3	1	2	3			1	2	3	1	2	3	1	2	3	1	2	3			TC83			TC83/E1-Idsyn
10^1	7900	4200	5700	11200	2400	22500	11500	3500	6400	22600	25000	22900		10^1	#VALUE!	1800	3100	100	300	0	1000	1600	5600	100	600	19600		10^1	1800	4400	5700	17000	23600	13300	2100	4200	5000	18500	5800	18800		exp1	3025	37000	15000	85000	125000	33750
10^2	8000	4000	3000	40000	58000	37000	17000	1000	5000	41000	53000	37000		10^2	14000	2000	10000	39000	79000	19000	14000	3000	1000	25000	58000	23000		10^2	5000	6000	10000	48000	63000	17000	2000	6000	9000	57000	74000	27000		exp2	292500	25500	17250	270000	120000	95000
10^3	20000	0	20000	50000	50000	40000	50000	0	0	90000	90000	40000		10^3	0	0	10000	100000	90000	20000	10000	0	20000	50000	60000	60000		10^3	0	20000	0	80000	100000	30000	0	0	0	30000	50000	10000		exp3	11000	1800	2725	34000	41000	17000
10^4	0	100000	0	100000	0	100000	0	0	0	0	0	100000		10^4	0	0	100000	0	0	0	0	0	0	0	0	0		10^4	0	0	0	100000	0	0	0	0	0	100000	200000	200000
10^5	0	0	0	0	0	0	0	0	0	0	0	0		10^5	0	0	0	0	0	0	0	0	0	0	0	0		10^5	0	0	0	0	0	0	0	0	0	0	0	0		siRNA NS
10^6	0	0	0	0	0	0	0	0	0	0	0	0		10^6	0	0	0	0	0	0	0	0	0	0	0	0		10^6	0	0	0	0	0	0	0	0	0	0	0	0			TC83			TC83/E1-Idsyn
10^7	0	0	0	0	0	0	0	0	0	0	0	0		10^7	0	0	0	0	0	0	0	0	0	0	0	0		10^7	0	0	0	0	0	0	0	0	0	0	0	0		exp1	6250	62250	11125	42000	120000	52750
10^8	0	0	0	0	0	0	0	0	0	0	0	0		10^8	0	0	0	0	0	0	0	0	0	0	0	0		10^8	0	0	0	0	0	0	0	0	0	0	0	0		exp2	1400	16750	14000	327500	51000	71500
average	7950	4200	3000	40000	58000	37000	11500	3500	5000	41000	53000	37000		average	14000	1800	6550	69500	90000	19000	14000	2300	5600	37500	59000	41500		average	3400	5200	7850	64000	100000	23500	2100	5100	7000	43500	50000	27000		exp3	19000	2000	7100	15000	93750	10500
average	9725	3850	4000	40500	55500	37000								average	14000	2050	6075	53500	74500	30250								average	2750	5150	7425	53750	75000	25250
siRNA Ifih1 24hpi														siRNA Ifih1 24hpi														siRNA Ifih1 24hpi
# Foci per well														# Foci per well														# Foci per well
	TC83 1			TC83/E1-Idsyn 1			TC83 2			TC83/E1-Idsyn 2					TC83 1			TC83/E1-Idsyn 1			TC83 2			TC83/E1-Idsyn 2					TC83 1			TC83/E1-Idsyn 1			TC83 2			TC83/E1-Idsyn 2
	1	2	3	1	2	3	1	2	3	1	2	3			1	2	3	1	2	3	1	2	3	1	2	3			1	2	3	1	2	3	1	2	3	1	2	3
10^1	163	tntc	tntc	1	0	1	137	199	130	3	0	2		10^1	126	184	21	159	0	20	149	135	20	150	6	4		10^1	23	tntc	50	3	5	28	17	tntc	50	20	182	159
10^2	41	24	26	68	131	69	31	18	21	61	134	111		10^2	17	14	2	40	88	105	27	15	2	31	162	134		10^2	2	12	4	50	45	22	2	6	8	56	35	22
10^3	1	8	4	9	25	10	5	2	1	8	15	16		10^3	1	1	1	8	12	19	4	2	0	2	19	9		10^3	0	1	1	5	4	3	1	0	1	1	10	1
10^4	2	0	0	0	1	3	1	0	0	0	1	2		10^4	0	0	2	2	2	1	2	0	0	0	10	1		10^4	0	0	0	0	0	0	0	0	0	1	0	0
10^5														10^5														10^5
10^6														10^6														10^6
10^7														10^7														10^7
10^8														10^8														10^8
FFU														FFU														FFU
	1	2	3	1	2	3	1	2	3	1	2	3			1	2	3	1	2	3	1	2	3	1	2	3			1	2	3	1	2	3	1	2	3	1	2	3
10^1	16300	#VALUE!	#VALUE!	100	0	100	13700	19900	13000	300	0	200		10^1	12600	18400	2100	15900	0	2000	14900	13500	2000	15000	600	400		10^1	2300	#VALUE!	5000	300	500	2800	1700	#VALUE!	5000	2000	18200	15900
10^2	41000	24000	26000	68000	131000	69000	31000	18000	21000	61000	134000	111000		10^2	17000	14000	2000	40000	88000	105000	27000	15000	2000	31000	162000	134000		10^2	2000	12000	4000	50000	45000	22000	2000	6000	8000	56000	35000	22000
10^3	10000	80000	40000	90000	250000	100000	50000	20000	10000	80000	150000	160000		10^3	10000	10000	10000	80000	120000	190000	40000	20000	0	20000	190000	90000		10^3	0	10000	10000	50000	40000	30000	10000	0	10000	10000	100000	10000
10^4	200000	0	0	0	100000	300000	100000	0	0	0	100000	200000		10^4	0	0	200000	200000	200000	100000	200000	0	0	0	1000000	100000		10^4	0	0	0	0	0	0	0	0	0	100000	0	0
10^5	0	0	0	0	0	0	0	0	0	0	0	0		10^5	0	0	0	0	0	0	0	0	0	0	0	0		10^5	0	0	0	0	0	0	0	0	0	0	0	0
10^6	0	0	0	0	0	0	0	0	0	0	0	0		10^6	0	0	0	0	0	0	0	0	0	0	0	0		10^6	0	0	0	0	0	0	0	0	0	0	0	0
10^7	0	0	0	0	0	0	0	0	0	0	0	0		10^7	0	0	0	0	0	0	0	0	0	0	0	0		10^7	0	0	0	0	0	0	0	0	0	0	0	0
10^8	0	0	0	0	0	0	0	0	0	0	0	0		10^8	0	0	0	0	0	0	0	0	0	0	0	0		10^8	0	0	0	0	0	0	0	0	0	0	0	0
average	41000	52000	33000	90000	250000	100000	40500	18000	21000	80000	150000	160000		average	17000	14000	2100	60000	120000	190000	33500	15000	2000	31000	595000	90000		average	2300	12000	4500	50000	42500	26000	1700	6000	6500	56000	67500	22000
average	40750	35000	27000	85000	200000	130000								average	25250	14500	2050	45500	357500	140000								average	2000	9000	5500	53000	55000	24000
siRNA IRF3 24hpi														siRNA IRF3 24hpi														siRNA IRF3 24hpi
# Foci per well														# Foci per well														# Foci per well
	TC83 1			TC83/E1-Idsyn 1			TC83 2			TC83/E1-Idsyn 2					TC83 1			TC83/E1-Idsyn 1			TC83 2			TC83/E1-Idsyn 2					TC83 1			TC83/E1-Idsyn 1			TC83 2			TC83/E1-Idsyn 2
	1	2	3	1	2	3	1	2	3	1	2	3			1	2	3	1	2	3	1	2	3	1	2	3			1	2	3	1	2	3	1	2	3	1	2	3
10^1	21	150	107	64	1	191	19	153	117	92	1	235		10^1	5	18	34	0	1	1	1	66	tntc	1	4	1		10^1	119	19	14	160	214	131	72	17	15	205	198	135
10^2	0	24	10	tntc	106	20	6	22	20	67	93	45		10^2	143	24	15	174	116	94	131	19	12	147	87	99		10^2	12	1	3	33	34	10	10	1	5	40	48	24
10^3	1	8	1	8	14	2	0	2	2	9	11	5		10^3	22	4	3	30	13	9	13	2	2	18	11	10		10^3	2	0	0	2	5	1	2	0	0	3	0	1
10^4	0	2	0	2	0	0	0	0	0	1	2	1		10^4	2	0	1	2	0	1	6	0	0	3	1	2		10^4	0	0	1	0	1	1	0	0	0	0	2	0
10^5														10^5														10^5
10^6														10^6														10^6
10^7														10^7														10^7
10^8														10^8														10^8
FFU														FFU														FFU
	1	2	3	1	2	3	1	2	3	1	2	3			1	2	3	1	2	3	1	2	3	1	2	3			1	2	3	1	2	3	1	2	3	1	2	3
10^1	2100	15000	10700	6400	100	19100	1900	15300	11700	9200	100	23500		10^1	500	1800	3400	0	100	100	100	6600	#VALUE!	100	400	100		10^1	11900	1900	1400	16000	21400	13100	7200	1700	1500	20500	19800	13500
10^2	0	24000	10000	#VALUE!	106000	20000	6000	22000	20000	67000	93000	45000		10^2	143000	24000	15000	174000	116000	94000	131000	19000	12000	147000	87000	99000		10^2	12000	1000	3000	33000	34000	10000	10000	1000	5000	40000	48000	24000
10^3	10000	80000	10000	80000	140000	20000	0	20000	20000	90000	110000	50000		10^3	220000	40000	30000	300000	130000	90000	130000	20000	20000	180000	110000	100000		10^3	20000	0	0	20000	50000	10000	20000	0	0	30000	0	10000
10^4	0	200000	0	200000	0	0	0	0	0	100000	200000	100000		10^4	200000	0	100000	200000	0	100000	600000	0	0	300000	100000	200000		10^4	0	0	100000	0	100000	100000	0	0	0	0	200000	0
10^5	0	0	0	0	0	0	0	0	0	0	0	0		10^5	0	0	0	0	0	0	0	0	0	0	0	0		10^5	0	0	0	0	0	0	0	0	0	0	0	0
10^6	0	0	0	0	0	0	0	0	0	0	0	0		10^6	0	0	0	0	0	0	0	0	0	0	0	0		10^6	0	0	0	0	0	0	0	0	0	0	0	0
10^7	0	0	0	0	0	0	0	0	0	0	0	0		10^7	0	0	0	0	0	0	0	0	0	0	0	0		10^7	0	0	0	0	0	0	0	0	0	0	0	0
10^8	0	0	0	0	0	0	0	0	0	0	0	0		10^8	0	0	0	0	0	0	0	0	0	0	0	0		10^8	0	0	0	0	0	0	0	0	0	0	0	0
average	2100	52000	10000	80000	140000	20000	3950	22000	20000	90000	110000	47500		average	220000	32000	22500	300000	130000	90000	365000	19000	12000	240000	110000	100000		average	12000	1900	2200	33000	34000	10000	10000	1700	3250	35000	48000	24000
average	3025	37000	15000	85000	125000	33750								average	292500	25500	17250	270000	120000	95000								average	11000	1800	2725	34000	41000	17000
siRNA Non-silencing 24hpi														siRNA Non-silencing 24hpi														siRNA Non-silencing 24hpi
# Foci per well														# Foci per well														# Foci per well
	TC83 1			TC83/E1-Idsyn 1			TC83 2			TC83/E1-Idsyn 2					TC83 1			TC83/E1-Idsyn 1			TC83 2			TC83/E1-Idsyn 2					TC83 1			TC83/E1-Idsyn 1			TC83 2			TC83/E1-Idsyn 2
	1	2	3	1	2	3	1	2	3	1	2	3			1	2	3	1	2	3	1	2	3	1	2	3			1	2	3	1	2	3	1	2	3	1	2	3
10^1	50	23	55	7	17	58	tntc	13	tntc	158	5	188		10^1	16	94	107	0	97	106	12	106	110	0	26	84		10^1	tntc	22	32	tntc	2	tntc	tntc	10	34	95	18	96
10^2	8	63	11	46	111	38	6	59	14	32	117	43		10^2	2	27	16	146	64	56	1	5	12	133	60	77		10^2	14	3	10	13	86	10	16	2	5	17	75	11
10^3	1	6	0	4	10	5	0	7	1	5	14	8		10^3	1	3	0	20	2	7	0	1	0	21	6	8		10^3	3	1	0	0	12	2	1	0	0	0	6	0
10^4	2	1	0	1	0	0	0	0	0	1	1	1		10^4	0	0	0	6	2	0	0	0	0	3	1	1		10^4	0	0	0	0	1	0	0	0	0	0	2	1
10^5														10^5														10^5
10^6														10^6														10^6
10^7														10^7														10^7
10^8														10^8														10^8
FFU														FFU														FFU
	1	2	3	1	2	3	1	2	3	1	2	3			1	2	3	1	2	3	1	2	3	1	2	3			1	2	3	1	2	3	1	2	3	1	2	3
10^1	5000	2300	5500	700	1700	5800	#VALUE!	1300	#VALUE!	15800	500	18800		10^1	1600	9400	10700	0	9700	10600	1200	10600	11000	0	2600	8400		10^1	#VALUE!	2200	3200	#VALUE!	200	#VALUE!	#VALUE!	1000	3400	9500	1800	9600
10^2	8000	63000	11000	46000	111000	38000	6000	59000	14000	32000	117000	43000		10^2	2000	27000	16000	146000	64000	56000	1000	5000	12000	133000	60000	77000		10^2	14000	3000	10000	13000	86000	10000	16000	2000	5000	17000	75000	11000
10^3	10000	60000	0	40000	100000	50000	0	70000	10000	50000	140000	80000		10^3	10000	30000	0	200000	20000	70000	0	10000	0	210000	60000	80000		10^3	30000	10000	0	0	120000	20000	10000	0	0	0	60000	0
10^4	200000	100000	0	100000	0	0	0	0	0	100000	100000	100000		10^4	0	0	0	600000	200000	0	0	0	0	300000	100000	100000		10^4	0	0	0	0	100000	0	0	0	0	0	200000	100000
10^5	0	0	0	0	0	0	0	0	0	0	0	0		10^5	0	0	0	0	0	0	0	0	0	0	0	0		10^5	0	0	0	0	0	0	0	0	0	0	0	0
10^6	0	0	0	0	0	0	0	0	0	0	0	0		10^6	0	0	0	0	0	0	0	0	0	0	0	0		10^6	0	0	0	0	0	0	0	0	0	0	0	0
10^7	0	0	0	0	0	0	0	0	0	0	0	0		10^7	0	0	0	0	0	0	0	0	0	0	0	0		10^7	0	0	0	0	0	0	0	0	0	0	0	0
10^8	0	0	0	0	0	0	0	0	0	0	0	0		10^8	0	0	0	0	0	0	0	0	0	0	0	0		10^8	0	0	0	0	0	0	0	0	0	0	0	0
average	6500	60000	8250	43000	100000	44000	6000	64500	14000	41000	140000	61500		average	1600	28500	16000	400000	42000	63000	1200	5000	12000	255000	60000	80000		average	22000	3000	10000	13000	120000	10000	16000	1000	4200	17000	67500	11000
average	6250	62250	11125	42000	120000	52750								average	1400	16750	14000	327500	51000	71500								average	19000	2000	7100	15000	93750	10500
[truncated: 7 more columns]

## Sheet: Fig 3 e
Corrected based on eye count
foci counts from 3-60 per well are included in black
foci counts > or <60 not included
BL= bad labeling, not counted
EXPERIMENT 1																				EXPERIMENT 2																												EXPERIMENT 3
	IgG control treatment 10ug/ml, 10hrs										IFNAR blocking treatment 10ug/ml, 10hrs										IgG control treatment 10ug/ml, 10hrs														IFNAR treatment 10ug/ml, 10hrs														IgG control treatment 10ug/ml, 10hrs
	TC83				TC83/E1-Idsyn						TC83				TC83/E1-Idsyn						TC83						TC83/E1-Idsyn								TC83						TC83/E1-Idsyn								TC83
	1	1	2	2	3	3	1	1			1	1	2	2	3	3	1	1			1	1	2	2	3	3	1	1	2	2	3	3			1	1	2	2	3	3	1	1	2	2	3	3			1
10^1	94	99	40	39	163	178	188	171		10^1	105	100	119	130	157	179	159	174		10^1	BL	BL	BL	BL	BL	BL	100	88	93	98	68	74		10^1	BL	BL	0	0	78	76	32	44	95	119	86	68		10^1	tntc
10^2	13	14	6	3	45	42	59	46		10^2	18	14	29	18	46	40	43	50		10^2	6	7	18	9	15	8	22	25	31	24	23	22		10^2	9	9	0	0	11	13	5	3	24	30	59	tntc		10^2	10
10^3	1	1	0	0	4	5	4	2		10^3	2	5	0	2	3	5	6	5		10^3	3	2	1	2	0	0	2	0	4	1	4	3		10^3	2	3	0	0	1	4	0	0	0	2	4	6		10^3	2
10^4	0	0	0	1	1	1	1	0		10^4	0	0	0	3	0	0	0	0		10^4														10^4														10^4	2
10^5										10^5										10^5														10^5														10^5
10^6										10^6										10^6														10^6														10^6
10^7										10^7										10^7														10^7														10^7
10^8										10^8										10^8														10^8														10^8
FFU										FFU										FFU														FFU														FFU
	TC83				TC83/E1-Idsyn						TC83				TC83/E1-Idsyn						TC83						TC83/E1-Idsyn								TC83						TC83/E1-Idsyn								TC83
	1	1	2	2	3	3	1	1			1	1	2	2	3	3	1	1			1	1	2	2	3	3	1	1	2	2	3	3			1	1	2	2	3	3	1	1	2	2	3	3			1
10^1	9400	9900	4000	3900	16300	17800	18800	17100		10^1	10500	10000	11900	13000	15700	17900	15900	17400		10^1	#VALUE!	#VALUE!	#VALUE!	#VALUE!	#VALUE!	#VALUE!	10000	8800	9300	9800	6800	7400		10^1	#VALUE!	#VALUE!	0	0	7800	7600	3200	4400	9500	11900	8600	6800		10^1	#VALUE!
10^2	13000	14000	6000	3000	45000	42000	59000	46000		10^2	18000	14000	29000	18000	46000	40000	43000	50000		10^2	6000	7000	18000	9000	15000	8000	22000	25000	31000	24000	23000	22000		10^2	9000	9000	0	0	11000	13000	5000	3000	24000	30000	59000	#VALUE!		10^2	10000
10^3	10000	10000	0	0	40000	50000	40000	20000		10^3	20000	50000	0	20000	30000	50000	60000	50000		10^3	30000	20000	10000	20000	0	0	20000	0	40000	10000	40000	30000		10^3	20000	30000	0	0	10000	40000	0	0	0	20000	40000	60000		10^3	20000
10^4	0	0	0	100000	100000	100000	100000	0		10^4	0	0	0	300000	0	0	0	0		10^4	0	0	0	0	0	0	0	0	0	0	0	0		10^4	0	0	0	0	0	0	0	0	0	0	0	0		10^4	200000
10^5	0	0	0	0	0	0	0	0		10^5	0	0	0	0	0	0	0	0		10^5	0	0	0	0	0	0	0	0	0	0	0	0		10^5	0	0	0	0	0	0	0	0	0	0	0	0		10^5	0
10^6	0	0	0	0	0	0	0	0		10^6	0	0	0	0	0	0	0	0		10^6	0	0	0	0	0	0	0	0	0	0	0	0		10^6	0	0	0	0	0	0	0	0	0	0	0	0		10^6	0
10^7	0	0	0	0	0	0	0	0		10^7	0	0	0	0	0	0	0	0		10^7	0	0	0	0	0	0	0	0	0	0	0	0		10^7	0	0	0	0	0	0	0	0	0	0	0	0		10^7	0
10^8	0	0	0	0	0	0	0	0		10^8	0	0	0	0	0	0	0	0		10^8	0	0	0	0	0	0	0	0	0	0	0	0		10^8	0	0	0	0	0	0	0	0	0	0	0	0		10^8	0
average	13000	14000	6000	3000	42500	46000	49500	46000		average	18000	32000	29000	18000	38000	45000	51500	50000		average	18000	7000	18000	9000	15000	8000	22000	25000	35500	24000	31500	26000		average	9000	19500	0	0	11000	26500	4100	3700	24000	30000	49500	60000		average	10000
average	13500		4500		44300		47800			average	25000		23500		41500		50800			average	12500		13500		11500		23500		29750		28750			average	14250		0		18750		3900		27000		54750			average	8500
	IgG control treatment 10ug/ml, 22hrs										IFNAR blocking treatment 10ug/ml, 22hrs										IgG control treatment 10ug/ml, 22hrs														IFNAR control treatment 10ug/ml, 22hrs														IgG control treatment 10ug/ml, 22hrs
	TC83				TC83/E1-Idsyn						TC83				TC83/E1-Idsyn						TC83						TC83/E1-Idsyn								TC83						TC83/E1-Idsyn								TC83
	1	1	2	2	3	3	1	1			1	1	2	2	3	3	1	1			1	1	2	2	3	3	1	1	2	2	3	3			1	1	2	2	3	3	1	1	2	2	3	3			1
10^1	229	181	92	107	0	3	1	0		10^1	1	2	0	3	0	0	0	0		10^1	73	tntc	tntc	48	36	43	99	56	18	67	89	77		10^1	tntc	77	0	0	65	2	81	89	63	75	10	49		10^1	72
10^2	46	53	12	19	126	134	165	177		10^2	134	129	107	124	136	128	146	113		10^2	16	15	tntc	54	34	29	77	tntc	tntc	75	tntc	tntc		10^2	31	27	0	0	53	80	34	42	83	105	118	145		10^2	24
10^3	4	2	1	2	21	19	16	24		10^3	22	26	20	11	14	20	19	11		10^3	2	0	6	8	3	2	8	7	19	13	6	6		10^3	0	4	1	0	7	11	4	3	23	20	37	54		10^3	1
10^4	0	0	0	1	2	3	2	3		10^4	1	0	0	1	2	2	2	2		10^4	2	0	0	0	1	0	0	0	1	4	2	0		10^4	0	1	0	0	0	1	1	1	1	5	4	4		10^4	1
10^5										10^5										10^5														10^5														10^5
10^6										10^6										10^6														10^6														10^6
10^7										10^7										10^7														10^7														10^7
10^8										10^8										10^8														10^8														10^8
FFU										FFU										FFU														FFU														FFU
	TC83				TC83/E1-Idsyn						TC83				TC83/E1-Idsyn						TC83						TC83/E1-Idsyn								TC83						TC83/E1-Idsyn								TC83
	1	1	2	2	3	3	1	1			1	1	2	2	3	3	1	1			1	1	2	2	3	3	1	1	2	2	3	3			1	1	2	2	3	3	1	1	2	2	3	3			1
10^1	22900	18100	9200	10700	0	300	100	0		10^1	100	200	0	300	0	0	0	0		10^1	7300	#VALUE!	#VALUE!	4800	3600	4300	9900	5600	1800	6700	8900	7700		10^1	#VALUE!	7700	0	0	6500	200	8100	8900	6300	7500	1000	4900		10^1	7200
10^2	46000	53000	12000	19000	126000	134000	165000	177000		10^2	134000	129000	107000	124000	136000	128000	146000	113000		10^2	16000	15000	#VALUE!	54000	34000	29000	77000	#VALUE!	#VALUE!	75000	#VALUE!	#VALUE!		10^2	31000	27000	0	0	53000	80000	34000	42000	83000	105000	118000	145000		10^2	24000
10^3	40000	20000	10000	20000	210000	190000	160000	240000		10^3	220000	260000	200000	110000	140000	200000	190000	110000		10^3	20000	0	60000	80000	30000	20000	80000	70000	190000	130000	60000	60000		10^3	0	40000	10000	0	70000	110000	40000	30000	230000	200000	370000	540000		10^3	10000
10^4	0	0	0	100000	200000	300000	200000	300000		10^4	100000	0	0	100000	200000	200000	200000	200000		10^4	200000	0	0	0	100000	0	0	0	100000	400000	200000	0		10^4	0	100000	0	0	0	100000	100000	100000	100000	500000	400000	400000		10^4	100000
10^5	0	0	0	0	0	0	0	0		10^5	0	0	0	0	0	0	0	0		10^5	0	0	0	0	0	0	0	0	0	0	0	0		10^5	0	0	0	0	0	0	0	0	0	0	0	0		10^5	0
10^6	0	0	0	0	0	0	0	0		10^6	0	0	0	0	0	0	0	0		10^6	0	0	0	0	0	0	0	0	0	0	0	0		10^6	0	0	0	0	0	0	0	0	0	0	0	0		10^6	0
10^7	0	0	0	0	0	0	0	0		10^7	0	0	0	0	0	0	0	0		10^7	0	0	0	0	0	0	0	0	0	0	0	0		10^7	0	0	0	0	0	0	0	0	0	0	0	0		10^7	0
10^8	0	0	0	0	0	0	0	0		10^8	0	0	0	0	0	0	0	0		10^8	0	0	0	0	0	0	0	0	0	0	0	0		10^8	0	0	0	0	0	0	0	0	0	0	0	0		10^8	0
average	43000	53000	12000	19000	210000	245000	160000	270000		average	220000	260000	200000	110000	140000	200000	190000	110000		average	16000	15000	60000	67000	32000	29000	80000	70000	190000	265000	60000	60000		average	31000	33500	0	0	61500	110000	37000	36000	230000	350000	385000	470000		average	24000
average	48000		15500		228000		215000			average	240000		155000		170000		150000			average	15500		63500		30500		75000		227500		60000			average	32250		0		85750		36500		290000		427500			average	19500
[truncated: 50 more columns]

## Sheet: Fig 3 f-e
	EXPERIMENT 1											EXPERIMENT 2											EXPERIMENT 3
	Gene Probed	Cell Line	Sample	Ct Value 1	Ct Value 2	Average Ct Value	Average Biological Reps					Gene Probed	Cell Line	Sample	Ct Value 1	Ct Value 2	Average Ct Value	Average Biological Reps					Gene Probed	Cell Line	Sample	Ct Value 1	Ct Value 2	Average Ct Value	Average Biological Reps
	Hprt	RAW264-7	TC83 IgG 1	22.7723	22.8652	22.8188	22.9154					Hprt	RAW264-7	TC83 IgG 1	22.4046	22.4325	22.4185	22.4062					Hprt	RAW264-7	TC83 IgG 1	22.9677	22.793	22.8803	23.0942
	Hprt	RAW264-7	TC83 IgG 2	23.0288	22.9951	23.0119						Hprt	RAW264-7	TC83 IgG 2	22.3373	22.4417	22.3895						Hprt	RAW264-7	TC83 IgG 2	23.0715	23.1245	23.098
	Hprt	RAW264-7	TC83 IFNAR 1	22.7484	22.6507	22.6996	22.7309					Hprt	RAW264-7	TC83 IgG 3	22.3758	22.4455	22.4106						Hprt	RAW264-7	TC83 IgG 3	23.3226	23.286	23.3043
	Hprt	RAW264-7	TC83 IFNAR 2	22.7473	22.777	22.7622						Hprt	RAW264-7	TC83 IFNAR 1	22.4236	22.4231	22.4234	22.3916					Hprt	RAW264-7	TC83 IFNAR 1	23.3587	23.2649	23.3118	23.0607
	Hprt	RAW264-7	E1 IgG 1	22.5126	22.6111	22.5618	22.5966					Hprt	RAW264-7	TC83 IFNAR 2	22.3868	22.4522	22.4195						Hprt	RAW264-7	TC83 IFNAR 2	23.0463	22.9014	22.9739
	Hprt	RAW264-7	E1 IgG 2	22.6254	22.6374	22.6314						Hprt	RAW264-7	TC83 IFNAR 3	22.333	22.3307	22.3318						Hprt	RAW264-7	TC83 IFNAR 3	22.9439	22.8489	22.8964
	Hprt	RAW264-7	E1 IFNAR 1	22.5601	22.4672	22.5136	22.4409					Hprt	RAW264-7	E1 IgG 1	22.4946	22.4582	22.4764	22.4728					Hprt	RAW264-7	E1 IgG 1	23.2343	23.2976	23.266	23.1117
	Hprt	RAW264-7	E1 IFNAR 2	22.3781	22.3581	22.3681						Hprt	RAW264-7	E1 IgG 2	22.4891	22.6197	22.5544						Hprt	RAW264-7	E1 IgG 2	23.0988	23.0525	23.0756
	Hprt	RAW264-7	control IgG 1	22.6094	22.5594	22.5844	22.4627					Hprt	RAW264-7	E1 IgG 3	22.3543	22.4211	22.3877						Hprt	RAW264-7	E1 IgG 3	22.961	23.0259	22.9935
	Hprt	RAW264-7	control IgG 2	22.3225	22.3595	22.341						Hprt	RAW264-7	E1 IFNAR 1	22.3461	22.3513	22.3487	22.3865					Hprt	RAW264-7	E1 IFNAR 1	23.041	23.0843	23.0627	22.9444
	Hprt	RAW264-7	control IFNAR 1	22.6442	22.6702	22.6572	22.8285					Hprt	RAW264-7	E1 IFNAR 2	22.495	22.3692	22.4321						Hprt	RAW264-7	E1 IFNAR 2	22.6772	22.7981	22.7377
	Hprt	RAW264-7	control IFNAR 2	22.873	23.1265	22.9998						Hprt	RAW264-7	E1 IFNAR 3	22.4328	22.3244	22.3786						Hprt	RAW264-7	E1 IFNAR 3	23.0856	22.9801	23.0328
												Hprt	RAW264-7	control IgG 1	22.8687	22.7656	22.8171	22.5777					Hprt	RAW264-7	control IgG 1	23.0391	22.8	22.9195	22.9229
												Hprt	RAW264-7	control IgG 2	22.378	22.4154	22.3967						Hprt	RAW264-7	control IgG 2	23.1696	23.2173	23.1934
												Hprt	RAW264-7	control IgG 3	22.5576	22.4808	22.5192						Hprt	RAW264-7	control IgG 3	22.6385	22.673	22.6557
	Relative to IFNAR control											Hprt	RAW264-7	control IFNAR 1	22.4976	22.4582	22.4779	22.3974					Hprt	RAW264-7	control IFNAR 1	22.8817	22.8278	22.8547	22.9287
	Gene Probed		Sample	Ct Value 1	Ct Value 2	Average Ct Value	dCT (GoI-HKG)	ddCT (experimental dCT - HK dCT)	Fold change (2^-ddCT)			Hprt	RAW264-7	control IFNAR 2	22.4431	22.3732	22.4082						Hprt	RAW264-7	control IFNAR 2	23.0353	22.8893	22.9623
	IFN B	RAW264-7	TC83 IgG 1	35.409	34.4009	34.905	12.0862	-0.701507	1.6262			Hprt	RAW264-7	control IFNAR 3	22.3108	22.3016	22.3062						Hprt	RAW264-7	control IFNAR 3	22.962	22.9763	22.9691
	IFN B	RAW264-7	TC83 IgG 2	35.6066	36.4987	36.0526	13.0407	0.252993	0.839154
	IFN B	RAW264-7	TC83 IFNAR 1	34.3432	34.9812	34.6622	11.9626	-0.82507	1.77162
	IFN B	RAW264-7	TC83 IFNAR 2	36.6122	34.9839	35.7981	13.0359	0.248216	0.841937
	IFN B	RAW264-7	E1 IgG 1	33.5868	34.2123	33.8995	11.3377	-1.45002	2.73212			Relative to IFNAR control											Relative to IFNAR control
	IFN B	RAW264-7	E1 IgG 2	32.9387	33.4678	33.2033	10.5719	-2.2158	4.6454			Gene Probed		Sample	Ct Value 1	Ct Value 2	Average Ct Value	dCT (GoI-HKG)	ddCT (experimental dCT - HK dCT)	Fold change (2^-ddCT)			Gene Probed		Sample	Ct Value 1	Ct Value 2	Average Ct Value	dCT (GoI-HKG)	ddCT (experimental dCT - HK dCT)	Fold change (2^-ddCT)
	IFN B	RAW264-7	E1 IFNAR 1	33.1511	34.022	33.5865	11.0729	-1.71482	3.28257			IFN B	RAW264-7	TC83 IgG 1	34.2875	34.3944	34.341	11.9224	11.9224	0.000257628			IFN B	RAW264-7	TC83 IgG 1	34.6925	34.2575	34.475	11.5947	11.5947	0.000323339
	IFN B	RAW264-7	E1 IFNAR 2	34.5085	34.6222	34.5653	12.1973	-0.590441	1.50571			IFN B	RAW264-7	TC83 IgG 2	33.8841	34.6704	34.2772	11.8877	11.8877	0.000263898			IFN B	RAW264-7	TC83 IgG 2	34.7771	34.6983	34.7377	11.6396	11.6396	0.000313413
	IFN B	RAW264-7	control IgG 1	34.6083	35.041	34.8247	12.2402	-0.54747	1.46152			IFN B	RAW264-7	TC83 IgG 3	35.0779	34.1589	34.6184	12.2078	12.2078	0.000211389			IFN B	RAW264-7	TC83 IgG 3	35.4448	35.6608	35.5528	12.2484	12.2484	0.000205521
	IFN B	RAW264-7	control IgG 2	34.7609	34.4465	34.6037	12.2627	-0.525013	1.43895	dCT (Gol-HKG) IFNAR control		IFN B	RAW264-7	TC83 IFNAR 1	35.4839	34.8639	35.1739	12.7506	12.7506	0.000145111			IFN B	RAW264-7	TC83 IFNAR 1	35.4165	36.2838	35.8502	12.5384	12.5384	0.000168104
	IFN B	RAW264-7	control IFNAR 1	35.6734	35.9856	35.8295	13.1723	0.384585	0.765999	12.7877		IFN B	RAW264-7	TC83 IFNAR 2	35.9153	35.7726	35.844	13.4245	13.4245	9.09545e-05			IFN B	RAW264-7	TC83 IFNAR 2	34.8169	35.7043	35.2606	12.2867	12.2867	0.000200134
	IFN B	RAW264-7	control IFNAR 2	35.3439	35.4619	35.4029	12.4031	-0.384585	1.30548			IFN B	RAW264-7	TC83 IFNAR 3	35.8191	35.0245	35.4218	13.09	13.09	0.000114691			IFN B	RAW264-7	TC83 IFNAR 3	35.7072	35.134	35.4206	12.5242	12.5242	0.000169763
	ISG15	RAW264-7	TC83 IgG 1	32.2819	32.2589	32.2704	9.45165	-3.45849	10.9928			IFN B	RAW264-7	E1 IgG 1	34.217	33.4558	33.8364	11.36	11.36	0.000380442			IFN B	RAW264-7	E1 IgG 1	33.5888	34.8166	34.2027	10.9368	10.9368	0.000510163
	ISG15	RAW264-7	TC83 IgG 2	32.4695	32.5691	32.5193	9.50736	-3.40278	10.5764			IFN B	RAW264-7	E1 IgG 2	33.6805	33.6134	33.647	11.0926	11.0926	0.000457931			IFN B	RAW264-7	E1 IgG 2	34.5385	34.4633	34.5009	11.4253	11.4253	0.000363612
	ISG15	RAW264-7	TC83 IFNAR 1	35.2532	35.1209	35.1871	12.4875	-0.422652	1.34039			IFN B	RAW264-7	E1 IgG 3	33.7072	34.0577	33.8825	11.4948	11.4948	0.000346523			IFN B	RAW264-7	E1 IgG 3	34.8479	35.6364	35.2421	12.2486	12.2486	0.000205491
	ISG15	RAW264-7	TC83 IFNAR 2	35.2075	35.1617	35.1846	12.4224	-0.48769	1.4022			IFN B	RAW264-7	E1 IFNAR 1	36.1532	35.219	35.6861	13.3374	13.3374	9.66139e-05			IFN B	RAW264-7	E1 IFNAR 1	36.4985	35.5809	36.0397	12.977	12.977	0.000124028
	ISG15	RAW264-7	E1 IgG 1	31.3649	31.3461	31.3555	8.79369	-4.11645	17.345			IFN B	RAW264-7	E1 IFNAR 2	34.8513	34.359	34.6051	12.173	12.173	0.00021655			IFN B	RAW264-7	E1 IFNAR 2	35.0256	35.8041	35.4149	12.6772	12.6772	0.000152681
	ISG15	RAW264-7	E1 IgG 2	30.9751	30.7357	30.8554	8.224	-4.68613	25.7434			IFN B	RAW264-7	E1 IFNAR 3	33.2108	33.7586	33.4847	11.1061	11.1061	0.000453645			IFN B	RAW264-7	E1 IFNAR 3	34.4493	34.5646	34.507	11.4741	11.4741	0.000351515
	ISG15	RAW264-7	E1 IFNAR 1	35.0803	34.9757	35.028	12.5143	-0.395811	1.31568			IFN B	RAW264-7	control IgG 1	36.0367	35.3657	35.7012	12.8841	12.8841	0.000132285			IFN B	RAW264-7	control IgG 1	35.7335	34.8524	35.293	12.3734	12.3734	0.000188464
	ISG15	RAW264-7	E1 IFNAR 2	34.9057	34.7433	34.8245	12.4564	-0.453741	1.36959			IFN B	RAW264-7	control IgG 2	34.7238	34.2996	34.5117	12.115	12.115	0.000225432			IFN B	RAW264-7	control IgG 2	35.1358	35.4414	35.2886	12.0952	12.0952	0.000228556
	ISG15	RAW264-7	control IgG 1	31.4469	31.2983	31.3726	8.78812	-4.12202	17.4121			IFN B	RAW264-7	control IgG 3	35.0789	35.2776	35.1782	12.659	12.659	0.000154618	dCT (Gol-HKG) IFNAR control		IFN B	RAW264-7	control IgG 3	35.396	35.5337	35.4649	12.8091	12.8091	0.000139338	dCT (Gol-HKG) IFNAR control
	ISG15	RAW264-7	control IgG 2	31.4012	31.3792	31.3902	9.04917	-3.86097	14.53	dCT (Gol-HKG) IFNAR control		IFN B	RAW264-7	control IFNAR 1	36.0984	35.931	36.0147	13.5368	13.5368	8.41433e-05	13.2045		IFN B	RAW264-7	control IFNAR 1	36.5941	35.7268	36.1604	13.3057	13.3057	9.87604e-05	13.7703
	ISG15	RAW264-7	control IFNAR 1	35.511	35.31	35.4105	12.7533	-0.156805	1.11482	12.9101		IFN B	RAW264-7	control IFNAR 2	35.194	36.4031	35.7985	13.3904	13.3904	9.31313e-05			IFN B	RAW264-7	control IFNAR 2	36.7128	37.7668	37.2398	14.2775	14.2775	5.03548e-05
	ISG15	RAW264-7	control IFNAR 2	36.0688	36.0646	36.0667	13.0669	0.156805	0.897009			IFN B	RAW264-7	control IFNAR 3	35.1669	34.8181	34.9925	12.6863	12.6863	0.000151722			IFN B	RAW264-7	control IFNAR 3	36.5366	36.8568	36.6967	13.7275	13.7275	7.37218e-05
												ISG15	RAW264-7	TC83 IgG 1	32.2852	32.69	32.4876	10.0691	10.0691	0.000930904			ISG15	RAW264-7	TC83 IgG 1	33.3267	33.0466	33.1867	10.3063	10.3063	0.000789732
												ISG15	RAW264-7	TC83 IgG 2	32.0673	32.2038	32.1355	9.74604	9.74604	0.00116453			ISG15	RAW264-7	TC83 IgG 2	33.3148	33.4338	33.3743	10.2763	10.2763	0.00080637
												ISG15	RAW264-7	TC83 IgG 3	32.5404	32.4181	32.4792	10.0686	10.0686	0.000931191			ISG15	RAW264-7	TC83 IgG 3	33.6958	33.5337	33.6148	10.3104	10.3104	0.000787497
												ISG15	RAW264-7	TC83 IFNAR 1	35.7478	36.166	35.9569	13.5336	13.5336	8.43312e-05			ISG15	RAW264-7	TC83 IFNAR 1	36.8074	36.6982	36.7528	13.441	13.441	8.99184e-05
												ISG15	RAW264-7	TC83 IFNAR 2	35.7469	35.8957	35.8213	13.4018	13.4018	9.23961e-05			ISG15	RAW264-7	TC83 IFNAR 2	36.4871	36.5327	36.5099	13.536	13.536	8.41874e-05
												ISG15	RAW264-7	TC83 IFNAR 3	35.9731	36.0319	36.0025	13.6706	13.6706	7.66881e-05			ISG15	RAW264-7	TC83 IFNAR 3	36.8732	37.2585	37.0659	14.1695	14.1695	5.4271e-05
												ISG15	RAW264-7	E1 IgG 1	32.2081	32.001	32.1046	9.62821	9.62821	0.00126363			ISG15	RAW264-7	E1 IgG 1	33.6312	33.8165	33.7238	10.4579	10.4579	0.000710991
												ISG15	RAW264-7	E1 IgG 2	32.1789	32.2736	32.2262	9.67184	9.67184	0.00122599			ISG15	RAW264-7	E1 IgG 2	33.5057	33.5419	33.5238	10.4482	10.4482	0.000715771
												ISG15	RAW264-7	E1 IgG 3	32.3291	32.2958	32.3124	9.92475	9.92475	0.00102885			ISG15	RAW264-7	E1 IgG 3	33.6658	33.2937	33.4798	10.4863	10.4863	0.000697132
												ISG15	RAW264-7	E1 IFNAR 1	35.8662	36.1241	35.9952	13.6465	13.6465	7.79841e-05			ISG15	RAW264-7	E1 IFNAR 1	36.5671	36.8378	36.7025	13.6398	13.6398	7.83449e-05
												ISG15	RAW264-7	E1 IFNAR 2	36.0349	36.011	36.0229	13.5908	13.5908	8.10512e-05			ISG15	RAW264-7	E1 IFNAR 2	36.3735	36.1954	36.2844	13.5468	13.5468	8.35631e-05
												ISG15	RAW264-7	E1 IFNAR 3	35.4167	36.0702	35.7434	13.3649	13.3649	9.47915e-05			ISG15	RAW264-7	E1 IFNAR 3	36.6143	36.5485	36.5814	13.5486	13.5486	8.34587e-05
												ISG15	RAW264-7	control IgG 1	32.1681	32.386	32.2771	9.45994	9.45994	0.00141996			ISG15	RAW264-7	control IgG 1	33.4552	33.3324	33.3938	10.4743	10.4743	0.000702968
												ISG15	RAW264-7	control IgG 2	31.4761	31.6465	31.5613	9.16462	9.16462	0.00174251			ISG15	RAW264-7	control IgG 2	33.4474	33.2679	33.3577	10.1642	10.1642	0.000871483
												ISG15	RAW264-7	control IgG 3	31.8935	32.0073	31.9504	9.43116	9.43116	0.00144857	dCT (Gol-HKG) IFNAR control		ISG15	RAW264-7	control IgG 3	33.108	33.1196	33.1138	10.4581	10.4581	0.000710895	dCT (Gol-HKG) IFNAR control
												ISG15	RAW264-7	control IFNAR 1	35.4567	35.7348	35.5957	13.1178	13.1178	0.000112497	13.1694		ISG15	RAW264-7	control IFNAR 1	36.7946	36.8853	36.8399	13.9852	13.9852	6.16651e-05	13.8502
												ISG15	RAW264-7	control IFNAR 2	35.5702	35.6883	35.6292	13.2211	13.2211	0.000104727			ISG15	RAW264-7	control IFNAR 2	36.7243	36.6307	36.6775	13.7152	13.7152	7.43554e-05
												ISG15	RAW264-7	control IFNAR 3	35.8668	35.9166	35.8917	13.5855	13.5855	8.13519e-05			ISG15	RAW264-7	control IFNAR 3	36.5909	36.8345	36.7127	13.7435	13.7435	7.29099e-05

## Sheet: Fig 3 h
	EXPERIMENT 1											EXPERIMENT 2											EXPERIMENT 3
	Gene Probed	Cell Line	Sample	Ct Value 1	Ct Value 2	Average Ct Value	Average Biological Reps					Gene Probed	Cell Line	Sample	Ct Value 1	Ct Value 2	Average Ct Value	Average Biological Reps					Gene Probed	Cell Line	Sample	Ct Value 1	Ct Value 2	Average Ct Value	Average Biological Reps
	Hprt	RAW264-7	TC83 IgG 1	21.1903	21.1865	21.1884	21.5091					Hprt	RAW264-7	TC83 IgG 1	20.5144	20.7622	20.6383	20.9259					Hprt	RAW264-7	TC83 IgG 1	21.3145	21.366	21.3402	21.8649
	Hprt	RAW264-7	TC83 IgG 2	21.7514	21.9084	21.8299						Hprt	RAW264-7	TC83 IgG 2	20.9255	21.1005	21.013						Hprt	RAW264-7	TC83 IgG 2	22.0521	22.0047	22.0284
	Hprt	RAW264-7	TC83 IFNAR 1	21.6672	21.7639	21.7156	21.6914					Hprt	RAW264-7	TC83 IgG 3	21.1496	21.1031	21.1264						Hprt	RAW264-7	TC83 IgG 3	22.2064	22.246	22.2262
	Hprt	RAW264-7	TC83 IFNAR 2	21.6154	21.7191	21.6672						Hprt	RAW264-7	TC83 IFNAR 1	20.996	21.0089	21.0025	20.8232					Hprt	RAW264-7	TC83 IFNAR 1	22.09	22.1195	22.1047	21.7445
	Hprt	RAW264-7	E1 IgG 1	21.5019	21.6798	21.5908	21.5772					Hprt	RAW264-7	TC83 IFNAR 2	21.0476	20.9592	21.0034						Hprt	RAW264-7	TC83 IFNAR 2	21.4432	21.4419	21.4425
	Hprt	RAW264-7	E1 IgG 2	21.5845	21.5427	21.5636						Hprt	RAW264-7	TC83 IFNAR 3	20.5221	20.4054	20.4638						Hprt	RAW264-7	TC83 IFNAR 3	21.7328	21.6393	21.6861
	Hprt	RAW264-7	E1 IFNAR 1	21.1535	21.1228	21.1381	21.2788					Hprt	RAW264-7	E1 IgG 1	20.8839	20.7705	20.8272	20.7422					Hprt	RAW264-7	E1 IgG 1	21.7427	21.9213	21.832	21.4878
	Hprt	RAW264-7	E1 IFNAR 2	21.4685	21.3704	21.4194						Hprt	RAW264-7	E1 IgG 2	20.4693	20.4613	20.4653						Hprt	RAW264-7	E1 IgG 2	21.5057	21.4406	21.4731
	Hprt	RAW264-7	control IgG 1	21.3995	21.3573	21.3784	21.3119					Hprt	RAW264-7	E1 IgG 3	20.8597	21.0082	20.934						Hprt	RAW264-7	E1 IgG 3	21.1514	21.165	21.1582
	Hprt	RAW264-7	control IgG 2	21.3334	21.1574	21.2454						Hprt	RAW264-7	E1 IFNAR 1	20.7052	20.6706	20.6879	20.7237					Hprt	RAW264-7	E1 IFNAR 1	21.7643	21.7716	21.768	21.4149
	Hprt	RAW264-7	control IFNAR 1	21.5926	21.5617	21.5772	21.5776					Hprt	RAW264-7	E1 IFNAR 2	20.4754	20.5452	20.5103						Hprt	RAW264-7	E1 IFNAR 2	21.0933	21.0305	21.0619
	Hprt	RAW264-7	control IFNAR 2	21.5528	21.6034	21.5781						Hprt	RAW264-7	E1 IFNAR 3	20.9126	21.0335	20.9731						Hprt	RAW264-7	E1 IFNAR 3	21.4329	21.3968	21.4148
												Hprt	RAW264-7	control IgG 1	21.4262	21.4106	21.4184	21.168					Hprt	RAW264-7	control IgG 1	21.3065	21.3087	21.3076	21.4044
												Hprt	RAW264-7	control IgG 2	21.0211	21.1026	21.0618						Hprt	RAW264-7	control IgG 2	21.6183	21.7718	21.695
												Hprt	RAW264-7	control IgG 3	21.0139	21.0341	21.024						Hprt	RAW264-7	control IgG 3	21.169	21.2521	21.2106
												Hprt	RAW264-7	control IFNAR 1	21.12	21.1135	21.1167	20.9299					Hprt	RAW264-7	control IFNAR 1	21.3823	21.3147	21.3485	21.4706
	Relative to IFNAR control											Hprt	RAW264-7	control IFNAR 2	20.4597	20.4294	20.4446						Hprt	RAW264-7	control IFNAR 2
	Gene Probed		Sample	Ct Value 1	Ct Value 2	Average Ct Value	dCT (GoI-HKG)	ddCT (experimental dCT - HK dCT)	Fold change (2^-ddCT)			Hprt	RAW264-7	control IFNAR 3	21.2354	21.2215	21.2284						Hprt	RAW264-7	control IFNAR 3	21.5396	21.6458	21.5927
	Ifit1	RAW264-7	TC83 IgG 1	29.0304	28.903	28.9667	7.77829	-2.06596	4.18711
	Ifit1	RAW264-7	TC83 IgG 2	29.8701	29.6953	29.7827	7.95276	-1.89149	3.71017
	Ifit1	RAW264-7	TC83 IFNAR 1	32.1022	32.0522	32.0772	10.3616	0.517388	0.698636			Relative to IFNAR control											Relative to IFNAR control
	Ifit1	RAW264-7	TC83 IFNAR 2	31.7695	31.62	31.6947	10.0275	0.183223	0.880733			Gene Probed		Sample	Ct Value 1	Ct Value 2	Average Ct Value	dCT (GoI-HKG)	ddCT (experimental dCT - HK dCT)	Fold change (2^-ddCT)			Gene Probed		Sample	Ct Value 1	Ct Value 2	Average Ct Value	dCT (GoI-HKG)	ddCT (experimental dCT - HK dCT)	Fold change (2^-ddCT)
	Ifit1	RAW264-7	E1 IgG 1	29.0061	28.653	28.8295	7.23871	-2.60554	6.08618			ifit1	RAW264-7	TC83 IgG 1	27.5406	27.6853	27.613	6.97468	-2.56396	5.91329			ifit1	RAW264-7	TC83 IgG 1	28.3272	28.2531	28.2902	6.94996	-3.11259	8.64935
	Ifit1	RAW264-7	E1 IgG 2	28.493	28.2879	28.3905	6.82685	-3.01739	8.09701			ifit1	RAW264-7	TC83 IgG 2	27.7111	27.7218	27.7165	6.70348	-2.83516	7.13621			ifit1	RAW264-7	TC83 IgG 2	29.0236	28.9584	28.991	6.96262	-3.09993	8.57374
	Ifit1	RAW264-7	E1 IFNAR 1	31.6496	31.2655	31.4575	10.3194	0.475161	0.719386			ifit1	RAW264-7	TC83 IgG 3	28.2119	28.2102	28.211	7.08467	-2.45396	5.4792			ifit1	RAW264-7	TC83 IgG 3	29.3856	29.3387	29.3622	7.136	-2.92654	7.60287
	Ifit1	RAW264-7	E1 IFNAR 2	31.444	31.4272	31.4356	10.0162	0.171943	0.887646			ifit1	RAW264-7	TC83 IFNAR 1	30.0073	30.0846	30.0459	9.04344	-0.495196	1.40951			ifit1	RAW264-7	TC83 IFNAR 1	31.7301	31.9398	31.835	9.73022	-0.332325	1.25904
	Ifit1	RAW264-7	control IgG 1	28.4026	28.4696	28.4361	7.05771	-2.78653	6.89968			ifit1	RAW264-7	TC83 IFNAR 2	30.2251	30.2605	30.2428	9.23939	-0.299243	1.2305			ifit1	RAW264-7	TC83 IFNAR 2	31.3568	31.1721	31.2645	9.82192	-0.24063	1.18151
	Ifit1	RAW264-7	control IgG 2	28.9949	28.9754	28.9852	7.73976	-2.10448	4.30044	dCT (Gol-HKG) IFNAR control		ifit1	RAW264-7	TC83 IFNAR 3	29.8772	29.9633	29.9203	9.4565	-0.0821411	1.05859			ifit1	RAW264-7	TC83 IFNAR 3	32.1685	32.4594	32.3139	10.6279	0.565317	0.675807
	Ifit1	RAW264-7	control IFNAR 1	31.4306	31.1518	31.2912	9.71406	-0.130184	1.09443	9.84424		ifit1	RAW264-7	E1 IgG 1	27.2911	27.2947	27.2929	6.46564	-3.07299	8.41517			ifit1	RAW264-7	E1 IgG 1	29.1261	29.0242	29.0752	7.24317	-2.81938	7.05857
	Ifit1	RAW264-7	control IFNAR 2	31.4176	31.6875	31.5525	9.97443	0.130184	0.913715			ifit1	RAW264-7	E1 IgG 2	27.3756	27.427	27.4013	6.93598	-2.60266	6.07405			ifit1	RAW264-7	E1 IgG 2	28.7522	28.9372	28.8447	7.37155	-2.691	6.4576
												ifit1	RAW264-7	E1 IgG 3	27.9581	27.9426	27.9504	7.0164	-2.52224	5.74472			ifit1	RAW264-7	E1 IgG 3	28.276	28.221	28.2485	7.09035	-2.9722	7.84733
												ifit1	RAW264-7	E1 IFNAR 1	30.1649	30.036	30.1004	9.41257	-0.12607	1.09132			ifit1	RAW264-7	E1 IFNAR 1	31.2024	31.3386	31.2705	9.50252	-0.560024	1.47429
												ifit1	RAW264-7	E1 IFNAR 2	30.057	29.8425	29.9498	9.43947	-0.0991722	1.07116			ifit1	RAW264-7	E1 IFNAR 2	30.6812	30.541	30.6111	9.54917	-0.513376	1.42739
												ifit1	RAW264-7	E1 IFNAR 3	31.0873	31.0582	31.0727	10.0997	0.56103	0.677818			ifit1	RAW264-7	E1 IFNAR 3	31.0567	31.0733	31.065	9.65016	-0.41239	1.33089
												ifit1	RAW264-7	control IgG 1	28.1924	28.205	28.1987	6.78032	-2.75832	6.76608			ifit1	RAW264-7	control IgG 1	28.4562	28.2851	28.3707	7.06307	-2.99948	7.99709
												ifit1	RAW264-7	control IgG 2	27.3976	27.472	27.4348	6.37301	-3.16563	8.97324			ifit1	RAW264-7	control IgG 2	28.6578	28.7166	28.6872	6.99214	-3.07041	8.40009
												ifit1	RAW264-7	control IgG 3	27.7249	27.8796	27.8023	6.7783	-2.76033	6.77553	dCT (Gol-HKG) IFNAR control		ifit1	RAW264-7	control IgG 3	28.6255	28.4497	28.5376	7.327	-2.73554	6.66009	dCT (Gol-HKG) IFNAR control
												ifit1	RAW264-7	control IFNAR 1	30.4595	30.4446	30.452	9.3353	-0.203334	1.15136	9.53864		ifit1	RAW264-7	control IFNAR 1	31.2434	31.2238	31.2336	9.88514	-0.177404	1.13085	10.0625
												ifit1	RAW264-7	control IFNAR 2	30.1055	29.7573	29.9314	9.48683	-0.0518026	1.03656			ifit1	RAW264-7	control IFNAR 2
												ifit1	RAW264-7	control IFNAR 3	31.1766	30.8678	31.0222	9.79377	0.255136	0.837908			ifit1	RAW264-7	control IFNAR 3	32.0484	31.6169	31.8326	10.24	0.177404	0.884293

[truncated: 15 more sheets: Fig 3 I, extended data fig 3d, Fig 4 e-h, extended data fig 4a, Fig 5 b, Fig 5 c, Fig 5 d-f, Fig 5 g-h, Fig 6b, Fig 7, Extended data fig 3c, Extended data fig 4c, Extended data fig 4e, Extended data fig 5, Extended data fig 8, Extended data fig 11, Extended data fig 12]
